# Supplementary material for: Reconstruction of the miR-506-Quaking axis in Idiopathic Pulmonary Fibrosis using integrative multi-source bioinformatics
Source: Sci Rep. 2021 Jun 14;11:12456. doi: 10.1038/s41598-021-89531-7 (PMC8203802; doi:10.1038/s41598-021-89531-7)
Supplement: Supplementary file 2 — Supplementary Information 2. [file 41598_2021_89531_MOESM2_ESM.xlsx]

## Sheet: Title page
Reconstruction of the miR-506-Quaking axis in Idiopathic Pulmonary Fibrosis using integrative multi-source bioinformatics
Stevan D. Stojanović1*, Maximilian Fuchs2*, Chunguang Liang2, Kevin Schmidt1, Ke Xiao1,3, Annette Just1, Angelika Pfanne1, Andreas Pich4, Gregor Warnecke5, Peter Braubach6,7, Christina Petzold6,7, Danny Jonigk6,7, Jörg H.W. Distler8, Jan Fiedler1,3*,#, Thomas Thum1,3,9*,#, Meik Kunz2*,#
1	Institute of Molecular and Translational Therapeutic Strategies (IMTTS), Hannover Medical School, Hannover, Germany
2	Chair of Medical Informatics, Friedrich-Alexander University (FAU) of Erlangen-Nürnberg, Erlangen, Germany
3	Fraunhofer Institute of Toxicology and Experimental Medicine (ITEM), Hannover, Germany
4	Institute of Toxicology and Core Unit Proteomics, Hannover Medical School, Hannover, Germany
5	Department of Cardiac Surgery, University of Heidelberg, Heidelberg, Germany.
6	Institute of Pathology, Hannover Medical School, Hannover, Germany
7	Biomedical Research in Endstage and Obstructive Lung Disease Hannover (BREATH), Member of the German Center for Lung Research (DZL)
8	Department of Internal Medicine 3 - Rheumatology and Immunology, Universitätsklinikum Erlangen, Friedrich-Alexander University (FAU) of Erlangen-Nürnberg, Erlangen, Germany
9	REBIRTH Center for Translational Regenerative Medicine, Hannover Medical School, Hannover, Germany
* shared first and last authorships
#	Correspondence: meik.kunz@fau.de; Tel.: +49-9131-85-67784; Fax: ++49-9131-85-26754; Thum.Thomas@mh-hannover.de, Tel.: +49-511-532-5272, Fax: ++49-511-532-5274; Fiedler.Jan@mh-hannover.de, Tel.: +49-511-532-5276

## Sheet: GSE92592_DEGs
gene	baseMean	log2FoldChange	lfcSE	stat	pvalue	padj
1/2-SBSRNA4	54.9206	-0.418816	0.155016	-2.70177	0.00689723	0.0172144
A1BG-AS1	110.487	0.061164	0.186869	0.32731	0.743433	0.812519
A1BG	275.225	0.424957	0.155115	2.73963	0.00615085	0.0155805
A1CF	5.39653	0.151884	0.532421	0.285271	0.775437	0.837994
A2LD1	233.542	0.236904	0.0921221	2.57163	0.010122	0.0239123
MMP1	4793.8	7.41539	0.528229	14.0382	9.09882e-45	1.88555e-41
KRT14	397.616	7.35667	0.68894	10.6783	1.28672e-26	2.58881e-24
KRT6A	1442.52	7.2082	0.680283	10.5959	3.11375e-26	5.72605e-24
TRY6	23.2753	7.14127	0.719314	9.92788	3.14867e-23	3.56556e-21
SERPINB4	168.223	7.05015	0.581884	12.1161	8.68127e-34	4.28338e-31
AA06	0.208133	-0.452685	2.47979	-0.182549	0.855152	NA
SPRR1B	63.5514	6.87048	0.832835	8.24952	1.59037e-16	6.87938e-15
AAAS	1842.37	-0.174884	0.102963	-1.69852	0.0894093	0.15166
AACS	1261.08	0.382222	0.0845453	4.52092	6.15727e-06	3.65713e-05
AACSP1	17.5342	-0.834677	0.423452	-1.97112	0.0487096	0.0909541
AADAC	646.58	-0.465104	0.293166	-1.58649	0.112629	0.184055
AADACL2	12.0407	-0.0458654	0.504214	-0.0909642	0.927521	0.950265
AADACL3	0	NA	NA	NA	NA	NA
AADACL4	1.98375	-1.22181	0.588766	-2.0752	0.0379676	0.0739198
AADAT	445.048	-0.500533	0.149466	-3.3488	0.000811622	0.00267894
AAGAB	2724.29	0.23053	0.0551074	4.18328	2.87329e-05	0.000143998
AAK1	3596.53	-0.012416	0.0831766	-0.149273	0.881338	0.916866
AAMP	4031.67	0.0566353	0.0715032	0.792067	0.428322	0.539745
AANAT	23.5427	-0.419825	0.276285	-1.51954	0.128627	0.205563
AARS2	1119.1	-0.195386	0.0914172	-2.13731	0.0325731	0.0649363
AARS	5827.74	0.596761	0.084246	7.08355	1.40507e-12	3.17181e-11
AARSD1	1312.67	0.0778992	0.0800379	0.973279	0.330414	0.439965
AASDH	997.793	-0.182441	0.0888978	-2.05225	0.0401452	0.0775691
AASDHPPT	2479.94	0.211126	0.0683457	3.0891	0.00200766	0.00588137
AASS	4087.74	-0.32799	0.160277	-2.0464	0.0407175	0.0784263
AATF	2131.97	0.230146	0.0856353	2.68751	0.00719861	0.0178462
AATK-AS1	1.16636	-0.768158	0.924381	-0.830998	0.405975	0.518139
SPRR1A	28.0429	6.68396	0.709625	9.419	4.55418e-21	3.59808e-19
ABAT	1136.09	0.327643	0.12289	2.66615	0.00767243	0.018863
KRT16	115.198	6.60612	0.651633	10.1378	3.75474e-24	4.77358e-22
ABCA11P	433.776	-0.619471	0.118834	-5.21291	1.85899e-07	1.58731e-06
MMP10	584.487	6.3727	0.502688	12.6772	7.90606e-37	7.28479e-34
LY6D	157.099	6.27532	0.781608	8.02873	9.84832e-16	3.79227e-14
ABCA17P	38.6845	-0.495821	0.193903	-2.55706	0.0105561	0.0247628
ABCA1	6608.24	-0.0571745	0.170737	-0.334869	0.737724	0.808239
ABCA2	2721.48	0.0608983	0.109801	0.554624	0.579152	0.678143
ABCA3	26238.7	-0.507373	0.26341	-1.92617	0.0540831	0.0993497
KRT6C	8.6429	6.01077	1.28299	4.68496	2.80019e-06	1.8083e-05
ABCA5	2650.22	-0.30962	0.16778	-1.84539	0.0649809	0.116136
ABCA6	2248.61	-0.41275	0.17241	-2.394	0.0166657	0.0366148
ABCA7	2445.38	0.0399896	0.177261	0.225597	0.821515	0.872949
ABCA8	5107.93	-0.436135	0.171127	-2.5486	0.0108157	0.0253088
PNLIPRP3	19.4067	5.98865	1.04163	5.74929	8.96203e-09	1.01431e-07
ABCB10	1844.61	-0.207929	0.085632	-2.42817	0.0151754	0.0338187
GREM1	2509.78	5.95586	0.458553	12.9884	1.42378e-38	2.26961e-35
ABCB1	912.07	0.00385985	0.29136	0.0132477	0.98943	0.992976
SPRR3	7.80922	5.86586	1.60214	3.66127	0.000250972	0.000965273
MMP13	436.521	5.66971	0.500215	11.3345	8.85057e-30	2.65812e-27
ABCB6	860.682	0.729449	0.116293	6.27253	3.5523e-10	5.3228e-09
ABCB7	1341.98	-0.0450195	0.0563934	-0.79831	0.42469	0.536082
ABCB8	1420.59	0.0148391	0.0864124	0.171724	0.863654	0.903768
ABCB9	229.895	0.549137	0.127306	4.31352	1.60676e-05	8.57502e-05
ABCC10	1544.15	-0.0150651	0.102769	-0.146592	0.883454	0.918329
IGFL1	28.452	5.44087	0.581559	9.35568	8.30665e-21	6.30545e-19
PRSS1	58.7844	5.31243	0.561557	9.46018	3.07418e-21	2.53809e-19
CST1	51.57	5.16234	1.049	4.92118	8.60229e-07	6.29468e-06
ABCC1	4525.51	0.183203	0.0711735	2.57404	0.0100519	0.023763
ABCC2	88.7815	0.214942	0.124474	1.72681	0.0842012	0.144123
ABCC3	3146.21	0.657321	0.215024	3.05697	0.00223589	0.00646415
ABCC4	2622.89	0.0946828	0.123899	0.764192	0.444753	0.55629
ABCC5	3377.76	0.21773	0.1549	1.40561	0.15984	0.24528
NGB	3.89742	5.16132	0.788072	6.54931	5.78046e-11	9.98237e-10
MC4R	32.3463	5.12962	0.522791	9.81197	9.99933e-23	1.03608e-20
ABCC6P2	37.7593	-0.262816	0.236613	-1.11074	0.266679	0.371872
ABCC8	111.072	0.459654	0.373544	1.23052	0.218503	0.316867
ABCC9	3490.93	-0.0743287	0.112096	-0.66308	0.50728	0.615081
ABCD1	755.533	0.289245	0.125982	2.29592	0.0216804	0.0458359
ABCD2	192.785	0.257157	0.248029	1.0368	0.299828	0.407511
ABCD3	4501.78	-0.046349	0.0749992	-0.617994	0.53658	0.64122
ABCD4	2300.4	-0.41971	0.109152	-3.84519	0.000120457	0.000506746
ABCE1	4393	0.438186	0.107384	4.08056	4.49266e-05	0.00021378
ABCF1	4158.29	0.165856	0.0925445	1.79218	0.0731049	0.128445
ABCF2	2517.05	0.606536	0.117601	5.15757	2.5017e-07	2.07703e-06
ABCF3	2467.3	0.0170083	0.062214	0.273384	0.784558	0.845084
ABCG1	3889.7	-0.523445	0.16833	-3.10963	0.00187319	0.00553834
FLJ41200	96.7905	4.93238	0.558338	8.83404	1.00965e-18	5.87727e-17
LGALS7B	25.9154	4.88729	0.57777	8.45888	2.69968e-17	1.28032e-15
ABCG5	11.5314	-0.633053	0.327252	-1.93445	0.053058	0.0977526
ABCG8	1.64672	-0.789647	0.612225	-1.2898	0.197121	0.291365
ABHD10	1964.41	-0.161764	0.109883	-1.47215	0.140981	0.221497
ABHD11-AS1	130.637	0.0998214	0.299481	0.333315	0.738897	0.809101
ABHD11	1016.81	0.0217043	0.145801	0.148862	0.881662	0.917116
BPIFA1	2412.05	4.85867	0.866325	5.60837	2.04239e-08	2.12686e-07
ABHD12	2915.6	0.171038	0.107695	1.58817	0.112248	0.183549
ABHD13	2382.29	0.0118992	0.0929911	0.12796	0.89818	0.929656
ABHD14A-ACY1	1.2918	0.576298	0.825366	0.698234	0.485031	0.59447
ABHD14A	516.262	-0.116962	0.102582	-1.14018	0.25421	0.357856
ABHD14B	3006.28	-0.0777401	0.0667854	-1.16403	0.244413	0.346844
ABHD15	1154.43	0.0101259	0.0761712	0.132936	0.894244	0.926756
ABHD16A	2692.16	0.0599151	0.0750502	0.798334	0.424677	0.536082
ABHD16B	303.186	0.110474	0.139211	0.793576	0.427443	0.538866
ABHD1	34.7391	-0.519564	0.170921	-3.03979	0.0023674	0.00679873
ABHD2	19915.7	0.215584	0.140011	1.53977	0.123617	0.198845
ABHD3	1881.02	-0.314124	0.093948	-3.34359	0.000827019	0.00272383
ABHD4	1591.48	0.508006	0.0881555	5.76262	8.28204e-09	9.44572e-08
ABHD5	2945.58	-0.525764	0.126339	-4.16154	3.16107e-05	0.000156752
ABHD6	947.944	-0.344679	0.134772	-2.55749	0.010543	0.0247432
ABHD8	683.033	0.0761767	0.107399	0.709285	0.478148	0.587948
ABI1	4992.27	-0.158804	0.0558237	-2.84474	0.00444475	0.0117665
ABI2	4198.24	-0.208346	0.0962374	-2.16491	0.0303942	0.0611455
ABI3BP	8313.3	-0.50577	0.152886	-3.30814	0.00093917	0.0030429
ABI3	1011.08	-0.390525	0.128578	-3.03727	0.00238731	0.0068483
KRT6B	63.4703	4.81216	0.727182	6.61754	3.65222e-11	6.56988e-10
ABL2	3509.04	0.479189	0.174785	2.74159	0.00611429	0.0155012
ABLIM1	11325.7	-0.364087	0.11621	-3.13301	0.00173026	0.00518529
ABLIM2	336.051	0.573618	0.165664	3.46253	0.000535115	0.00186467
ABLIM3	2938.4	0.0670764	0.0940124	0.713485	0.475546	0.585564
ABO	313.934	-0.0246256	0.226095	-0.108917	0.913268	0.940359
COL17A1	1413.39	4.6888	0.279122	16.7984	2.5075e-63	5.1963e-59
SPP1	6763.75	4.65845	0.457523	10.1819	2.38866e-24	3.11322e-22
ABR	8209.04	0.0156673	0.0862629	0.181622	0.855879	0.898227
ABT1	1417.98	-0.0133486	0.0683301	-0.195354	0.845116	0.890549
MMP11	974.598	4.59982	0.314049	14.6468	1.41194e-48	3.25106e-45
ABTB2	383.109	0.279424	0.149238	1.87234	0.06116	0.110225
ACAA1	3809.48	-0.109046	0.0892168	-1.22226	0.221608	0.320765
ACAA2	3906.3	-0.245776	0.103809	-2.36757	0.0179052	0.0389144
ACACA	4284.66	0.11365	0.110435	1.02911	0.303428	0.411302
ACACB	3072.89	-0.722515	0.136802	-5.28146	1.28159e-07	1.13449e-06
ACAD10	1377.09	-0.0919592	0.0933575	-0.985023	0.324613	0.433801
ACAD11	141.869	0.157876	0.16509	0.956301	0.33892	0.448868
ACAD8	1692.06	0.398363	0.0919042	4.33454	1.46063e-05	7.87631e-05
ACAD9	1832.35	-0.100118	0.0696269	-1.43792	0.150458	0.233401
KRT5	4931.07	4.59249	0.493629	9.30352	1.35867e-20	9.98432e-19
ACADM	3270.9	-0.0106624	0.0824255	-0.129359	0.897074	0.928992
ACADSB	2826.34	-0.239182	0.114408	-2.0906	0.0365639	0.0716176
ACADS	1324.82	-0.365762	0.106213	-3.44368	0.000573845	0.00198032
ACADVL	18759.9	0.0719155	0.113751	0.632216	0.527246	0.633324
LBP	33.8	4.57066	0.473259	9.65783	4.55389e-22	4.32892e-20
ACAP1	1676.51	-0.0122702	0.175896	-0.0697585	0.944386	0.962145
ACAP2	5076.84	-0.33952	0.0881433	-3.85191	0.000117201	0.000494856
ACAP3	2401.34	-0.324309	0.163493	-1.98363	0.0472971	0.0887807
ACAT1	4002.04	-0.263879	0.069962	-3.77175	0.000162106	0.00065766
ACAT2	1298.76	-0.284133	0.112476	-2.52616	0.0115318	0.0267278
ACBD3	4984.13	0.195444	0.0710906	2.74922	0.0059737	0.0152099
ACBD4	862.993	-0.476362	0.104366	-4.56434	5.01076e-06	3.03531e-05
ACBD5	2393.45	-0.192754	0.0898321	-2.14572	0.0318957	0.0637698
ACBD6	1281.95	0.239628	0.0634188	3.7785	0.000157778	0.000642239
C10orf99	2.01247	4.53128	1.52929	2.96299	0.00304663	0.00849278
SERPINB5	493.963	4.47372	0.518213	8.63297	5.97768e-18	3.02874e-16
COMP	1956.94	4.4516	0.441632	10.0799	6.7805e-24	8.5159e-22
S100A2	2749	4.44454	0.354234	12.5469	4.1347e-36	3.29552e-33
ACCN4	30.1421	-0.398486	0.273055	-1.45936	0.144465	0.225909
ACCN5	0.703119	-1.02471	1.36077	-0.753041	0.451426	0.562814
LOC730755	2.89055	4.41599	0.737471	5.98802	2.12407e-09	2.72214e-08
ACCSL	1.46378	-1.17804	0.681479	-1.72866	0.0838701	0.143735
ACD	701.784	-0.351924	0.0968522	-3.63362	0.000279476	0.00106073
CST2	99.5912	4.37982	0.489079	8.95524	3.38991e-19	2.12233e-17
IGFL2	87.4624	4.36292	0.618761	7.05106	1.77561e-12	3.9396e-11
ACER1	3.3764	-0.283373	0.53991	-0.524852	0.599686	0.695545
SAA2-SAA4	19.1797	4.29921	0.546875	7.86141	3.79831e-15	1.31406e-13
ACER3	2145.78	-0.436874	0.131615	-3.31933	0.000902337	0.00294104
ACHE	118.331	0.241616	0.203858	1.18521	0.235933	0.336863
ACIN1	8268.52	-0.0841295	0.0808641	-1.04038	0.298162	0.405534
ACLY	6416.84	0.329212	0.0791885	4.15732	3.22001e-05	0.000159522
ACMSD	11.9451	-0.524844	0.451276	-1.16302	0.244821	0.347233
ACN9	538.347	0.241111	0.0781732	3.08431	0.00204023	0.00596413
ACO1	3426.67	-0.127063	0.134107	-0.947468	0.3434	0.453816
ACO2	2992.02	0.402563	0.146342	2.75083	0.00594437	0.0151429
GPR87	320.176	4.2839	0.416635	10.2821	8.48341e-25	1.21243e-22
ACOT12	2.40093	-0.233974	0.658864	-0.355117	0.722502	0.796405
ACOT13	1526.36	-0.296319	0.0679646	-4.3599	1.3012e-05	7.13167e-05
ACOT1	361.95	-0.0971199	0.22113	-0.439199	0.660518	0.746993
ACOT2	998.129	-0.140393	0.126276	-1.1118	0.266226	0.371315
ACOT4	244.489	-0.568121	0.193873	-2.93038	0.00338546	0.00928739
ACOT6	15.8813	-0.256815	0.261598	-0.981714	0.326241	0.435387
ACOT7	1153.48	-0.00409201	0.128482	-0.0318489	0.974593	0.982899
ACOT8	721.46	-0.073708	0.0900693	-0.818348	0.413159	0.524915
ACOT9	2693.82	-0.237572	0.0924859	-2.56874	0.010207	0.0240802
ACOX1	4748	-0.165609	0.0530718	-3.12048	0.00180557	0.00538294
ACOX2	659.565	-0.523633	0.128831	-4.06449	4.81376e-05	0.000227286
ACOX3	1143.54	-0.14349	0.0804576	-1.78343	0.0745167	0.130555
FAM83A	273.99	4.25846	0.347315	12.2611	1.46563e-34	8.43675e-32
ACP1	3899.38	0.0360404	0.0530083	0.679901	0.496567	0.605048
ACP2	2449.59	0.304927	0.0931817	3.2724	0.0010664	0.00339984
ACP5	12056.4	-0.361182	0.232286	-1.55491	0.119968	0.193813
ACP6	545.467	-0.0843717	0.132326	-0.637604	0.523731	0.630359
ACPL2	797.191	0.366785	0.0961582	3.81439	0.00013652	0.000565044
ACPP	313.923	-0.195843	0.157415	-1.24412	0.213457	0.310637
ACPT	12.2415	-0.649877	0.269052	-2.41543	0.0157165	0.0348484
ACRBP	187.067	-0.373416	0.191216	-1.95285	0.050837	0.0942472
ACRC	227.069	-0.737098	0.195956	-3.76156	0.00016886	0.000680662
CYP1A1	141.426	4.24448	0.790141	5.3718	7.79525e-08	7.2375e-07
ACRV1	4.07468	-0.401324	0.462953	-0.866878	0.386009	0.497343
TCN1	123.431	4.24019	0.587021	7.22323	5.07683e-13	1.22476e-11
SERPINB3	1607.78	4.22281	0.754306	5.59827	2.165e-08	2.24551e-07
UGT1A6	184.852	4.21524	0.398116	10.588	3.38902e-26	6.10702e-24
ACSF3	969.293	0.0626219	0.0854273	0.733043	0.463532	0.574293
ACSL1	14288.5	0.214942	0.205026	1.04836	0.294471	0.401574
ACSL3	5151.37	0.298076	0.0991983	3.00485	0.00265713	0.00751824
ACSL4	12555.2	0.424608	0.210849	2.0138	0.0440302	0.0837561
ACSL5	5829.3	-0.0552345	0.120802	-0.45723	0.647505	0.735966
ACSL6	137.768	-0.116483	0.171345	-0.679816	0.496621	0.60506
ACSM1	88.4341	-0.171803	0.224805	-0.764231	0.44473	0.55629
ACSM2A	4.11639	-0.482103	0.481678	-1.00088	0.316883	0.42575
ACSM2B	4.34291	-0.962904	0.538658	-1.7876	0.073841	0.129525
ACSM3	496.884	-0.248616	0.180449	-1.37776	0.168277	0.256002
ACSM4	12.1315	-0.0141724	0.30042	-0.0471753	0.962374	0.974036
ACSM5	134.834	-0.173875	0.198567	-0.875647	0.381222	0.49286
ACSS1	3352.8	-0.235289	0.0998052	-2.35749	0.0183992	0.0398293
ACSS2	4376.55	-0.437767	0.12407	-3.5284	0.000418085	0.0015039
ACSS3	1091.44	-0.216666	0.124469	-1.74072	0.0817324	0.14077
ACTA1	19.0305	0.315075	0.335089	0.940273	0.347078	0.457654
ADIPOQ	5.26159	4.18702	0.922739	4.5376	5.68979e-06	3.40681e-05
ACTB	187991	-0.187837	0.112555	-1.66884	0.0951492	0.159736
TUBB3	512.614	4.17455	0.387866	10.7628	5.15534e-27	1.06834e-24
NKX1-2	1.57502	4.16895	0.866299	4.81237	1.49152e-06	1.03408e-05
ACTG1	102118	-0.0249991	0.0982983	-0.254319	0.799249	0.855726
SERPINB13	152.279	4.12157	0.787726	5.23224	1.67472e-07	1.44907e-06
ACTL10	94.2415	0.325072	0.140247	2.31786	0.020457	0.0436187
ACTL6A	2041.23	0.150248	0.0599825	2.50486	0.0122501	0.028119
ACTL6B	1.29479	0.812574	0.900788	0.90207	0.36702	0.47865
ACTL7A	0.856916	-1.85302	1.10662	-1.67448	0.0940357	0.158097
ACTL7B	0.878821	-1.25198	1.08689	-1.15189	0.249367	0.352402
ACTL8	0.264254	1.05336	2.40764	0.437508	0.661743	NA
ACTL9	0.198397	-1.08549	2.95969	-0.366757	0.7138	NA
LGALS7	10.5255	4.0841	0.876966	4.65708	3.20728e-06	2.04192e-05
CALML5	2.91023	4.08042	0.989304	4.12453	3.7149e-05	0.000180581
ACTN3	13.5965	0.292686	0.395739	0.739592	0.459548	0.570593
ACTN4	24343.3	0.0261385	0.104716	0.249614	0.802886	0.858525
ACTR10	3871.13	-0.124864	0.0543684	-2.29664	0.0216396	0.0457823
ACTR1A	6952.42	0.061176	0.0738283	0.828625	0.407316	0.519497
ACTR1B	3841.17	-0.0499074	0.0562	-0.888031	0.374524	0.48596
ACTR2	21492.9	0.0805388	0.110443	0.729236	0.465857	0.576447
ACTR3B	331.669	0.114616	0.0980762	1.16864	0.242548	0.344807
ACTR3BP2	0	NA	NA	NA	NA	NA
ACTR3BP5	0	NA	NA	NA	NA	NA
ACTR3C	149.972	-0.156719	0.132303	-1.18454	0.236198	0.337172
ACTR3	12968	0.295516	0.104233	2.83516	0.00458034	0.0120817
ACTR5	683.042	-0.303473	0.0962014	-3.15456	0.00160741	0.00487045
ACTR6	1631.46	-0.00888483	0.0753236	-0.117955	0.906103	0.935623
ACTR8	1343.94	0.276401	0.0684555	4.03767	5.39856e-05	0.000250753
ACTRT1	0.188603	-0.452684	2.96033	-0.152917	0.878464	NA
ACTRT2	0.21583	0.762212	2.93089	0.260062	0.794816	NA
ACVR1B	3021.77	0.485005	0.140189	3.45965	0.000540872	0.0018822
ACVR1C	82.5409	-0.161639	0.264209	-0.611785	0.54068	0.644752
ACVR1	2652.3	0.548645	0.0863071	6.3569	2.05865e-10	3.2246e-09
ACVR2A	1343.24	-0.133388	0.101818	-1.31006	0.190174	0.282694
ACVR2B	872.547	-0.214208	0.13817	-1.55033	0.121063	0.195312
ELK2AP	4671.06	4.07798	0.559868	7.28383	3.2447e-13	8.15029e-12
ACY1	66.7404	0.301113	0.177508	1.69634	0.0898215	0.15216
SAA2	736.324	4.06901	0.464412	8.76164	1.92438e-18	1.06628e-16
ACYP1	520.055	-0.266511	0.211671	-1.25908	0.208	0.304193
ACYP2	522.22	-0.135555	0.0881921	-1.53704	0.124284	0.199731
ADA	495.566	0.0803253	0.188505	0.426117	0.670023	0.755147
ADAD1	0.285416	-0.429916	2.08481	-0.206214	0.836624	NA
ADAD2	25.432	0.318924	0.360715	0.884146	0.376617	0.488062
ADAL	413.447	-0.0507832	0.0996153	-0.509794	0.610196	0.704395
ADAM10	5833.68	0.0561094	0.155936	0.359823	0.718979	0.793693
AAA1	1.42585	4.03124	0.877677	4.59308	4.36749e-06	2.68887e-05
UGT1A4	1.79918	4.02839	0.681666	5.90962	3.42895e-09	4.18235e-08
ADAM15	5867.33	0.274587	0.11171	2.45803	0.0139701	0.031495
ADAM17	3274.43	-0.289925	0.133718	-2.16818	0.030145	0.060703
ADAM18	0.06808	0.458488	2.96033	0.154877	0.876918	NA
NETO1	37.1947	4.01357	0.512044	7.83834	4.56544e-15	1.55864e-13
ZPLD1	13.4949	3.98947	0.66902	5.96316	2.47413e-09	3.1263e-08
AMTN	27.8343	3.98934	0.788782	5.0576	4.24563e-07	3.33772e-06
ADAM21	9.54817	-0.151836	0.255476	-0.594325	0.552295	0.65506
ADAM21P1	0.947789	0.869203	1.29653	0.670406	0.502599	0.610727
ADAM22	495.6	-0.250107	0.157698	-1.58599	0.112743	0.184154
GJB2	362.788	3.95283	0.308364	12.8187	1.28787e-37	1.66803e-34
KRT17	4156.01	3.94225	0.286315	13.7689	3.92123e-43	7.38724e-40
MMP7	8445.61	3.90815	0.335528	11.6478	2.35572e-31	9.38798e-29
ADAM2	0.525495	-1.49189	1.78521	-0.835695	0.403327	0.515431
ADAM30	0.0544589	0.458488	2.96033	0.154877	0.876918	NA
ADAM32	64.079	0.0445102	0.240759	0.184875	0.853327	0.896366
ADAM33	1332.5	-0.319047	0.211613	-1.50769	0.131633	0.209527
ADAM3A	0	NA	NA	NA	NA	NA
ADAM5P	0.161422	-0.14896	2.96033	-0.0503188	0.959868	NA
ADAM6	0	NA	NA	NA	NA	NA
ADAM7	0.126756	-0.14896	2.96033	-0.0503188	0.959868	NA
ADAM8	1370.25	0.36222	0.186637	1.94078	0.0522855	0.0965267
ADAM9	13473.4	0.712724	0.146711	4.85802	1.18568e-06	8.40313e-06
CRABP1	19.7807	3.90726	0.576888	6.77298	1.26153e-11	2.46861e-10
ADAMTS10	1143.44	-0.499478	0.175436	-2.84706	0.00441249	0.0116946
KRT13	658.963	3.89418	0.488754	7.96756	1.61841e-15	5.94652e-14
ADAMTS13	273.879	-0.687275	0.167123	-4.1124	3.91572e-05	0.000189194
PCP4	68.5301	3.86159	0.448071	8.61826	6.79816e-18	3.3865e-16
PSCA	813.437	3.85793	0.591541	6.52184	6.94509e-11	1.1797e-09
BPIFB2	70.4165	3.8527	0.802667	4.79988	1.58764e-06	1.08906e-05
ADAMTS17	265.355	-0.477984	0.185307	-2.57942	0.00989665	0.0234655
CXCL6	1113.82	3.8304	0.505172	7.58236	3.39327e-14	9.98845e-13
ABCA12	98.9994	3.82447	0.281359	13.5928	4.41679e-42	7.62742e-39
ADAMTS1	15855.2	0.0764093	0.277433	0.275415	0.782997	0.844008
ADAMTS20	0.849818	-0.0140212	1.02138	-0.0137278	0.989047	0.992688
CYP24A1	541.033	3.81853	0.55785	6.84509	7.64271e-12	1.5497e-10
IL13RA2	505.59	3.81445	0.362352	10.5269	6.49158e-26	1.10266e-23
ADAMTS4	3689.29	0.607793	0.603727	1.00674	0.314062	0.422892
RPE65	3.04192	3.80054	0.709414	5.3573	8.44765e-08	7.80475e-07
ADAMTS6	355.421	0.443428	0.155489	2.85183	0.00434687	0.0115369
PLA2G2A	1289.11	3.80019	0.397611	9.55756	1.20571e-21	1.08165e-19
ADAMTS8	3088.88	-0.336313	0.188616	-1.78305	0.0745774	0.130649
COL10A1	729.557	3.78586	0.303248	12.4844	9.08206e-36	6.97065e-33
DEFB4A	18.4653	3.78394	0.595923	6.34972	2.15713e-10	3.36106e-09
SAA1	1811.99	3.771	0.520208	7.24902	4.19787e-13	1.03072e-11
ADAMTSL2	1596.1	0.497818	0.169862	2.93072	0.00338181	0.00927983
CLCA2	911.175	3.76656	0.512845	7.34445	2.06612e-13	5.35743e-12
IGFL3	4.6435	3.76231	0.745301	5.04805	4.46353e-07	3.48654e-06
ADAMTSL5	90.2805	0.199379	0.169759	1.17448	0.240202	0.341993
ADAP1	995.695	-0.229073	0.122472	-1.87041	0.0614275	0.110577
ADAP2	1108.14	0.383057	0.123135	3.11087	0.0018654	0.00551686
ADARB1	5761.29	-0.408823	0.111095	-3.67996	0.000233273	0.000905266
ADARB2-AS1	1.51816	-1.35693	0.768453	-1.76579	0.0774305	0.134817
UPK1B	101.012	3.74589	0.465163	8.05285	8.08901e-16	3.13911e-14
ADAR	18137.3	0.148303	0.0871631	1.70144	0.0888602	0.150939
ADAT1	940.694	0.513063	0.132983	3.85812	0.000114263	0.000483437
TNS4	752.386	3.73018	0.303006	12.3106	7.94426e-35	4.70368e-32
ADAT3	143.488	0.285047	0.179201	1.59066	0.111687	0.182833
ADC	285.22	0.385516	0.147838	2.6077	0.00911528	0.0218731
ADCK1	379.447	-0.210739	0.131182	-1.60646	0.108173	0.177927
ADCK2	1266.51	0.0239441	0.102859	0.232785	0.815928	0.868577
ADCK3	2121.88	-0.411759	0.127163	-3.23803	0.00120359	0.00378415
ADCK4	1844.66	0.0863629	0.109327	0.789949	0.429558	0.540974
ADCK5	482.997	-0.15631	0.126792	-1.2328	0.217649	0.315739
ADCY10	22.6251	-0.549148	0.290048	-1.8933	0.058318	0.105853
ADCY1	315.687	0.0948478	0.224543	0.422404	0.67273	0.757329
C1QL2	12.3417	3.72056	0.483402	7.69661	1.39723e-14	4.36068e-13
ADCY3	2838.14	0.285339	0.144972	1.96824	0.0490403	0.0914152
FADS6	1.81418	3.70816	0.862722	4.29821	1.7218e-05	9.11387e-05
COL1A1	73289.6	3.69742	0.351969	10.505	8.19413e-26	1.34767e-23
ADCY6	3488.28	0.0183055	0.0787592	0.232424	0.816209	0.868736
ADCY7	5373.99	-0.685657	0.120968	-5.66808	1.44405e-08	1.55617e-07
STRA6	184.295	3.69335	0.353082	10.4603	1.31406e-25	2.04087e-23
ADCY9	3648.88	-0.263073	0.101725	-2.58612	0.00970633	0.0230643
CLCA4	90.4906	3.68731	0.551237	6.68916	2.24448e-11	4.2284e-10
FAT2	590.302	3.68579	0.326207	11.2989	1.32802e-29	3.80601e-27
ADD1	13503.5	-0.118472	0.0753595	-1.57209	0.11593	0.188557
ADD2	170.049	0.484051	0.266747	1.81465	0.0695782	0.1231
ADD3	7644.69	-0.401645	0.110132	-3.64695	0.000265372	0.00101295
ADGB	683.303	0.981778	0.448371	2.18965	0.0285493	0.0579346
ADH1A	55.029	-0.0247998	0.25675	-0.0965912	0.923051	0.947091
ADH1B	30830.9	-0.66507	0.185948	-3.57665	0.000348024	0.00128101
CHRDL2	355.839	3.66853	0.308498	11.8916	1.30924e-32	5.77265e-30
SPRR2D	26.249	3.65693	0.598665	6.10848	1.00583e-09	1.36771e-08
ADH5	9240.09	0.0288841	0.0848605	0.340372	0.733576	0.804802
TMEM59L	185.932	3.65141	0.243007	15.026	4.96241e-51	1.71393e-47
HOXB1	3.16799	3.62313	0.850469	4.26015	2.04288e-05	0.000106102
DNAJB3	2.1308	3.61621	0.710328	5.0909	3.56371e-07	2.86133e-06
ADI1	5114.57	0.0263933	0.0750079	0.351873	0.724933	0.798108
ADIG	0.144964	-0.14896	2.96033	-0.0503188	0.959868	NA
DSG3	246.782	3.60796	0.379242	9.51361	1.84153e-21	1.55131e-19
ADIPOR1	7314.27	0.0052923	0.0480747	0.110085	0.912342	0.939638
ADIPOR2	6533.89	-0.487769	0.114583	-4.25691	2.07272e-05	0.000107463
ADK	2249.83	0.051936	0.0919818	0.564633	0.572323	0.672884
ADAMTS16	402.136	3.60793	0.4569	7.89654	2.86747e-15	1.01231e-13
ADM	1918.18	0.258443	0.355268	0.727459	0.466945	0.577598
ADNP2	1751.82	-0.181708	0.07651	-2.37496	0.017551	0.038265
ADNP	5239.77	0.101401	0.0611014	1.65955	0.0970055	0.162352
ADO	1892.5	-0.0511449	0.0797724	-0.641136	0.521435	0.628274
ADORA1	220.772	0.412269	0.187467	2.19915	0.0278669	0.0567443
ADORA2A	811.159	-0.0977471	0.183983	-0.531284	0.595222	0.691722
ADORA2B	417.304	0.484655	0.146295	3.31285	0.000923491	0.00300102
CILP2	275.363	3.59842	0.499676	7.20149	5.95568e-13	1.42682e-11
ADPGK	5384.26	-0.244286	0.113435	-2.15353	0.0312767	0.0626835
ADPRH	2067.74	-0.520239	0.112126	-4.63977	3.48803e-06	2.19637e-05
ADPRHL1	90.431	0.315571	0.182587	1.72833	0.0839283	0.143796
ADPRHL2	1918.9	-0.0727846	0.11678	-0.623262	0.533112	0.63841
GLB1L3	85.3588	3.59744	0.40852	8.80604	1.29649e-18	7.40139e-17
ADRA1B	149.496	-0.525344	0.286815	-1.83165	0.0670041	0.119351
ADRA1D	111.118	-0.713811	0.244867	-2.9151	0.0035558	0.00969182
MUC13	196.288	3.5957	0.550708	6.52923	6.6109e-11	1.12879e-09
ADRA2B	60.5258	0.0395017	0.267647	0.147589	0.882667	0.917834
SLC38A8	4.47688	3.58946	0.772148	4.64867	3.34086e-06	2.11721e-05
TMPRSS4	1162.27	3.58859	0.458273	7.83067	4.85262e-15	1.64315e-13
CRLF1	891.691	3.58644	0.279942	12.8114	1.41623e-37	1.72638e-34
LCN8	2.62412	3.57295	1.25884	2.83829	0.00453563	0.0119775
ADRBK1	7543.12	-0.0823101	0.0947109	-0.869066	0.384811	0.496262
ADRBK2	4301.09	-0.000379245	0.12576	-0.00301562	0.997594	0.998317
ADRM1	3465.15	0.172043	0.112293	1.53209	0.125499	0.201341
ADSL	2126.89	0.1979	0.0726988	2.72219	0.00648511	0.0163353
ADSS	4286.51	0.21881	0.067432	3.24489	0.00117496	0.0037049
ADSSL1	300.466	0.551992	0.155265	3.55515	0.000377767	0.00137656
SERPINB2	325.457	3.56487	0.514864	6.92391	4.39353e-12	9.23399e-11
BPIFB1	53632.6	3.55403	0.722717	4.9176	8.76129e-07	6.40198e-06
AEBP2	2783.12	-0.0201135	0.080771	-0.249018	0.803347	0.858929
MMP20	1.65515	3.54446	0.918412	3.85934	0.000113694	0.000481227
AES	19899.4	-0.304641	0.0701713	-4.34139	1.41586e-05	7.66282e-05
AFAP1-AS1	50.6227	0.41394	0.219733	1.88383	0.0595881	0.107818
AFAP1	2565.35	0.740876	0.137701	5.38034	7.43453e-08	6.93054e-07
CALML3	20.0114	3.5305	0.596198	5.9217	3.18637e-09	3.90717e-08
AFAP1L2	1045.37	-0.220753	0.128142	-1.72271	0.0849401	0.145256
AFF1	8531.28	-0.0748713	0.10929	-0.685073	0.493298	0.602039
AFF2	559.795	-0.201496	0.202971	-0.992735	0.320839	0.429672
KRT15	2566.29	3.52024	0.317354	11.0925	1.36463e-28	3.44868e-26
AFF4	9185.25	0.0371589	0.110805	0.335353	0.737359	0.807925
PCSK1	165.703	3.51647	0.333871	10.5324	6.12389e-26	1.0488e-23
AFG3L2	3903.68	-0.0141894	0.0619397	-0.229084	0.818803	0.870961
AFM	0.241066	0.762213	2.40782	0.316557	0.75158	NA
AFMID	1267.58	-0.386651	0.101236	-3.81931	0.000133823	0.000555198
GABRA3	3.19439	3.51623	0.93496	3.76083	0.000169347	0.000682228
AFTPH	4126.92	0.0176265	0.0574199	0.306976	0.758862	0.825076
AGA	1391.76	0.281182	0.102665	2.73883	0.0061658	0.0156126
COL3A1	127700	3.50497	0.304856	11.4971	1.36399e-30	4.63375e-28
AGAP1	2914.95	0.138373	0.119174	1.16111	0.245599	0.348003
AGAP2	589.396	0.0665889	0.135803	0.490334	0.623897	0.716131
AGAP3	5052.69	-0.316197	0.100132	-3.15782	0.00158956	0.00482291
AGAP4	28.5304	-0.470883	0.412756	-1.14083	0.253942	0.357625
AGAP5	176.673	-0.584285	0.171967	-3.39767	0.000679633	0.00229046
LOC100506422	6.39413	3.49951	0.674302	5.18983	2.10488e-07	1.77603e-06
AGAP7	9.49672	-0.731576	0.638009	-1.14666	0.251524	0.35487
ARGFX	1.27078	3.49828	1.31056	2.66931	0.0076008	0.018709
AGAP9	2.22452	-0.735958	0.608844	-1.20878	0.226748	0.32663
SYT12	84.2969	3.49734	0.272047	12.8557	7.99241e-38	1.10418e-34
GLYATL2	26.2384	3.49313	0.527527	6.62172	3.55043e-11	6.40344e-10
AGBL3	175.369	-0.616118	0.170883	-3.60549	0.000311565	0.00116592
AGBL4	69.9304	0.779989	0.367954	2.1198	0.0340232	0.0673032
AGBL5	1330.76	0.143093	0.0967347	1.47923	0.139079	0.218991
LOC646862	16.9366	3.48268	0.427525	8.14616	3.75663e-16	1.52644e-14
AGFG1	6346.43	-0.226728	0.113539	-1.99691	0.045835	0.0865929
AGFG2	1444.69	-0.12871	0.101086	-1.27327	0.202921	0.29821
AGGF1	2627.17	-0.0271429	0.075575	-0.359152	0.719481	0.794089
AGK	1669.47	-0.210876	0.0612416	-3.44336	0.000574544	0.0019824
AGL	2694.97	0.23437	0.102753	2.2809	0.0225544	0.0474706
AGMAT	61.4359	0.645342	0.193572	3.33386	0.000856484	0.00280793
AGMO	27.1041	0.513906	0.243369	2.11164	0.0347175	0.0684865
AGPAT1	3110.22	0.165709	0.0778813	2.12771	0.0333609	0.066201
AGPAT2	3378.74	-0.231578	0.152914	-1.51443	0.129916	0.207256
AGPAT3	5118.59	0.214849	0.0607989	3.53377	0.000409679	0.00147802
AGPAT4	1773.03	-0.280291	0.122387	-2.2902	0.0220099	0.0464756
AGPAT4-IT1	70.8877	-0.418012	0.177421	-2.35605	0.0184705	0.0399711
AGPAT5	1619.45	0.602838	0.0867065	6.95262	3.58554e-12	7.68388e-11
AGPAT6	4767.17	0.0546559	0.0673631	0.811363	0.417157	0.528634
AGPAT9	526.755	-0.275855	0.171885	-1.60489	0.108519	0.178408
AGPHD1	102.986	-0.255899	0.123136	-2.07818	0.037693	0.0734957
AGPS	4142.23	0.0467677	0.0895905	0.522016	0.601659	0.69717
KRT75	31.1788	3.47776	0.508917	6.83365	8.2783e-12	1.66716e-10
AGR3	5729.74	0.243417	0.217816	1.11754	0.263765	0.368612
AGRN	9923.15	0.16752	0.0997902	1.67872	0.0932062	0.156906
C12orf36	10.4858	3.45397	0.66657	5.1817	2.19869e-07	1.85067e-06
AGSK1	0	NA	NA	NA	NA	NA
C1orf65	1.21981	3.44331	0.971384	3.54474	0.000393	0.0014253
KLK6	10.7683	3.44052	0.604028	5.69595	1.22687e-08	1.34379e-07
AGTR1	802.216	-0.67694	0.217053	-3.11878	0.001816	0.00540617
MIR650	32.5386	3.42411	0.613816	5.5784	2.42742e-08	2.49694e-07
AGTRAP	1973.71	-0.0935856	0.0861994	-1.08569	0.277617	0.38341
AGXT2	0.340812	0.446871	1.59899	0.279471	0.779884	NA
AGXT2L1	1.04856	-0.0936868	0.998716	-0.0938073	0.925262	0.948756
AGXT2L2	2459.91	-0.549746	0.108969	-5.04497	4.53585e-07	3.5337e-06
BNC1	66.6239	3.41155	0.381303	8.94707	3.65036e-19	2.26487e-17
AHCTF1	4723.52	0.35506	0.122484	2.89883	0.00374559	0.0101422
AHCY	3722.7	0.669176	0.0745141	8.98053	2.69466e-19	1.70248e-17
AHCYL1	8655.43	0.114111	0.0580886	1.96444	0.0494796	0.0920523
AHCYL2	7476.11	-0.316658	0.140241	-2.25795	0.0239486	0.0498982
AHDC1	2107.4	0.445358	0.109678	4.06059	4.89491e-05	0.000230435
AHI1	1977.06	-0.344392	0.136014	-2.53203	0.0113404	0.0263577
FMO9P	1.87059	3.40558	0.776281	4.38705	1.149e-05	6.38358e-05
AHNAK	148159	-0.623566	0.166845	-3.7374	0.000185934	0.000741412
AHR	16306.1	-0.0341785	0.111872	-0.305513	0.759975	0.825677
AHRR	158.64	-0.0461214	0.366806	-0.125738	0.899939	0.931169
AHSA1	3635.01	0.483738	0.089441	5.40845	6.35713e-08	6.01822e-07
CXCL14	1923.89	3.40509	0.268395	12.6869	6.99424e-37	7.24708e-34
AHSG	0.969754	-1.76798	1.68547	-1.04896	0.294198	0.401308
AHSP	4.64143	0.875416	0.655229	1.33605	0.181534	0.272189
AICDA	21.1642	-0.663893	0.465156	-1.42725	0.153509	0.237187
AIDA	6882.54	-0.0863012	0.0744545	-1.15911	0.24641	0.348985
AIF1	3791.46	-0.526375	0.157116	-3.35023	0.000807447	0.00266742
AIF1L	2133.15	-0.541129	0.155578	-3.47819	0.000504814	0.0017734
AIFM1	1610	0.381134	0.0649129	5.87146	4.31964e-09	5.16537e-08
AIFM2	1013.62	0.598707	0.0911223	6.57037	5.01905e-11	8.76241e-10
AIFM3	133.55	-0.618183	0.196697	-3.14282	0.00167331	0.00504157
AIG1	1745.89	0.246169	0.0788844	3.12063	0.00180468	0.00538105
AIM1	4450.85	0.193904	0.140497	1.38013	0.167548	0.255132
AIM1L	163.999	-0.609164	0.299761	-2.03217	0.0421369	0.0807324
GUCA1A	3.67333	3.40477	0.724284	4.70088	2.59045e-06	1.68652e-05
AIMP1	3232.41	-0.132573	0.0594739	-2.22909	0.0258082	0.0531361
AIMP2	490.804	0.577863	0.12849	4.49734	6.88104e-06	4.0384e-05
AIP	2411.8	-0.0924096	0.0811577	-1.13864	0.254852	0.358509
AIPL1	0.529399	0.773885	1.31194	0.58988	0.555271	0.657687
AIRE	5.78474	0.566701	0.346666	1.63472	0.102108	0.169496
LOC100131726	11.6178	3.39789	0.432141	7.86292	3.75276e-15	1.30266e-13
AJUBA	2129.8	-0.717183	0.140574	-5.1018	3.36434e-07	2.71704e-06
CRCT1	2.27925	3.39474	0.861035	3.94263	8.05926e-05	0.000356254
AK2	6865.33	0.0233367	0.0598252	0.390081	0.696476	0.776556
AK3	5961.92	0.0617616	0.0654849	0.943142	0.345608	0.456094
FLJ16779	27.634	3.38461	0.385377	8.78259	1.59747e-18	8.99576e-17
AK5	36.1654	-0.471819	0.318773	-1.48011	0.138843	0.218652
MMP3	49.6348	3.36761	0.509618	6.6081	3.89287e-11	6.95447e-10
IVL	149.216	3.36333	0.445634	7.5473	4.4436e-14	1.28252e-12
AKAP10	1754.95	0.105656	0.0860232	1.22823	0.219361	0.318023
AKAP11	5853.11	-0.393222	0.119494	-3.29071	0.000999335	0.00321422
AKAP12	9091.31	0.282381	0.262048	1.07759	0.281217	0.387039
AKAP13	26387.2	0.0365362	0.166324	0.219669	0.826129	0.876382
TMEM215	32.4445	3.36082	0.470097	7.1492	8.72842e-13	2.03922e-11
AKAP17A	4153.25	-0.396615	0.150647	-2.63275	0.00846978	0.0205166
AKAP1	3719.5	0.104355	0.115388	0.904385	0.365792	0.477379
BPIFB4	3.71178	3.35556	0.788369	4.25633	2.07809e-05	0.000107688
AKAP3	86.9264	0.715715	0.268993	2.66072	0.00779728	0.0191177
AKAP4	1.62984	-1.60942	0.906374	-1.77567	0.0757872	0.132356
AKAP5	717.352	-0.717148	0.176726	-4.05796	4.95034e-05	0.00023241
AKAP6	1205.45	0.521561	0.199775	2.61075	0.0090345	0.0217119
AKAP7	855.527	-0.292591	0.0924457	-3.165	0.0015508	0.00471844
AKAP8	2280.72	-0.317063	0.0848963	-3.73471	0.000187933	0.000748651
AKAP8L	3072.66	-0.427625	0.145514	-2.93871	0.00329582	0.00907993
AKAP9	8488.07	-0.121836	0.135225	-0.900984	0.367597	0.479205
AKD1	1050.39	0.325034	0.230641	1.40927	0.158756	0.243841
AKIP1	894.143	0.0367153	0.0666794	0.550624	0.581891	0.680356
AKIRIN1	3645.64	0.0152932	0.0939588	0.162765	0.870704	0.908905
AKIRIN2-AS1	159.104	0.155349	0.168616	0.921318	0.356884	0.468172
AKIRIN2	2687.08	-0.353419	0.0793491	-4.45398	8.42949e-06	4.86315e-05
AKNA	5669.39	0.221403	0.100174	2.21018	0.0270927	0.0553745
CYP19A1	73.4565	3.35497	0.425621	7.88252	3.20832e-15	1.12118e-13
AKR1A1	5041.63	0.28577	0.0901352	3.17046	0.001522	0.00463897
CTHRC1	1960.98	3.3509	0.296589	11.2981	1.34073e-29	3.80601e-27
MIR31HG	51.3498	3.34101	0.425844	7.84563	4.30777e-15	1.48043e-13
AKR1B1	3903.18	0.0947391	0.121084	0.782425	0.433965	0.545199
KIF26B	682.14	3.33057	0.267411	12.4549	1.31562e-35	9.40122e-33
AKR1C2	1175.01	0.625623	0.231333	2.70443	0.00684214	0.0171037
AKR1C3	2087.56	0.178978	0.166843	1.07273	0.283392	0.389464
AKR1C4	14.0849	-0.384367	0.271205	-1.41726	0.156408	0.240931
PAPPA	2069.45	3.32927	0.379802	8.76583	1.85413e-18	1.03288e-16
AKR1D1	0.338332	1.05344	2.29718	0.458577	0.646538	NA
PTX3	2916.77	3.3284	0.559974	5.94384	2.78422e-09	3.45786e-08
AKR7A2	1761.16	0.289188	0.0851947	3.39443	0.000687711	0.00231467
AKR7A2P1	5.56104	0.159051	0.440978	0.360678	0.71834	0.793144
AKR7A3	46.6206	-0.630843	0.23138	-2.72644	0.00640221	0.0161501
AKR7L	34.1618	-0.739134	0.25498	-2.89879	0.003746	0.0101422
AKT1	8811.58	0.00608619	0.0885693	0.0687167	0.945215	0.962682
AKT1S1	1582.87	0.141932	0.0819561	1.7318	0.0833089	0.14301
AKT2	5304.48	0.102806	0.0770118	1.33493	0.181898	0.272598
AKT3	3866.78	-0.176592	0.124325	-1.4204	0.155491	0.239788
AKTIP	2178.92	-0.309493	0.0712991	-4.34076	1.41988e-05	7.68255e-05
ALAD	2911.14	-0.0201693	0.0748658	-0.269406	0.787617	0.847028
ALAS1	3340.76	-0.458073	0.121187	-3.77988	0.000156902	0.000639356
ALAS2	29.3275	-0.470876	0.488395	-0.964131	0.33498	0.444816
ALB	29.9928	-0.641029	0.344264	-1.86203	0.0625989	0.112334
ALCAM	19817.6	-0.19587	0.113742	-1.72205	0.0850607	0.14545
ALDH16A1	1816.05	0.19864	0.111277	1.7851	0.0742457	0.130147
BAAT	227.891	3.32515	0.299231	11.1123	1.09299e-28	2.79629e-26
ALDH1A1	14895.6	0.00788857	0.167028	0.0472291	0.962331	0.974036
ALDH1A2	808.245	-0.340654	0.26902	-1.26628	0.205414	0.301174
B3GNT3	405.439	3.31373	0.356802	9.28733	1.58203e-20	1.14631e-18
UGT2A1	9.4494	3.30177	0.851914	3.87571	0.000106313	0.000454348
ADAM12	669.189	3.29532	0.324484	10.1556	3.13026e-24	4.02909e-22
PI15	1542.44	3.28327	0.453965	7.23242	4.74457e-13	1.15537e-11
ADAMTS18	52.6968	3.27934	0.449928	7.2886	3.13186e-13	7.88596e-12
DSC3	729.974	3.27572	0.527856	6.20571	5.4449e-10	7.89054e-09
ALDH3A2	8916.4	-0.344008	0.0867171	-3.96701	7.27786e-05	0.000325602
ALDH3B1	7227.63	-0.0435818	0.181852	-0.239655	0.810598	0.864446
RHOV	630.621	3.26565	0.369486	8.83836	9.71307e-19	5.66997e-17
UGT1A5	1.69104	3.24335	0.866339	3.74374	0.000181302	0.000725172
ALDH5A1	1424.86	-0.266291	0.093137	-2.85913	0.00424806	0.0113123
ALDH6A1	1036.84	0.16594	0.122262	1.35725	0.174701	0.263469
ALDH7A1	2541.82	0.223846	0.0935833	2.39194	0.0167595	0.036791
CLEC4G	114.571	3.23523	0.385084	8.40138	4.4128e-17	2.06893e-15
ALDH9A1	5055.1	0.10962	0.0713532	1.5363	0.124466	0.199977
ALDOA	18737.4	0.347912	0.139955	2.48589	0.0129229	0.0294417
ALDOB	29.7824	-0.570896	0.241661	-2.36238	0.018158	0.0393732
ALDOC	650.912	0.0211956	0.123561	0.171539	0.8638	0.903839
ALG10B	1098.2	-0.446654	0.112416	-3.97322	7.09081e-05	0.00031861
ALG10	208.723	-0.0267736	0.111747	-0.23959	0.810648	0.864446
ALG11	432.866	0.322867	0.140306	2.30117	0.0213818	0.0453108
ALG12	1186.87	0.297306	0.0762125	3.90101	9.57909e-05	0.00041468
ALG13	2604.96	-0.569691	0.135379	-4.20812	2.57508e-05	0.000130441
ALG14	527.031	0.241276	0.097802	2.46699	0.0136256	0.0308358
ALG1	979.89	0.629532	0.0805862	7.81191	5.63274e-15	1.87967e-13
ALG1L2	7.89677	0.605453	0.322511	1.87731	0.0604758	0.109167
SERPINA5	134.943	3.21733	0.306635	10.4924	9.36656e-26	1.50468e-23
ALG2	2645.99	0.191494	0.0677546	2.82629	0.00470904	0.0123761
ALG3	1007.06	0.742508	0.106832	6.95026	3.64609e-12	7.80557e-11
ALG5	2117.96	0.252918	0.077072	3.28158	0.00103226	0.00330525
ALG6	887.861	-0.34251	0.116626	-2.93684	0.00331579	0.00912766
ALG8	1297.54	0.287498	0.0651174	4.41507	1.00978e-05	5.70646e-05
ALG9	1540.49	-0.216525	0.0674438	-3.21045	0.00132529	0.0041126
ALKBH1	600.861	-0.220218	0.0807924	-2.72572	0.00641608	0.0161772
ALKBH2	507.718	0.0519322	0.11587	0.448192	0.654014	0.741541
ALKBH3	953.544	-0.137222	0.0674951	-2.03306	0.0420461	0.0806107
ALKBH4	381.956	-0.0277589	0.0713238	-0.389196	0.697131	0.776994
ALKBH5	5318.43	0.443005	0.0752769	5.88501	3.98029e-09	4.78443e-08
ALKBH6	429.425	-0.30806	0.110546	-2.7867	0.00532474	0.0137638
ALKBH7	1348.04	0.0562444	0.107265	0.524351	0.600035	0.695793
ALKBH8	801.59	-0.169744	0.111683	-1.51987	0.128543	0.205445
ALK	33.3969	0.00320848	0.227678	0.0140922	0.988756	0.992492
ALLC	2.8102	0.319509	0.690825	0.462504	0.64372	0.732635
ALMS1	2422.42	0.442122	0.166155	2.6609	0.00779315	0.0191121
ALMS1P	48.9371	0.633931	0.268834	2.35808	0.0183699	0.0397867
PADI1	27.8405	3.21413	0.624449	5.14714	2.64483e-07	2.18188e-06
ALOX12	188.332	-0.441329	0.138068	-3.19645	0.00139128	0.00428977
ALOX12P2	104.08	0.723574	0.218887	3.30569	0.000947433	0.00306496
ALOX15B	3448.06	0.161497	0.295989	0.54562	0.585327	0.683268
MMP8	63.5771	3.20909	0.752965	4.26193	2.02666e-05	0.000105338
DIO2	880.202	3.20339	0.345333	9.27623	1.75585e-20	1.26782e-18
FABP7	6.44722	3.20225	0.642543	4.98371	6.23764e-07	4.71589e-06
AKR1B10	39.374	3.18866	0.669297	4.76419	1.8961e-06	1.27519e-05
ALOXE3	5.83385	0.905717	0.45381	1.99581	0.0459551	0.0867787
ALPI	0.0888472	-0.452684	2.96033	-0.152917	0.878464	NA
ALPK1	1963.04	-0.222383	0.0996988	-2.23055	0.0257112	0.0529582
KLK12	87.5239	3.18727	0.4405	7.23556	4.636e-13	1.13026e-11
ALPK3	2341.86	-0.637949	0.162451	-3.92703	8.60021e-05	0.000376393
ALPL	7616.82	0.35403	0.245255	1.44352	0.148875	0.231409
IL11	120.546	3.18602	0.449676	7.08514	1.38905e-12	3.1425e-11
LEP	5.5757	3.17183	0.600652	5.28065	1.28725e-07	1.13901e-06
ALS2	2394.43	-0.0595318	0.0728364	-0.817336	0.413736	0.525359
EPYC	6.58901	3.16397	0.49416	6.40273	1.52622e-10	2.44419e-09
LOC63930	1.60673	3.15806	0.976333	3.23462	0.00121806	0.00382453
CXCL13	1399.94	3.15677	0.629224	5.01693	5.2504e-07	4.02978e-06
ALS2CR8	801.739	-0.260289	0.132317	-1.96716	0.0491647	0.0916106
ATP10B	87.773	3.15437	0.365344	8.63396	5.92638e-18	3.0175e-16
ALX3	133.088	0.0955879	0.152503	0.626794	0.530794	0.636375
GJB6	16.0719	3.15277	0.51283	6.14779	7.85688e-10	1.09347e-08
ALYREF	1900.1	0.0653207	0.112872	0.578713	0.562783	0.664533
AMACR	161.824	0.271263	0.188663	1.43782	0.150486	0.233423
AMBN	0.404976	1.74324	2.01632	0.864566	0.387277	NA
MUC2	2.8374	3.15068	0.80391	3.9192	8.88449e-05	0.000387036
AMBRA1	1970.45	0.131604	0.0786394	1.67352	0.0942259	0.158365
AMD1	6755.12	0.114003	0.127114	0.896859	0.369794	0.48142
AMDHD1	91.7299	-0.740989	0.220475	-3.36087	0.000776961	0.00257904
AMDHD2	768.76	0.0238462	0.119022	0.200351	0.841206	0.887682
P4HA3	424.943	3.14992	0.29501	10.6773	1.29965e-26	2.58967e-24
AMELY	0.350233	1.98857	1.75116	1.13557	0.256136	NA
AMFR	4594.52	0.0412807	0.0540611	0.763593	0.44511	0.556602
LOC100132146	1.24796	3.14736	1.22145	2.57674	0.00997377	0.0236213
AMHR2	24.4332	-0.0640035	0.258384	-0.247707	0.804361	0.859702
FOXL2	1.57818	3.14634	1.02665	3.06468	0.00217903	0.00631994
AMIGO1	305.783	-0.131704	0.16105	-0.817783	0.413481	0.52517
GAP43	30.1889	3.1419	0.3205	9.80313	1.09147e-22	1.11421e-20
AMIGO3	283.302	-0.115058	0.128878	-0.892763	0.371984	0.483697
AMMECR1	890.658	-0.0438589	0.089088	-0.492309	0.622501	0.714884
AMMECR1L	2046.74	-0.157819	0.0798732	-1.97587	0.0481695	0.0900837
AMN1	672.528	-0.40266	0.0760819	-5.29245	1.20688e-07	1.07201e-06
AMN	162.948	0.155466	0.164449	0.945375	0.344467	0.454842
AMOT	950.684	0.0209259	0.16704	0.125275	0.900306	0.931408
AMOTL1	7277.75	-0.305353	0.134251	-2.2745	0.0229361	0.0481857
AMOTL2	5440.71	-0.617098	0.133663	-4.61683	3.89643e-06	2.42625e-05
FAM83B	56.2285	3.12962	0.305569	10.242	1.28608e-24	1.765e-22
AMPD2	2220.09	0.234545	0.118219	1.98399	0.0472567	0.0887288
AMPD3	1272.11	0.735717	0.128402	5.7298	1.00547e-08	1.12325e-07
PGLYRP3	1.96676	3.12707	0.739026	4.23134	2.32303e-05	0.000118806
PLXNA4	1576.71	3.12643	0.250811	12.4653	1.15466e-35	8.5457e-33
GABBR2	164.475	3.11912	0.439692	7.09388	1.30406e-12	2.95993e-11
AMY1A	0.0571135	-0.14896	2.96033	-0.0503188	0.959868	NA
AMY1B	0	NA	NA	NA	NA	NA
AMY1C	0	NA	NA	NA	NA	NA
AMY2A	3.04414	-0.932215	0.532845	-1.74951	0.0802035	0.13866
FAM159B	16.9765	3.11467	0.585878	5.31625	1.05929e-07	9.54832e-07
AMZ1	115.308	-0.868998	0.40995	-2.11977	0.0340258	0.0673032
AMZ2	3004.72	0.137169	0.08058	1.70228	0.0887033	0.150759
AMZ2P1	890.456	-0.667294	0.136763	-4.8792	1.06518e-06	7.62738e-06
ANAPC10	733.601	-0.183322	0.0666137	-2.75202	0.0059228	0.0151007
ANAPC11	1793.44	0.181495	0.103706	1.7501	0.0801005	0.138512
ANAPC13	3583.56	-0.0195158	0.0859942	-0.226943	0.820468	0.872195
ANAPC16	8771.19	-0.285861	0.0749638	-3.81332	0.000137111	0.000566909
ANAPC1	1888.48	0.11791	0.0713365	1.65287	0.0983573	0.164151
ANAPC2	2380.84	-0.338093	0.104537	-3.23419	0.00121989	0.00382793
ANAPC4	3211.7	-0.351159	0.157025	-2.23633	0.0253305	0.0522988
ANAPC5	6666.22	0.0890241	0.0687062	1.29572	0.195071	0.288789
ANAPC7	2722.41	-0.0560865	0.109554	-0.511954	0.608683	0.702911
ANG	768.285	-0.390424	0.131943	-2.95904	0.00308602	0.00858161
ANGEL1	2015.26	-0.118104	0.118364	-0.997807	0.318373	0.427392
ANGEL2	2063.29	-0.687074	0.10324	-6.65512	2.83066e-11	5.19113e-10
ANGPT1	4972.74	0.0625022	0.203951	0.306456	0.759257	0.825217
ANGPT2	883.1	0.613908	0.286226	2.14483	0.0319661	0.0638982
TMEM114	1.22606	3.09682	1.10746	2.79632	0.0051688	0.0134109
ANGPTL1	1741.86	0.317464	0.240946	1.31757	0.187646	0.279715
NPTX2	189.3	3.08164	0.300167	10.2664	9.98331e-25	1.40738e-22
ANGPTL3	5.69646	0.515127	0.388934	1.32446	0.185351	0.276947
SAA4	15.8587	3.06941	0.590116	5.20137	1.97825e-07	1.67738e-06
ANGPTL5	91.4228	-0.202696	0.310191	-0.653456	0.513463	0.620835
ANGPTL6	42.7766	0.35455	0.208858	1.69756	0.08959	0.151904
DPEP1	272.045	3.04088	0.499849	6.0836	1.17515e-09	1.58135e-08
ANK1	107.992	0.656065	0.173568	3.77986	0.000156916	0.000639356
ANK2	2795.78	0.681252	0.236172	2.88455	0.00391969	0.01056
ANK3	3995.58	-0.488484	0.140326	-3.48106	0.000499443	0.00175631
ANKAR	298.107	-0.700091	0.130752	-5.35436	8.58611e-08	7.908e-07
ANKDD1A	799.626	-0.379422	0.140412	-2.70221	0.00688797	0.0171954
ACAN	300.898	3.02728	0.35875	8.43841	3.21675e-17	1.51847e-15
ANKFY1	5284.4	-0.216027	0.0674375	-3.20336	0.00135833	0.00420068
ANKH	3355.2	0.600383	0.106898	5.61643	1.94941e-08	2.04132e-07
ANKHD1	1168.18	-0.706023	0.147883	-4.77418	1.80439e-06	1.22078e-05
ANKHD1-EIF4EBP3	205.191	-0.308547	0.128361	-2.40374	0.0162281	0.0358066
ANKIB1	3534.62	0.0364514	0.0911042	0.400106	0.689078	0.770879
ANKK1	104.983	0.553262	0.324498	1.70498	0.0881988	0.150049
ANKLE1	45.495	-0.293529	0.209211	-1.40303	0.160608	0.246302
ANKLE2	4933.3	-0.102615	0.093782	-1.09419	0.273873	0.379612
ANKMY1	1018.99	0.642158	0.210982	3.04367	0.00233713	0.00672577
ANKMY2	1549.18	-0.201179	0.0922149	-2.18163	0.0291366	0.0589416
ANKRA2	1655.21	-0.206847	0.136253	-1.5181	0.128988	0.206045
ANKRD10	8476.81	-0.410645	0.169264	-2.42607	0.0152635	0.0339857
ANKRD11	7481.69	0.0401664	0.0739977	0.542806	0.587263	0.684662
ANKRD12	5393.82	-0.187681	0.102596	-1.82932	0.067351	0.119845
ANKRD13A	5917.86	-0.173168	0.0521798	-3.31868	0.000904452	0.00294701
ANKRD13B	230.234	0.479123	0.155218	3.08679	0.00202333	0.00592308
ANKRD13C	2142.57	-0.0567661	0.067737	-0.838037	0.40201	0.514155
ANKRD13D	1900.72	-0.305384	0.137331	-2.22371	0.026168	0.0537799
ANKRD16	364.879	0.0613097	0.0839591	0.730233	0.465248	0.575877
ANKRD17	5919.49	0.222983	0.102182	2.18221	0.0290941	0.0588672
ANKRD18A	122.789	0.707005	0.239975	2.94616	0.00321745	0.00890029
MIR2117	0.709922	3.02608	1.0861	2.78619	0.00533315	0.0137837
ANKRD18DP	8.29011	-0.631878	0.350173	-1.80447	0.071157	0.125465
ANKRD19P	217.233	-0.50897	0.174091	-2.92359	0.00346025	0.00946489
MUC5B	9701.55	3.0177	0.578572	5.21577	1.83052e-07	1.56687e-06
ANKRD20A11P	18.9389	-0.415172	0.45414	-0.914195	0.360615	0.472258
ANKRD20A1	0	NA	NA	NA	NA	NA
ANKRD20A2	0	NA	NA	NA	NA	NA
ANKRD20A3	0.52067	-1.97816	1.56482	-1.26414	0.206178	0.302105
CPXM1	779.059	3.01506	0.40209	7.49848	6.45634e-14	1.81294e-12
ANKRD20A5P	115.311	-0.366642	0.241701	-1.51692	0.129286	0.206425
ANKRD20A8P	43.3301	-0.523044	0.316758	-1.65124	0.098689	0.164651
ANKRD20A9P	737.399	-0.653398	0.14229	-4.59201	4.39006e-06	2.69876e-05
ANKRD22	297.267	0.517528	0.267777	1.93268	0.0532755	0.09805
ANKRD23	227.675	0.188685	0.177997	1.06005	0.289122	0.395686
ANKRD24	163.361	-0.550479	0.225446	-2.44173	0.0146169	0.0327361
ANKRD26	872.376	-0.00392908	0.126396	-0.0310855	0.975201	0.983315
ANKRD26P1	2.30935	-0.384691	0.778319	-0.494259	0.621123	0.713658
ANKRD26P3	1.49523	0.660211	0.749328	0.88107	0.37828	0.489821
ANKRD27	2251.17	-0.360523	0.0692147	-5.20876	1.90108e-07	1.61725e-06
ANKRD28	5719.8	-0.0809061	0.182971	-0.442179	0.658359	0.745015
LINC00029	1.16424	2.99362	1.01325	2.95448	0.00313196	0.00868507
ANKRD2	17.315	0.0292071	0.275881	0.105868	0.915687	0.941934
ANKRD30A	0.378546	-0.407484	1.83102	-0.222545	0.82389	NA
ANKRD30B	1.57819	-0.663415	1.15555	-0.574114	0.565891	0.66746
ANKRD30BL	0.281218	1.09635	2.3889	0.458936	0.64628	NA
ANKRD30BP2	0.313573	1.79492	2.02846	0.884868	0.376228	NA
ANKRD31	33.2851	0.375728	0.227829	1.64917	0.0991136	0.165266
ANKRD32	598.713	-0.00358147	0.112477	-0.0318418	0.974598	0.982899
ANKRD33B	734.82	-0.468409	0.178656	-2.62184	0.00874559	0.0211033
LCN2	5601.88	2.98506	0.436044	6.84578	7.60598e-12	1.54377e-10
ANKRD34A	77.6921	0.377215	0.150746	2.50231	0.0123384	0.0282963
SERPINA4	1.48768	2.97846	1.0652	2.79614	0.0051717	0.0134168
ANKRD34C	7.43112	-0.955888	0.46918	-2.03736	0.0416141	0.0798884
XPNPEP2	236.678	2.97713	0.257035	11.5826	5.04974e-31	1.83589e-28
ANKRD36B	523.685	-0.2667	0.140819	-1.89393	0.0582345	0.10572
ANKRD36BP1	729.325	0.469162	0.208211	2.25331	0.0242399	0.0503886
ATP12A	561.913	2.97465	0.537212	5.5372	3.07346e-08	3.09783e-07
ANKRD36	717.505	-0.388951	0.137077	-2.83746	0.00454734	0.0120044
ANKRD37	458.167	-0.509515	0.198304	-2.56936	0.0101887	0.0240478
ANKRD39	290.414	0.227369	0.0909395	2.50022	0.0124115	0.0284327
ANKRD40	4337.42	-0.334084	0.0823122	-4.05874	4.93385e-05	0.000231951
ANKRD42	735.976	0.602787	0.160524	3.75512	0.00017326	0.000696365
CDH3	1811.29	2.97146	0.198475	14.9715	1.12817e-50	3.33986e-47
THY1	6731.88	2.97026	0.312459	9.50607	1.97995e-21	1.65446e-19
ANKRD46	1496.04	-0.665604	0.106182	-6.26852	3.64503e-10	5.43425e-09
ANKRD49	1292.89	-0.07686	0.0876011	-0.877387	0.380277	0.491915
ANKRD50	3864.61	-0.423798	0.136157	-3.11256	0.00185472	0.00549549
ANKRD52	3293.84	0.167558	0.0767872	2.18211	0.0291017	0.0588767
ANKRD53	103.462	0.261043	0.19077	1.36836	0.171199	0.259377
ANKRD54	1159.15	0.285249	0.133726	2.13308	0.0329179	0.0655102
ANKRD55	41.3122	0.569294	0.227087	2.50694	0.0121781	0.0279786
ANKRD5	415.235	0.384449	0.120202	3.19836	0.0013821	0.00426525
MCHR1	44.4712	2.96979	0.400074	7.42309	1.14417e-13	3.10349e-12
ANKRD63	0.339106	0.982324	1.58024	0.621631	0.534185	NA
ANKRD65	1338.36	0.675182	0.195936	3.44594	0.000569087	0.00196684
ANKRD6	1077.37	-0.515979	0.107396	-4.80444	1.55189e-06	1.06843e-05
LTF	5495.55	2.96584	0.483605	6.13277	8.63603e-10	1.19469e-08
ANKRD9	517.587	-0.106092	0.138133	-0.768043	0.442461	0.554126
ANKS1A	5428.28	-0.647582	0.10995	-5.88981	3.86646e-09	4.66247e-08
ANKS1B	83.0338	0.010375	0.172884	0.0600112	0.952147	0.967744
ANKS3	881.667	-0.34491	0.127424	-2.70679	0.00679373	0.016997
ANKS4B	1.87904	0.239743	0.746273	0.321253	0.748019	0.816067
ANKS6	1834.74	0.232086	0.0797699	2.90944	0.00362072	0.00985063
ECEL1	48.3264	2.96509	0.444128	6.67622	2.4519e-11	4.56112e-10
ANKZF1	2447.48	-0.413078	0.173182	-2.38523	0.0170685	0.0373782
TIMP4	166.036	2.96194	0.273743	10.8201	2.7636e-27	5.96563e-25
ANO10	1533.86	0.392632	0.103042	3.81042	0.000138733	0.000572475
ANO1	2080.82	-0.583526	0.18962	-3.07735	0.0020885	0.00609235
ANO2	328.185	-0.674594	0.188379	-3.58104	0.000342231	0.00126373
ANO3	112.672	0.261744	0.207694	1.26024	0.207584	0.303689
SCRG1	157.211	2.95988	0.335543	8.82116	1.13279e-18	6.57557e-17
ANO5	626.708	-0.648573	0.145389	-4.46096	8.15937e-06	4.72309e-05
ANO6	9241.51	-0.43718	0.137388	-3.18208	0.0014622	0.00447912
ANO7	64.7904	-0.0887701	0.160518	-0.553021	0.580249	0.679044
ANO8	907.762	-0.135158	0.11402	-1.18538	0.235867	0.336816
ANO9	863.759	-0.461609	0.168356	-2.74185	0.00610935	0.0154905
ANP32A	6308.88	-0.235805	0.0593357	-3.97408	7.06517e-05	0.000317595
ANP32A-IT1	75.2634	-0.269486	0.204943	-1.31494	0.188532	0.280598
ANP32AP1	28.0152	-0.242538	0.174292	-1.39156	0.164055	0.250808
ANP32B	7187.47	-0.0591784	0.0727296	-0.813677	0.41583	0.527344
ANP32C	8.58233	0.270049	0.329492	0.819592	0.412449	0.524303
ANP32D	2.04878	-1.14209	0.660172	-1.72999	0.0836328	0.143399
ANP32E	4104.86	-0.00159577	0.0725444	-0.0219971	0.98245	0.988263
ANPEP	3875.7	0.351575	0.273535	1.2853	0.198687	0.293178
ANTXR1	11775.7	0.734117	0.186238	3.94182	8.08666e-05	0.000357313
ANTXR2	5181.37	0.343487	0.134223	2.55907	0.0104952	0.024659
DIRC1	2.16451	2.95814	1.06437	2.77924	0.0054486	0.014035
CPA4	10.2517	2.9577	0.469432	6.30058	2.96528e-10	4.5018e-09
ANXA11	11468.4	0.0583604	0.0816161	0.71506	0.474572	0.584645
TTR	28.8067	2.95173	0.532955	5.53842	3.05217e-08	3.08087e-07
ANXA1	34219.1	-0.330213	0.151704	-2.17669	0.0295034	0.0595904
ANXA2	47977.7	0.0767618	0.106155	0.723107	0.469614	0.580034
ANXA2P1	26.4245	0.327144	0.223873	1.46129	0.143935	0.225267
ANXA2P2	466.924	0.45738	0.14899	3.06986	0.0021416	0.00622184
ANXA2P3	11.882	0.0612087	0.357553	0.171188	0.864076	0.904036
MTNR1A	2.00456	2.95087	0.807216	3.65562	0.000256565	0.000984554
ANXA4	9808.31	-0.0487314	0.0770066	-0.632821	0.52685	0.632996
ANXA5	27019.3	0.028386	0.106771	0.265858	0.790348	0.849105
ANXA6	13085.1	0.469679	0.0977117	4.80679	1.53376e-06	1.05841e-05
ANXA7	7429.28	0.266888	0.0700697	3.8089	0.000139589	0.000575661
ANXA8	0.291299	1.70608	2.37102	0.719555	0.471799	NA
ANXA8L1	0	NA	NA	NA	NA	NA
OR1M1	1.12692	2.94615	1.08669	2.71112	0.00670565	0.0168051
ANXA9	532.415	-0.421585	0.112567	-3.7452	0.000180248	0.000721655
AOAH	1163.49	-0.243564	0.163663	-1.4882	0.136699	0.21603
AOC2	125.081	-0.582765	0.12635	-4.61233	3.98186e-06	2.47202e-05
AOC3	16542.1	-0.400353	0.149196	-2.6834	0.00728768	0.0180153
FCRL5	1138.88	2.93557	0.338012	8.68482	3.79353e-18	2.04191e-16
CD177	248.773	2.92759	0.38585	7.58737	3.26468e-14	9.6373e-13
AOX2P	3.91761	0.349739	0.558697	0.62599	0.531322	0.636854
AP1AR	1602.9	-0.0380997	0.0729004	-0.522627	0.601234	0.696755
AP1B1	5707.56	0.45707	0.112329	4.06904	4.72069e-05	0.0002234
AP1B1P1	0.38017	0.175189	1.62083	0.108086	0.913928	NA
AP1G1	7966.59	-0.173483	0.0490876	-3.53415	0.000409094	0.00147617
AP1G2	3758.68	-0.466615	0.126177	-3.6981	0.000217218	0.000850607
AP1M1	2299.37	0.0455133	0.0835193	0.544944	0.585792	0.683738
AP1M2	1316.58	0.229026	0.115176	1.98849	0.0467581	0.0880159
AP1S1	1628.71	0.196591	0.0975376	2.01554	0.0438482	0.0834557
AP1S2	2512.03	-0.458943	0.1033	-4.44284	8.87803e-06	5.09215e-05
AP1S3	1190.19	-0.349027	0.121011	-2.88424	0.00392354	0.010569
AP2A1	3468.03	0.526561	0.102301	5.14718	2.64436e-07	2.18188e-06
AP2A2	4774.59	-0.069779	0.0671256	-1.03953	0.298559	0.405985
AP2B1	13551.4	0.0498705	0.0593379	0.840449	0.400657	0.512804
AP2M1	12227.6	0.395006	0.100175	3.94316	8.04135e-05	0.000355538
AP2S1	2609.62	0.259284	0.128937	2.01094	0.0443323	0.0842533
AP3B1	3357.14	0.347248	0.0975964	3.558	0.000373683	0.00136311
AP3B2	68.8167	0.7082	0.24089	2.93993	0.00328282	0.00905105
AP3D1	7068.29	0.282316	0.083128	3.39616	0.00068338	0.00230182
AP3M1	3410.18	0.0908688	0.0672289	1.35163	0.176493	0.265765
AP3M2	1617.86	0.0403195	0.0945315	0.426519	0.669729	0.754898
AP3S1	3680.81	0.262863	0.0719395	3.65395	0.000258241	0.00098974
AP3S2	178.852	0.288943	0.125091	2.30985	0.0208963	0.0444154
AP4B1	1346.54	-0.716556	0.177752	-4.03121	5.54898e-05	0.000256678
AP4E1	1187.52	0.112927	0.10373	1.08866	0.276302	0.382103
AP4M1	919.406	-0.144224	0.0851582	-1.69361	0.0903404	0.152889
AP4S1	915.153	-0.261734	0.0666103	-3.92934	8.51789e-05	0.0003735
AP5B1	2131.57	0.0437968	0.156338	0.280142	0.779369	0.841059
APAF1	2113.29	-0.205657	0.0813239	-2.52887	0.0114432	0.0265551
APBA1	405.197	0.357313	0.121266	2.94651	0.0032138	0.00889181
APBA2	434.571	0.47589	0.136239	3.49304	0.000477549	0.00168791
APBA3	655.186	0.291599	0.0988662	2.94943	0.00318358	0.00881644
APBB1	2264.32	-0.0592404	0.104029	-0.569461	0.569043	0.66994
APBB1IP	1677.67	-0.0559835	0.140816	-0.397564	0.690951	0.772141
APBB2	4957.38	-0.355736	0.110846	-3.20928	0.00133069	0.00412751
APBB3	1248.51	-0.583013	0.132318	-4.40616	1.05219e-05	5.91229e-05
APC2	258.338	-0.194749	0.120319	-1.6186	0.105533	0.17412
APC	3024.89	-0.329309	0.11253	-2.92642	0.00342882	0.00939286
COL11A1	190.84	2.92072	0.386843	7.55015	4.34764e-14	1.25657e-12
PSAT1	553.378	2.9143	0.273411	10.659	1.58227e-26	3.09333e-24
APCS	0	NA	NA	NA	NA	NA
APEH	3386.24	0.21286	0.0700062	3.04059	0.00236118	0.00678556
APEX1	4797.36	0.445955	0.0679134	6.56653	5.15006e-11	8.96847e-10
APEX2	945.633	0.283797	0.0882111	3.21725	0.00129424	0.00402772
APH1A	9741.44	-0.166794	0.0819342	-2.0357	0.0417802	0.0801603
APH1B	1913.64	-0.0942181	0.0815806	-1.15491	0.248128	0.350962
API5	6486.6	0.0534183	0.0540068	0.989102	0.322613	0.431637
APIP	1893.5	-0.615897	0.134525	-4.5783	4.68776e-06	2.86056e-05
APITD1	292.177	0.0708993	0.14456	0.49045	0.623816	0.716077
APITD1-CORT	3.04973	0.78629	0.532052	1.47785	0.139449	0.219356
APLF	240.942	-0.143467	0.0940336	-1.5257	0.127084	0.203632
APLN	1632.81	-0.903683	0.464773	-1.94435	0.0518527	0.0958387
APLNR	1566.99	-0.338988	0.303177	-1.11812	0.263516	0.368321
APLP1	145.926	0.420583	0.191957	2.19103	0.0284495	0.057766
APLP2	53648.8	-0.259082	0.0975024	-2.65718	0.00787968	0.0192924
APOA1BP	2147.05	0.148198	0.0854162	1.735	0.08274	0.142245
DRD5	17.5262	2.91006	0.371545	7.83233	4.78917e-15	1.62966e-13
APOA2	6.7737	-0.911478	0.420417	-2.16803	0.0301562	0.0607197
APOA4	0.23606	-1.34406	2.45726	-0.546973	0.584397	NA
THBS2	7317.43	2.90246	0.273451	10.6142	2.56082e-26	4.82436e-24
SLC25A48	0.649687	2.90064	1.21224	2.39279	0.0167208	0.0367256
APOBEC1	0.201814	0.154764	2.49519	0.0620248	0.950543	NA
APOBEC2	57.4939	-0.501996	0.221786	-2.26343	0.0236094	0.0493303
APOBEC3A	287.601	-0.338736	0.331071	-1.02315	0.306236	0.414413
APOBEC3B	98.901	0.662805	0.271495	2.44132	0.0146336	0.0327628
APOBEC3C	1098.56	0.596611	0.117725	5.06784	4.02359e-07	3.18978e-06
APOBEC3D	423.425	-0.065048	0.148741	-0.437323	0.661877	0.748163
APOBEC3F	507.662	0.00487691	0.106832	0.0456505	0.963589	0.974974
APOBEC3G	1180	-0.198342	0.133457	-1.48619	0.13723	0.216655
APOBEC3H	101.689	-0.0894787	0.179105	-0.499588	0.617365	0.710167
CLDN10	197.043	2.89881	0.294134	9.85542	6.49443e-23	6.97327e-21
APOBR	3257.81	-0.610915	0.172645	-3.53857	0.000402299	0.00145596
APOC1	9891.7	-0.5236	0.255813	-2.04681	0.0406768	0.0783698
APOC1P1	103.495	-0.0975851	0.211773	-0.4608	0.644942	0.733592
APOC2	0	NA	NA	NA	NA	NA
APOC3	0.451836	-2.23821	1.53904	-1.45429	0.145867	0.227769
APOC4-APOC2	4.41271	-0.668835	0.608807	-1.0986	0.271943	0.377561
APOC4	0	NA	NA	NA	NA	NA
MC5R	2.81671	2.89797	0.740197	3.91513	9.03565e-05	0.000392961
TFAP2A	210.497	2.88639	0.306048	9.43117	4.0554e-21	3.25736e-19
APOF	2.13838	-0.910873	0.705792	-1.29057	0.196853	0.291015
B3GNT6	33.7689	2.88468	0.563921	5.1154	3.13074e-07	2.54724e-06
APOL1	8389.87	-0.166583	0.139539	-1.19381	0.232552	0.332932
APOL2	3035.41	-0.163364	0.163377	-0.999918	0.31735	0.426267
PITX1	91.3673	2.87299	0.597772	4.80616	1.53859e-06	1.06104e-05
APOL4	1482.79	-0.598939	0.185182	-3.23433	0.00121929	0.00382722
APOL5	1.10087	1.14654	0.839161	1.36629	0.171847	0.260083
APOL6	8672.03	-0.0590712	0.121143	-0.487615	0.625822	0.718133
APOLD1	5367.62	-0.15523	0.358046	-0.433548	0.664616	0.7504
APOM	119.762	-0.397352	0.124673	-3.18716	0.0014368	0.00441042
APOO	561.832	0.582727	0.130682	4.45912	8.22959e-06	4.75738e-05
APOOL	1804.87	0.0436798	0.0749463	0.582815	0.560018	0.662022
APOPT1	1195.47	-0.0830319	0.0687741	-1.20731	0.227311	0.327169
APPBP2	3367.3	-0.156724	0.072047	-2.1753	0.0296074	0.05977
APP	41389.9	0.165308	0.116186	1.42279	0.154798	0.238895
APPL1	4141.25	-0.108908	0.0921859	-1.18139	0.237447	0.338698
APPL2	2879.49	0.225256	0.131251	1.71622	0.0861212	0.146924
APRT	2314.34	0.322181	0.0986658	3.26538	0.00109317	0.00347504
APTX	1475.46	-0.115687	0.0946742	-1.22195	0.221726	0.320891
AQP10	42.9969	0.409433	0.318926	1.28379	0.199216	0.293833
AQP11	78.7242	-0.492279	0.167486	-2.93924	0.00329023	0.00906816
AQP12A	0.0514538	0.458488	2.96033	0.154877	0.876918	NA
AQP12B	0.116831	0.762211	2.96033	0.257475	0.796812	NA
AQP1	71622.1	-0.265569	0.151207	-1.75632	0.079033	0.137146
BHLHA15	127.41	2.87014	0.383004	7.49376	6.69305e-14	1.86927e-12
AQP3	13930.6	0.577392	0.202947	2.84504	0.00444053	0.0117599
LOC96610	5848.26	2.86913	0.376378	7.62299	2.47859e-14	7.42252e-13
SLC5A5	176.851	2.86501	0.481769	5.94686	2.73337e-09	3.41123e-08
IGF1	4554.31	2.85897	0.25619	11.1596	6.42988e-29	1.68846e-26
AQP7	96.0934	0.306871	0.241522	1.27058	0.20388	0.299367
AQP7P1	42.2302	0.0501326	0.273814	0.18309	0.854728	0.897427
AQP7P3	11.9882	-0.171369	0.418786	-0.409205	0.682389	0.764841
AQP8	11.0222	0.526641	0.363999	1.44682	0.147948	0.230261
AQP9	2727.03	0.391032	0.307741	1.27065	0.203852	0.299367
AQPEP	30.2569	-0.444836	0.257948	-1.72451	0.0846151	0.144784
AQR	2415	0.118686	0.109855	1.08038	0.279973	0.38586
ARAF	3672.03	-0.212408	0.0827105	-2.56809	0.010226	0.0241195
ARAP1	10684.8	-0.234958	0.100565	-2.33638	0.0194713	0.0418312
CCL7	48.9206	2.83946	0.493327	5.75574	8.62645e-09	9.80076e-08
ITGA11	770.886	2.83878	0.318493	8.91315	4.96039e-19	2.99692e-17
POU3F2	3.42576	2.83855	0.771613	3.67872	0.000234407	0.000909128
AR	983.215	-0.222417	0.157635	-1.41097	0.158254	0.243214
ARCN1	9093.95	0.344646	0.0796677	4.32605	1.51809e-05	8.15435e-05
AREG	338.805	-0.201882	0.369581	-0.546246	0.584897	0.683055
ARF1	18426	0.137072	0.0789548	1.73608	0.0825494	0.141955
ARF3	13646.5	0.157832	0.0813903	1.9392	0.052477	0.0967769
ARF4	12338.9	0.498077	0.0807633	6.16712	6.95445e-10	9.79961e-09
ARF5	5103.27	0.0264672	0.0842485	0.314157	0.753402	0.820601
ARF6	8938.66	0.0565079	0.0851732	0.663447	0.507045	0.614832
ARFGAP1	4733.62	-0.0786885	0.137881	-0.570698	0.568204	0.669104
ARFGAP2	4356.61	-0.259393	0.0594551	-4.36284	1.28388e-05	7.04416e-05
ARFGAP3	5021.71	0.317758	0.114521	2.77466	0.00552599	0.0142149
ARFGEF1	4849.83	0.101427	0.0832204	1.21877	0.22293	0.322227
ARFGEF2	4621.43	0.137944	0.0937648	1.47117	0.141245	0.221795
ARFIP1	3061.68	-0.0744969	0.0749645	-0.993763	0.320338	0.42914
ARFIP2	2898.4	0.256375	0.0844119	3.03719	0.00238799	0.0068493
ARFRP1	2096.08	-0.143739	0.107236	-1.3404	0.180116	0.270381
ARG1	54.6627	0.13639	0.325289	0.41929	0.675004	0.758945
ARG2	897.53	0.233627	0.0987398	2.36608	0.0179774	0.039055
WISP1	1458.42	2.83264	0.312876	9.05356	1.38384e-19	8.93376e-18
ARGFXP2	24.3145	-0.674481	0.27163	-2.48308	0.0130251	0.0296256
SERPINA11	5.34851	2.82813	0.794095	3.56145	0.000368813	0.00134868
ARHGAP10	1467.55	0.393479	0.136578	2.88098	0.00396443	0.010657
CPNE4	40.2166	2.82467	0.265074	10.6562	1.63204e-26	3.16081e-24
ARHGAP11B	22.3862	0.166003	0.234381	0.70826	0.478784	0.588449
ARHGAP12	2858.98	-0.441327	0.0841241	-5.24615	1.55314e-07	1.35177e-06
ARHGAP15	1282.93	0.317588	0.141535	2.24389	0.0248396	0.0514442
ARHGAP17	2797.44	-0.143451	0.0658441	-2.17865	0.0293575	0.0593189
ARHGAP18	7588.2	-0.298324	0.109115	-2.73403	0.00625642	0.0158208
ARHGAP19	945.759	-0.449327	0.104392	-4.30423	1.6757e-05	8.90626e-05
ARHGAP19-SLIT1	1.0157	-1.46092	0.826497	-1.76761	0.0771262	0.134366
ARHGAP1	5163.59	0.640645	0.0990766	6.46615	1.0053e-10	1.66396e-09
ARHGAP20	765.108	-0.50025	0.195278	-2.56173	0.0104152	0.0245083
ARHGAP21	6781.77	-0.382499	0.0811855	-4.71142	2.46002e-06	1.61071e-05
ARHGAP22	258.708	0.448661	0.163262	2.7481	0.00599423	0.0152453
ARHGAP23	3772.77	0.0242422	0.127552	0.190058	0.849264	0.893533
ARHGAP24	2154.51	-0.398535	0.0810189	-4.91904	8.69678e-07	6.35708e-06
ARHGAP25	2236.33	-0.472307	0.110916	-4.25825	2.06034e-05	0.000106928
ARHGAP26	2490.78	-0.0438175	0.110996	-0.394766	0.693016	0.773753
ARHGAP27	3847.21	-0.549359	0.103021	-5.3325	9.68707e-08	8.81621e-07
ARHGAP28	866.531	-0.541751	0.200431	-2.70293	0.00687314	0.0171626
GCNT3	198.903	2.82212	0.340043	8.29929	1.04739e-16	4.66774e-15
ARHGAP30	6547.33	-0.260307	0.146234	-1.78007	0.0750646	0.131315
ARHGAP31	6316.99	-0.595295	0.161365	-3.68913	0.000225026	0.000877368
ARHGAP32	2364.67	0.0873385	0.137228	0.63645	0.524483	0.631067
HIST1H2AL	2.71381	2.82013	0.687347	4.10292	4.07976e-05	0.000196205
ARHGAP35	6944.48	0.0188144	0.0998815	0.188367	0.850589	0.894623
ARHGAP36	0.641289	0.398897	1.25445	0.317985	0.750497	0.81821
UNC93A	1.02911	2.81428	1.10018	2.55801	0.0105273	0.0247259
POU2AF1	2274.59	2.81052	0.347455	8.08886	6.02241e-16	2.38173e-14
ARHGAP42	1056.06	0.0176713	0.191167	0.0924395	0.926349	0.949393
ARHGAP44	2709.82	-0.581093	0.0933678	-6.2237	4.85566e-10	7.08217e-09
ARHGAP4	4765.78	-0.585111	0.162553	-3.5995	0.000318829	0.00118854
ARHGAP5-AS1	130.535	-0.468097	0.125606	-3.72671	0.000193998	0.000770303
ARHGAP5	6409.94	-0.305539	0.12301	-2.48386	0.0129968	0.0295743
ADAMTS14	583.073	2.80988	0.291972	9.62381	6.34359e-22	5.92154e-20
ARHGAP8	20.4157	-0.120062	0.206066	-0.58264	0.560136	0.662124
ARHGAP9	1620.09	-0.170815	0.168293	-1.01499	0.310111	0.418551
ARHGDIA	11051.3	0.0301404	0.133984	0.224956	0.822014	0.873291
ARHGDIB	12986.7	-0.311015	0.093104	-3.34052	0.000836232	0.0027498
ARHGDIG	12.2613	0.118142	0.326217	0.362157	0.717234	0.792242
MGC4473	2.49508	2.80525	0.753092	3.72498	0.000195331	0.000774706
ARHGEF10L	2626.35	-0.0612712	0.126879	-0.482912	0.629158	0.720533
ARHGEF11	4165.41	0.0602968	0.0939265	0.641957	0.520901	0.627777
ARHGEF12	15058.6	-0.228014	0.106395	-2.14309	0.0321062	0.064135
MZB1	4424.66	2.80412	0.359261	7.80524	5.93908e-15	1.96921e-13
ARHGEF16	645.551	0.379754	0.134151	2.8308	0.00464312	0.012223
ARHGEF17	5869.16	-0.111595	0.0954722	-1.16887	0.242456	0.344705
ARHGEF18	3926.92	0.0227954	0.0839773	0.271447	0.786047	0.846064
ARHGEF19	738.643	0.280939	0.148704	1.88925	0.0588587	0.106676
ARHGEF1	6967.28	-0.625067	0.122878	-5.08687	3.64016e-07	2.91368e-06
ARHGEF25	1714.2	-0.118356	0.131168	-0.902327	0.366883	0.478593
VTCN1	361.168	2.80332	0.410604	6.82732	8.65148e-12	1.73725e-10
SFRP2	10887.9	2.80191	0.377857	7.41527	1.2138e-13	3.27949e-12
WT1	76.2042	2.80179	0.630202	4.44586	8.75423e-06	5.03228e-05
ARHGEF33	83.2127	0.0987171	0.226559	0.435724	0.663037	0.749189
ARHGEF35	400.048	-0.163612	0.185121	-0.88381	0.376799	0.488147
ARHGEF37	1290.31	-0.354541	0.17713	-2.00159	0.0453288	0.0857381
ARHGEF38	1082.65	-0.494186	0.20604	-2.3985	0.0164626	0.0362505
ARHGEF3	3785.17	-0.612144	0.113939	-5.37255	7.76314e-08	7.21091e-07
ARHGEF40	3289.06	0.184758	0.121317	1.52293	0.127777	0.204484
SYT16	4.81785	2.80151	0.576013	4.86362	1.1526e-06	8.1911e-06
ARHGEF5	563.807	-0.576712	0.131658	-4.38039	1.18469e-05	6.5555e-05
ARHGEF6	4128.41	-0.668519	0.115421	-5.79199	6.95589e-09	8.03494e-08
ARHGEF7	4183.63	-0.15103	0.0700885	-2.15485	0.0311738	0.0625378
ARHGEF9	1435.9	0.0611195	0.0837502	0.729783	0.465523	0.576183
ARID1A	6054.85	0.135815	0.0813971	1.66855	0.0952063	0.159793
ARID1B	5054.46	0.118849	0.0829613	1.43258	0.151978	0.235349
ARID2	2317.79	-0.164874	0.0908111	-1.81557	0.0694367	0.12286
ARID3A	413.049	0.289644	0.126111	2.29674	0.0216334	0.045778
ARID3B	742.927	-0.394053	0.0977332	-4.03192	5.5323e-05	0.000255963
ARID3C	2.41486	0.465232	0.54992	0.846	0.397553	0.509429
ARID4A	2876.79	-0.52641	0.120036	-4.38544	1.15749e-05	6.42387e-05
ARID4B	4647.01	-0.209688	0.0816233	-2.56897	0.0102001	0.0240721
ARID5A	2644.83	-0.244298	0.236046	-1.03496	0.300689	0.408361
ARID5B	6663.86	0.702378	0.184526	3.80638	0.000141014	0.000580613
ARIH1	5316.83	-0.0121589	0.0574331	-0.211704	0.832338	0.881334
ARIH2	4679.57	-0.168782	0.0735416	-2.29505	0.0217304	0.0459368
ARL10	197.81	0.6546	0.165992	3.94356	8.02822e-05	0.000355034
ARL11	455.548	-0.279298	0.173647	-1.60842	0.107743	0.177301
ARL13A	16.4786	0.0127926	0.239494	0.053415	0.957401	0.971084
ARL13B	1534.17	-0.348158	0.101151	-3.44197	0.000577493	0.00198992
ARL14	8.9975	-0.219712	0.439718	-0.499665	0.617311	0.710144
ARL15	1139.95	0.120667	0.110576	1.09125	0.275162	0.380856
ARL16	1194.8	-0.545986	0.185665	-2.9407	0.00327473	0.00903264
ARL17A	422.819	-0.403425	0.156845	-2.57213	0.0101075	0.0238835
ARL17B	0	NA	NA	NA	NA	NA
ARL1	5095.84	0.334596	0.0667651	5.01155	5.39945e-07	4.13499e-06
ARL2BP	4209.75	-0.205261	0.0561867	-3.65319	0.000259001	0.000992469
ARL2	1354.28	-0.115709	0.103192	-1.12129	0.262165	0.366935
ARL2-SNX15	1.06112	0.415424	0.853958	0.486469	0.626635	0.718875
ARL3	2071.79	0.344423	0.0892361	3.85968	0.000113537	0.00048066
ARL4A	2464.53	-0.308587	0.118059	-2.61384	0.00895312	0.0215438
ARL4C	3881.7	0.340442	0.168664	2.01846	0.0435436	0.0829751
ARL4D	688.819	0.377991	0.176509	2.14148	0.0322351	0.0643492
ARL5A	3468.28	-0.0394597	0.0816497	-0.483281	0.628896	0.720432
ARL5B	849.282	-0.248121	0.212321	-1.16861	0.242561	0.344807
ARL5C	2.16878	-0.439952	0.656454	-0.670194	0.502734	0.610821
ARL6	409.305	-0.0767295	0.19077	-0.40221	0.68753	0.769492
ARL6IP1	9910.34	-0.0857453	0.0769311	-1.11457	0.265033	0.37015
ARL6IP4	5732.06	-0.12299	0.0858125	-1.43324	0.15179	0.235164
ARL6IP5	14370	0.0384853	0.0738254	0.521302	0.602157	0.697655
ARL6IP6	1269.7	-0.502575	0.0685479	-7.33174	2.27187e-13	5.86302e-12
ARL8A	2944.54	-0.0835262	0.0860349	-0.970841	0.331627	0.441268
ARL8B	7508.27	-0.0800698	0.0675937	-1.18457	0.236186	0.337172
FOXE1	32.7169	2.79662	0.426248	6.56103	5.34385e-11	9.28254e-10
ARMC10	2225.74	0.0682706	0.060932	1.12044	0.262527	0.367331
ARMC12	35.9174	-0.34322	0.26233	-1.30835	0.190753	0.283388
ARMC1	2250.13	0.0486333	0.0780759	0.622898	0.533352	0.638623
ARMC2	743.059	0.472736	0.224526	2.10548	0.0352491	0.0694031
UCN2	23.9427	2.79574	0.37319	7.49148	6.81011e-14	1.89431e-12
OR7A5	1.05389	2.79001	1.2094	2.30693	0.0210585	0.0447171
ARMC5	922.082	-0.338815	0.144548	-2.34397	0.0190797	0.0411036
ARMC6	1197.63	0.386885	0.107191	3.60931	0.000307008	0.00115173
ARMC7	802.526	-0.408439	0.138432	-2.95046	0.00317298	0.00879103
ARMC8	2875.96	0.024484	0.0789589	0.310085	0.756496	0.823192
ARMC9	849.483	0.479821	0.0973022	4.93124	8.17072e-07	5.99581e-06
ARMCX1	1568.06	-0.293873	0.104366	-2.81579	0.00486567	0.0127292
ARMCX2	2097.51	0.137276	0.0987428	1.39023	0.164458	0.251294
ARMCX3	5292.85	0.218817	0.06774	3.23024	0.00123684	0.0038749
ARMCX4	1699.1	-0.717622	0.138378	-5.18595	2.14914e-07	1.8119e-06
ARMCX5	857.034	0.13166	0.0773672	1.70175	0.0888019	0.150864
ARMCX5-GPRASP2	52.1551	0.233194	0.154888	1.50556	0.13218	0.210268
ARMCX6	1738.74	-0.136405	0.0870014	-1.56785	0.116917	0.189747
ARMS2	1.86438	-0.597406	0.681568	-0.876517	0.380749	0.49237
ARNT2	1409.33	-0.0685768	0.143115	-0.479173	0.631816	0.722538
ARNT	4457.84	-0.19076	0.0675176	-2.82534	0.00472303	0.0124097
LGI2	559.84	2.78924	0.220003	12.6782	7.81288e-37	7.28479e-34
ARNTL	1505.9	0.36679	0.178275	2.05744	0.039644	0.0767653
ARPC1A	4696.87	-0.0788189	0.0586476	-1.34394	0.178967	0.268905
ARPC1B	11662.7	0.139066	0.133761	1.03966	0.298496	0.405941
ARPC2	18604	-0.0833296	0.0937354	-0.888988	0.374009	0.485444
ARPC3	12737.8	-0.0285724	0.0901807	-0.316835	0.751369	0.818989
ARPC4	6477.46	-0.116555	0.0939381	-1.24077	0.214692	0.312149
ARPC4-TTLL3	0.334285	-0.745466	1.59822	-0.466435	0.640904	NA
ARPC5	15540.7	-0.39969	0.0898525	-4.44829	8.65577e-06	4.98398e-05
ARPC5L	2630.37	0.146094	0.14834	0.984855	0.324695	0.433883
ARPM1	130.552	0.0996825	0.13788	0.722967	0.4697	0.580106
ARPP19	11156.8	-0.0619009	0.102913	-0.601491	0.547513	0.650991
ARPP21	1.6681	-1.94557	1.02959	-1.88965	0.0588044	0.106587
ARR3	31.9478	-0.27975	0.219768	-1.27293	0.203041	0.29835
ERN2	690.45	2.78718	0.476801	5.84559	5.04779e-09	5.95025e-08
ARRB2	5263.26	-0.369511	0.126296	-2.92574	0.00343633	0.00940826
ARRDC1	2382.85	-0.335922	0.117211	-2.86595	0.00415757	0.0110999
ARRDC2	6219.56	-0.650101	0.225269	-2.88589	0.00390308	0.0105235
ARRDC3	16767	-0.498973	0.178455	-2.79608	0.00517264	0.0134175
NGFR	442.977	2.78637	0.242958	11.4686	1.89805e-30	6.24339e-28
ARRDC5	55.7012	-0.367462	0.235153	-1.56265	0.118134	0.191382
ARSA	2709.46	0.232848	0.108014	2.15571	0.0311061	0.062414
ARSB	1671.79	0.498431	0.143873	3.46439	0.000531438	0.00185373
ARSD	4097.21	-0.30258	0.124298	-2.43432	0.01492	0.0333032
ARSE	209.166	-0.324309	0.271261	-1.19556	0.231867	0.332272
ARSF	5.50574	-0.0630956	0.342671	-0.184129	0.853912	0.896844
ARSG	337.173	0.322782	0.105132	3.07027	0.00213868	0.0062151
MUC4	4323.83	2.78124	0.327142	8.50164	1.86931e-17	8.98787e-16
ARSI	421.583	0.434704	0.206229	2.10787	0.0350426	0.0690317
ARSJ	960.228	0.490678	0.127754	3.84081	0.00012263	0.000514218
ARSK	496.22	-0.0382856	0.119072	-0.321532	0.747807	0.816051
JSRP1	305.323	2.77359	0.407983	6.7983	1.05858e-11	2.09522e-10
BASP1P1	2.21178	2.76847	0.789869	3.50498	0.00045665	0.0016229
ART4	126.952	-0.232254	0.242438	-0.957991	0.338067	0.447939
ART5	37.1827	-0.713407	0.243558	-2.9291	0.00339943	0.00932448
TMEM229A	20.0296	2.76719	0.342659	8.07562	6.71348e-16	2.63991e-14
ARV1	1028.21	-0.0963714	0.0721671	-1.33539	0.181748	0.272416
ARVCF	1377.75	-0.368367	0.159472	-2.30992	0.0208928	0.0444154
OLIG2	3.91948	2.76496	0.803938	3.43927	0.000583286	0.00200655
AS3MT	18.5132	0.178109	0.224105	0.794756	0.426756	0.53823
ASAH1	28834.2	-0.369821	0.101099	-3.658	0.000254189	0.000976015
ASAH2B	6.23374	0.040458	0.276734	0.146198	0.883765	0.91858
ASAH2	8.10713	0.438096	0.338003	1.29613	0.194931	0.288622
ASAP1	4354.81	0.0757108	0.111575	0.678562	0.497416	0.605744
ASAP1-IT1	11.9167	-0.661283	0.315473	-2.09616	0.036068	0.07078
ASAP2	2736.72	-0.490423	0.0841057	-5.83103	5.50865e-09	6.47875e-08
ASAP3	2396.36	-0.210789	0.100019	-2.10749	0.0350748	0.0690795
ASB10	0	NA	NA	NA	NA	NA
ARSH	0.992019	2.76364	1.19019	2.32201	0.0202325	0.0432022
ASB12	14.6997	-0.156134	0.269575	-0.579186	0.562463	0.664335
ASB13	1234.1	0.00833924	0.0976492	0.0854	0.931943	0.953523
ASB14	178.076	-0.362984	0.15993	-2.26964	0.0232295	0.0486986
ASB15	0.7573	-0.373942	0.923944	-0.404724	0.68568	0.7677
ASB16	111.435	-0.535849	0.155463	-3.4468	0.000567262	0.00196113
ASB17	0.117253	0.154764	2.96033	0.0522791	0.958306	NA
ASB18	0.0966851	0.154764	2.96033	0.0522791	0.958306	NA
ASB1	2122.46	0.0962418	0.0757546	1.27044	0.203927	0.299376
GJB5	89.5822	2.7601	0.39755	6.94277	3.84473e-12	8.155e-11
HIST1H3C	3.3426	2.75734	0.664067	4.15219	3.29302e-05	0.000162595
ASB4	42.4284	-0.559313	0.24272	-2.30435	0.0212029	0.0449916
SYT5	17.2306	2.75716	0.554753	4.97006	6.69327e-07	5.02371e-06
ASB6	1519.74	0.0722645	0.0706761	1.02248	0.306556	0.414807
ASB7	1159.92	0.0328882	0.0587985	0.559337	0.575932	0.675555
ASB8	1819.8	-0.211782	0.0673706	-3.14354	0.00166917	0.00503203
C8orf75	15.9107	2.75341	0.497202	5.5378	3.06296e-08	3.09025e-07
UGT1A3	2.23342	2.74956	0.762972	3.60375	0.000313655	0.00117242
ASCC1	1417.9	0.1945	0.0681543	2.85382	0.00431965	0.0114779
ASCC2	2802.41	0.129092	0.0792995	1.62791	0.103544	0.171413
ASCC3	3056.8	0.650986	0.115556	5.63352	1.76568e-08	1.86494e-07
ASCL1	15.826	-0.233883	0.431249	-0.542339	0.587585	0.684909
ASCL2	90.3949	-0.199905	0.206366	-0.968691	0.332699	0.442326
FLJ41941	7.97821	2.74704	0.705588	3.89326	9.89048e-05	0.000426601
ASCL4	2.47348	0.140339	0.533002	0.263299	0.79232	0.850928
ASF1A	1481.84	-0.422718	0.104174	-4.05782	4.95331e-05	0.000232497
ASF1B	204.892	0.702449	0.175	4.01398	5.97025e-05	0.000274023
FUT2	475.748	2.74408	0.284715	9.638	5.52522e-22	5.2045e-20
ASGR2	77.0615	0.200691	0.261236	0.768236	0.442347	0.554016
ASH1L	5858.44	0.114909	0.139362	0.824537	0.409634	0.521653
ASH2L	2542.31	-0.176095	0.0426951	-4.12448	3.71566e-05	0.000180581
ASIP	8.95391	0.564131	0.274312	2.05653	0.0397315	0.0768917
ASL	2412.57	-0.0647059	0.128678	-0.502851	0.615069	0.708155
SPATA8	1.75771	2.73924	0.99381	2.7563	0.00584594	0.0149433
KCNS2	59.7097	2.73634	0.390011	7.01607	2.282e-12	5.02016e-11
ASMTL	1473.56	0.0541662	0.0825613	0.656072	0.511778	0.61934
ASNA1	2599.15	0.325416	0.105111	3.09593	0.00196194	0.00576289
ASNS	1942.7	0.0913597	0.198962	0.459181	0.646104	0.734765
ASNSD1	3061.32	0.0707428	0.0735847	0.961379	0.336362	0.446164
ASPA	326.587	-0.1776	0.141923	-1.25138	0.210795	0.307476
ASPDH	59.7148	-0.300506	0.204644	-1.46844	0.141985	0.222805
ZNF385D	237.322	2.73242	0.25886	10.5556	4.78652e-26	8.40603e-24
ASPH	10611.7	0.26832	0.104923	2.55732	0.0105483	0.02475
CHST6	1253.8	2.72744	0.396375	6.88095	5.94563e-12	1.2272e-10
LOC100505718	1.8689	2.72507	0.795632	3.42504	0.00061472	0.00210212
FUT6	71.7163	2.72267	0.37558	7.24923	4.19144e-13	1.03036e-11
ADH7	288.02	2.71092	0.6105	4.44049	8.97533e-06	5.14369e-05
ASPRV1	138.436	-0.446789	0.13207	-3.38298	0.000717031	0.00240127
ASPSCR1	1176.45	-0.439507	0.122626	-3.58414	0.000338194	0.00125178
ASRGL1	1371.46	-0.224142	0.198472	-1.12934	0.258756	0.362949
MEF2B	22.7098	2.7056	0.421065	6.42562	1.31335e-10	2.13129e-09
ASTE1	596.354	-0.265115	0.0683386	-3.87943	0.0001047	0.000448376
CTXN3	1.55168	2.7032	1.04935	2.57609	0.0099926	0.0236605
ASTN1	61.4555	0.778939	0.39371	1.97846	0.0478768	0.0896739
LOC100506013	18.4536	2.70282	0.502863	5.37487	7.66397e-08	7.12519e-07
ASUN	1202.87	0.332755	0.0767245	4.33701	1.44437e-05	7.79874e-05
ASXL1	5962.46	-0.30239	0.088264	-3.42598	0.000612595	0.00209589
ASXL2	1966.03	0.427654	0.228501	1.87156	0.0612677	0.110376
CILP	742.444	2.69976	0.287224	9.39949	5.48289e-21	4.27765e-19
ASZ1	16.8785	-0.675697	0.253804	-2.66229	0.00776121	0.0190532
ATAD1	3473.77	0.0832052	0.0894401	0.930289	0.352221	0.463345
ATAD2B	1631.33	-0.170312	0.104343	-1.63223	0.10263	0.170186
ATAD2	1405.5	0.118819	0.093282	1.27376	0.20275	0.298059
ATAD3A	842.45	0.349702	0.133481	2.61986	0.00879659	0.021209
ATAD3B	1088.13	-0.546977	0.193523	-2.82641	0.00470725	0.012373
ATAD3C	437.39	-0.30044	0.160243	-1.8749	0.0608066	0.109659
ATAD5	321.169	-0.420363	0.128277	-3.277	0.00104915	0.00335259
ATAT1	417.339	-0.118859	0.119747	-0.99258	0.320915	0.429718
ATCAY	1.67433	1.22552	0.697769	1.75634	0.0790298	0.137146
ATE1	693.433	0.148488	0.196549	0.755479	0.449962	0.561418
ATF1	1666.95	-0.121155	0.0776635	-1.55999	0.118761	0.192243
ATF2	3662.9	-0.136311	0.0756287	-1.80237	0.0714872	0.12595
TDO2	620.726	2.69753	0.34402	7.84119	4.46294e-15	1.52869e-13
ATF4	20528.3	-0.0926079	0.112446	-0.823579	0.410179	0.522185
ATF5	1677.93	0.263351	0.174583	1.50846	0.131438	0.20929
ATF6B	4393.38	0.100899	0.0689637	1.46307	0.143449	0.224676
ATF6	5156.61	0.240003	0.127448	1.88314	0.0596821	0.10797
ATF7	2869.82	0.0695223	0.096407	0.721133	0.470828	0.580945
ATF7IP2	764.995	-0.68588	0.193922	-3.53689	0.000404869	0.00146322
ATF7IP	2025.78	0.230599	0.166346	1.38626	0.165666	0.252694
ATG10	392.029	-0.158569	0.0943898	-1.67993	0.0929704	0.156598
ATG12	3063.42	-0.102492	0.0717402	-1.42866	0.153102	0.236754
ATG13	4113.85	0.232143	0.0596443	3.89212	9.93725e-05	0.000428306
ATG14	2483.46	-0.389553	0.114392	-3.40542	0.000660621	0.0022373
ATG16L1	1884.89	0.0215283	0.0553305	0.389085	0.697213	0.777044
LINC00525	24.2976	2.69206	0.545283	4.93699	7.9339e-07	5.83857e-06
ATG2A	1910.77	0.0780394	0.0973727	0.80145	0.422871	0.534274
ATG2B	3832.8	-0.429886	0.103693	-4.14576	3.38688e-05	0.000166674
ATG3	2605.49	0.0203353	0.0751071	0.270751	0.786583	0.846332
ATG4A	1439.52	0.147679	0.075748	1.94961	0.0512227	0.0948265
ATG4B	2427.89	-0.332572	0.0967338	-3.43801	0.000586011	0.00201444
ATG4C	1082.95	0.0804296	0.0976483	0.823666	0.410129	0.522158
ATG4D	611.555	0.104035	0.0917321	1.13412	0.256743	0.360588
ATG5	2656.47	0.00118917	0.0518091	0.022953	0.981688	0.987913
ATG7	1727.71	0.0726556	0.102095	0.711646	0.476684	0.586577
ATG9A	2822.96	0.195342	0.0854134	2.28702	0.0221947	0.0468038
ATG9B	114.041	0.0979388	0.284102	0.344731	0.730297	0.802181
DMRT3	21.245	2.6898	0.680316	3.95375	7.69371e-05	0.000341626
ATIC	2486.97	0.497994	0.0832582	5.98132	2.21338e-09	2.82612e-08
ATL1	840.043	-0.141747	0.0702005	-2.01918	0.0434689	0.082873
ATL2	3674.28	-0.304452	0.0975438	-3.12119	0.00180123	0.00537464
ATL3	1595.04	0.477692	0.189242	2.52424	0.011595	0.0268382
ATM	6186.63	-0.0103197	0.115727	-0.0891727	0.928945	0.951348
ATMIN	3130.72	0.105725	0.0632113	1.67257	0.0944126	0.158615
ATN1	7656.13	-0.0145196	0.0948472	-0.153084	0.878332	0.914746
ATOH1	0	NA	NA	NA	NA	NA
ATOH7	5.26239	-0.337153	0.484833	-0.695399	0.486805	0.595975
TCF23	2.45723	2.68903	0.715579	3.75784	0.000171386	0.000689368
ATOX1	1617.8	-0.123442	0.114523	-1.07789	0.281085	0.386935
ATP10A	2393.84	-0.361899	0.154828	-2.33743	0.019417	0.0417276
GAL	14.1452	2.68043	0.582906	4.59839	4.25767e-06	2.62907e-05
ATP10D	2413.48	0.242558	0.0965325	2.51271	0.0119809	0.0276265
ATP11A	12868.1	-0.503661	0.167957	-2.99876	0.00271083	0.0076566
ATP11B	5155.24	0.100395	0.11144	0.900892	0.367646	0.479225
ATP11C	2058.78	0.358851	0.096436	3.72114	0.000198329	0.000785545
LINC00160	3.18456	2.67715	0.631673	4.23819	2.25327e-05	0.000115638
ATP13A1	2692.7	0.359537	0.0898807	4.00016	6.3301e-05	0.000288749
ATP13A2	1750.41	0.228931	0.0964371	2.37388	0.017602	0.0383481
ATP13A3	8773.88	0.647764	0.131112	4.94052	7.79143e-07	5.75007e-06
ATP13A4	4472.97	-0.64552	0.162213	-3.97946	6.9071e-05	0.000311639
ATP13A5	76.4431	-0.744286	0.258164	-2.883	0.00393907	0.0106012
ATP1A1	42595.1	0.259333	0.150446	1.72375	0.0847522	0.144976
ATP1A1OS	215.11	-0.359919	0.127811	-2.81601	0.00486235	0.0127225
CCKAR	1.96323	2.67597	0.886555	3.01839	0.00254119	0.0072297
ATP1A3	38.2984	-0.0444063	0.208517	-0.212962	0.831356	0.880832
COL14A1	13979.4	2.66684	0.261551	10.1963	2.06054e-24	2.71978e-22
ATP1B1	13770.8	0.529157	0.110532	4.78737	1.68978e-06	1.14886e-05
CKMT1B	21.0252	2.6628	0.398832	6.67649	2.4473e-11	4.56074e-10
ATP1B3	8648.55	0.089244	0.180905	0.49332	0.621786	0.714222
ATP1B4	2.16413	1.14187	0.674906	1.69189	0.0906669	0.153354
ATP2A1	61.7511	-0.731402	0.253307	-2.88742	0.00388419	0.0104821
MYEOV	49.738	2.66248	0.298105	8.93135	4.20825e-19	2.5725e-17
ATP2A3	4737.79	0.589704	0.151469	3.89324	9.8915e-05	0.000426601
ATP2B1	5199.65	-0.421546	0.151831	-2.77641	0.00549633	0.0141456
CYP1B1	7967.78	2.66027	0.331773	8.01835	1.07179e-15	4.09791e-14
ATP2B3	8.80674	-0.0608629	0.450895	-0.134982	0.892626	0.925423
ATP2B4	15609.1	-0.219496	0.105829	-2.07406	0.0380737	0.0741055
ATP2C1	9631.93	-0.300889	0.0740485	-4.06341	4.83608e-05	0.000228079
ATP2C2	1950.89	-0.32735	0.192324	-1.70208	0.0887407	0.15081
ATP4A	2.18655	-0.551883	0.59994	-0.919896	0.357627	0.468909
ATP4B	4.91027	-0.199992	0.492983	-0.405678	0.684979	0.767086
ATP5A1	19019	0.306115	0.0507092	6.03668	1.57314e-09	2.06592e-08
ATP5B	19372.3	0.303005	0.077178	3.92605	8.6352e-05	0.000377765
ATP5C1	6889.35	0.118995	0.0679605	1.75094	0.079956	0.138342
ATP5D	1618.62	0.137278	0.103963	1.32045	0.186686	0.278603
ATP5E	8559.62	0.0703555	0.103032	0.682852	0.4947	0.603395
ATP5EP2	186.353	-0.322216	0.196334	-1.64116	0.100765	0.167562
ATP5F1	6893.45	0.142775	0.0606121	2.35555	0.0184955	0.0400127
ATP5G1	1683.89	0.1848	0.0959627	1.92574	0.0541365	0.0994389
ATP5G2	8331.65	0.0302521	0.0694793	0.435411	0.663264	0.749241
ATP5G3	5937.81	0.268973	0.090531	2.97106	0.00296774	0.00830303
ATP5H	5254.41	-0.0348455	0.0941483	-0.370113	0.711299	0.787869
ATP5I	3252.06	-0.349582	0.134684	-2.59558	0.0094431	0.0225293
ATP5J2	2563.48	-0.0623696	0.093306	-0.668441	0.503852	0.611889
ATP5J2-PTCD1	0.669399	-0.0889497	0.98047	-0.0907215	0.927714	0.950416
ATP5J	3788.24	-0.0684635	0.0828786	-0.826069	0.408765	0.520865
ATP5L2	22.7529	-0.268658	0.189667	-1.41647	0.156638	0.241221
ATP5L	6223.02	-0.115492	0.0755158	-1.52937	0.126172	0.202295
ATP5O	6250.29	0.00841719	0.0708239	0.118847	0.905397	0.935228
ATP5S	665.042	-0.23339	0.0593313	-3.93368	8.36542e-05	0.000367748
ATP5SL	1721.29	-0.320882	0.0647227	-4.9578	7.12971e-07	5.31089e-06
ATP6AP1	8616.78	0.0583522	0.0987438	0.590946	0.554557	0.657132
ATP6AP1L	118.858	-0.538846	0.219373	-2.4563	0.0140374	0.0316055
ATP6AP2	11190.3	0.0920857	0.0714981	1.28795	0.197765	0.292171
ATP6V0A1	3498.06	-0.360536	0.102891	-3.50407	0.000458207	0.00162816
ATP6V0A2	1916.91	0.0146154	0.0715485	0.204273	0.83814	0.885846
MIXL1	15.048	2.65151	0.455477	5.82139	5.83606e-09	6.8328e-08
ATP6V0B	5574.44	0.020781	0.124393	0.16706	0.867323	0.906655
ATP6V0C	5901.96	0.130501	0.119012	1.09653	0.272846	0.378561
ATP6V0CP3	9.17749	0.222142	0.274873	0.808162	0.418998	0.530674
ATP6V0D1	5384.59	0.111038	0.109606	1.01307	0.311028	0.419625
ATP6V0D2	319.124	-0.0753873	0.454668	-0.165807	0.868309	0.907274
ATP6V0E1	10311.7	0.110004	0.0926308	1.18755	0.235011	0.335825
ATP6V0E2	1030.75	0.028123	0.113388	0.248023	0.804116	0.859564
ATP6V1A	5718.99	0.0642837	0.0842525	0.762989	0.44547	0.556918
DMRT1	0.718902	2.65113	1.11643	2.37466	0.0175651	0.0382826
ATP6V1B2	10225	-0.00364142	0.112609	-0.0323369	0.974203	0.982596
ATP6V1C1	4135.1	0.102606	0.0725585	1.41411	0.15733	0.242117
ATP6V1C2	189.376	0.0574881	0.181901	0.316041	0.751971	0.819473
ATP6V1D	3632.07	0.446435	0.0884437	5.04768	4.47212e-07	3.49049e-06
ATP6V1E1	7296.28	-0.0790905	0.0774628	-1.02101	0.307249	0.415519
ATP6V1E2	112.655	0.0836672	0.133921	0.624749	0.532135	0.637609
ATP6V1F	4040.39	0.0735164	0.121747	0.603844	0.545947	0.649464
ATP6V1G1	6947.73	0.0745977	0.0651308	1.14535	0.252063	0.355292
ATP6V1G2	54.2814	-0.114677	0.220227	-0.520722	0.60256	0.69798
ATP6V1G2-DDX39B	0.940935	1.05618	1.11022	0.951326	0.341439	0.451742
ATP6V1G3	0.94519	0.671244	1.0344	0.648924	0.516387	0.623635
ATP6V1H	2757.38	0.0804459	0.0692897	1.16101	0.245639	0.348036
ATP7A	1622.34	-0.329259	0.10564	-3.11681	0.00182819	0.00543084
ATP7B	628.206	0.0169877	0.159251	0.106673	0.915049	0.941505
IFNE	10.9967	2.6384	0.515091	5.1222	3.01991e-07	2.46481e-06
MOGAT2	1.49433	2.63453	0.81736	3.22321	0.00126762	0.00395972
ATP8B1	3309.81	0.482913	0.106162	4.54884	5.39428e-06	3.24487e-05
ATP8B2	4195.9	0.711457	0.119635	5.94691	2.73244e-09	3.41123e-08
ATP8B3	100.102	-0.416557	0.179185	-2.32474	0.0200861	0.0429251
HTR3A	15.9333	2.63347	0.546236	4.82112	1.42756e-06	9.93733e-06
C5orf46	3.57139	2.63286	1.00358	2.62346	0.00870405	0.0210226
ATP9A	4339.11	0.285078	0.138435	2.05929	0.0394663	0.0764998
ATP9B	1531.47	0.0529541	0.1098	0.482276	0.62961	0.720931
ATPAF1-AS1	5.04515	-0.657604	0.410645	-1.60139	0.10929	0.179505
ATPAF1	2053.08	0.249691	0.0595231	4.19485	2.73052e-05	0.000137575
ATPAF2	508.397	0.140018	0.0664245	2.10793	0.0350369	0.0690312
ATPBD4	392.822	-0.0372893	0.0784758	-0.47517	0.634666	0.725053
ATPIF1	3630.64	0.0643651	0.11032	0.58344	0.559597	0.661563
ATR	2358.03	0.252472	0.0835665	3.02121	0.0025177	0.00717468
ATRIP	499.234	-0.137906	0.0724359	-1.90383	0.0569317	0.1037
ATRN	4297.68	0.336335	0.111915	3.00528	0.00265336	0.0075086
ATRNL1	31.5869	0.180974	0.301631	0.599984	0.548517	0.651773
ATRX	6874.11	0.0754127	0.118108	0.638507	0.523144	0.629821
ATXN10	5372.17	0.258816	0.0523727	4.94181	7.74017e-07	5.71765e-06
ATXN1	4338.26	0.0640244	0.0968595	0.661004	0.50861	0.616277
ATXN1L	4006.45	-0.0428041	0.122793	-0.348587	0.727399	0.800143
ATXN2	2084.67	-0.08504	0.0718287	-1.18393	0.236442	0.337427
ATXN2L	4715.02	0.034092	0.0925129	0.368511	0.712492	0.788938
ATXN3	2272.53	-0.477807	0.0789628	-6.05104	1.43914e-09	1.90565e-08
ATXN3L	0.247551	-0.148961	2.09012	-0.0712691	0.943184	NA
ATXN7	2969.18	-0.437657	0.101754	-4.30114	1.69924e-05	9.01289e-05
ATXN7L1	701.168	-0.148144	0.102484	-1.44553	0.14831	0.230668
ATXN7L2	255.916	-0.315626	0.130821	-2.41266	0.0158367	0.0350446
ATXN7L3B	6031.86	0.110414	0.092506	1.19359	0.232638	0.333031
ATXN7L3	3848.59	0.23414	0.0581493	4.02653	5.66057e-05	0.00026114
ATXN8OS	0	NA	NA	NA	NA	NA
AUH	1059.95	-0.137515	0.0715592	-1.92169	0.0546449	0.10016
AUP1	5959.36	-0.230677	0.122335	-1.88561	0.0593476	0.107421
AURKA	254.016	0.480916	0.155024	3.1022	0.00192088	0.00565834
AURKAIP1	2431.92	-0.0224603	0.11383	-0.197315	0.843581	0.889555
AURKAPS1	39.0642	-0.415791	0.22122	-1.87953	0.0601716	0.108718
CDK5R2	2.10045	2.63092	0.644838	4.07996	4.50425e-05	0.000214283
AURKC	70.2245	-0.388063	0.208059	-1.86516	0.0621591	0.111671
AUTS2	2650.9	0.0810272	0.102626	0.789538	0.429798	0.541136
AVEN	536.896	0.745368	0.100247	7.43535	1.04292e-13	2.85124e-12
AVIL	599.03	-0.487694	0.199693	-2.44222	0.0145971	0.0326986
AVL9	830.466	0.222662	0.129639	1.71755	0.0858782	0.146582
AVP	0.0970153	0.154764	2.96033	0.0522791	0.958306	NA
AVPI1	1437.46	-0.518029	0.152578	-3.39518	0.000685836	0.00230911
PRSS3	15.0393	2.62867	0.376445	6.98289	2.89168e-12	6.26168e-11
AVPR1B	1.75953	-0.200431	0.802074	-0.249891	0.802672	0.858384
MIR205HG	304.733	2.62773	0.392482	6.69516	2.15432e-11	4.06594e-10
AWAT1	2.70299	-1.136	0.632944	-1.79479	0.0726878	0.127783
AWAT2	50.6575	-0.186644	0.530288	-0.351967	0.724863	0.798073
AXDND1	29.5175	0.669394	0.381517	1.75456	0.0793353	0.13759
AXIN1	1835.15	0.138543	0.0940334	1.47334	0.14066	0.221061
AXIN2	2883	0.0849294	0.160134	0.530364	0.59586	0.692346
AXL	4759.29	-0.351274	0.122678	-2.86338	0.00419152	0.011179
AZGP1	1224.77	-0.197988	0.367479	-0.538774	0.590042	0.687322
AZGP1P1	5.51351	-0.479408	0.537633	-0.891702	0.372553	0.484145
AZI1	864.759	-0.429732	0.131947	-3.25685	0.00112656	0.00356804
AZI2	4882.45	0.0912642	0.0992505	0.919535	0.357816	0.469097
AZIN1	9682.75	0.53152	0.120757	4.40157	1.07471e-05	6.02253e-05
AZU1	45.4113	-0.61347	0.257924	-2.37849	0.0173839	0.0379806
B2M	314572	-0.455485	0.123773	-3.68	0.000233232	0.000905266
DMBX1	2.12928	2.62479	0.572186	4.5873	4.49014e-06	2.75293e-05
B3GALNT2	1566.42	0.289361	0.0752239	3.84666	0.00011974	0.000504035
B3GALT1	8.37801	-0.272121	0.431533	-0.630592	0.528308	0.634159
GDA	93.9253	2.61533	0.373219	7.0075	2.42616e-12	5.28679e-11
B3GALT4	664.362	-0.139664	0.100146	-1.3946	0.163135	0.249532
IRX4	1.88554	2.61415	1.08093	2.41843	0.0155878	0.0346037
B3GALT6	1075.28	0.150408	0.0934954	1.60872	0.107677	0.177206
B3GALTL	1016.62	-0.0890721	0.075338	-1.1823	0.237087	0.338231
B3GAT1	121.944	-0.349622	0.219934	-1.58967	0.11191	0.183126
B3GAT2	0.651357	0.150733	1.24865	0.120716	0.903916	0.934232
B3GAT3	1559.05	0.243482	0.112172	2.17061	0.0299606	0.0603903
B3GNT1	1810.46	-0.672644	0.0925292	-7.26953	3.60728e-13	8.97403e-12
B3GNT2	3263.44	-0.578977	0.0859152	-6.73894	1.59546e-11	3.06102e-10
COL15A1	5668.65	2.61414	0.236135	11.0705	1.74341e-28	4.25043e-26
B3GNT4	12.8405	0.148237	0.284447	0.521139	0.60227	0.697721
B3GNT5	4319.69	-0.363493	0.156123	-2.32825	0.019899	0.0425999
NKX6-1	5.46796	2.61048	0.64063	4.07486	4.60422e-05	0.000218599
B3GNT7	2873.04	-0.443702	0.125716	-3.5294	0.000416507	0.00149875
B3GNT8	660.434	-0.422841	0.187582	-2.25417	0.0241857	0.050301
DLL3	3.38411	2.60183	0.594873	4.37375	1.22132e-05	6.73481e-05
B3GNTL1	271.571	0.310193	0.11261	2.75457	0.00587697	0.0150048
IBSP	14.9698	2.6015	0.504244	5.15922	2.47986e-07	2.06138e-06
F2RL2	255.933	2.6009	0.29682	8.76258	1.90831e-18	1.06021e-16
B4GALNT3	1365.51	0.467734	0.161729	2.89209	0.00382694	0.0103411
PTPRZ1	692.705	2.60041	0.288038	9.02802	1.74812e-19	1.12504e-17
B4GALT1	10771.7	0.339889	0.164186	2.07014	0.0384388	0.0747389
POSTN	24005	2.58986	0.330742	7.83044	4.86152e-15	1.64348e-13
B4GALT3	1840.19	0.129683	0.106475	1.21797	0.223237	0.322603
B4GALT4	1526.07	0.655206	0.0727225	9.00968	2.06668e-19	1.31778e-17
B4GALT5	7613.08	0.445366	0.180722	2.46437	0.0137253	0.0310276
B4GALT6	344.11	-0.490912	0.147008	-3.33936	0.00083971	0.00275861
B4GALT7	1043.03	0.300585	0.0995786	3.01857	0.00253973	0.00722754
FAM83F	103.633	2.58743	0.375459	6.89139	5.52514e-12	1.14612e-10
ST8SIA2	8.82806	2.5809	0.53476	4.82628	1.3911e-06	9.71615e-06
B9D2	359.898	0.210708	0.172039	1.22477	0.220663	0.319597
MYH4	3.95319	2.57604	0.782055	3.29394	0.000987932	0.003181
FAM83C	1.13237	2.56861	1.05576	2.43295	0.0149762	0.0334179
BABAM1	2801.72	-0.079444	0.0760896	-1.04408	0.296446	0.403684
BACE1-AS	77.752	-0.402542	0.128366	-3.1359	0.00171328	0.00514331
BACE1	3708.79	0.140477	0.0906074	1.5504	0.121046	0.195301
ZNF648	5.90855	2.56675	0.500035	5.13315	2.84939e-07	2.33475e-06
BACH1	4816.04	-0.145373	0.146178	-0.994488	0.319985	0.428934
BACH2	578.669	-0.030353	0.166746	-0.182031	0.855558	0.897989
BAD	1901.13	0.0386759	0.0949343	0.407396	0.683717	0.765957
BAG1	4985.57	0.0401586	0.0748246	0.536703	0.591473	0.688523
BAG2	1161.81	0.617277	0.132999	4.64123	3.46341e-06	2.18153e-05
BAG3	3384.14	0.288172	0.2276	1.26613	0.205466	0.301194
BAG4	1486.02	0.0927365	0.0939436	0.987151	0.323569	0.43274
BAG5	3302.3	-0.150929	0.0667325	-2.2617	0.0237158	0.0495176
BAG6	8454.7	-0.0170684	0.0701335	-0.24337	0.807719	0.862135
BAGE2	0	NA	NA	NA	NA	NA
BAGE3	0	NA	NA	NA	NA	NA
BAGE4	0	NA	NA	NA	NA	NA
BAGE5	0	NA	NA	NA	NA	NA
BAGE	0.26757	-0.148961	2.40424	-0.0619575	0.950597	NA
BAHCC1	1843.03	-0.202472	0.128261	-1.5786	0.114427	0.186362
BAHD1	2584.62	-0.030149	0.108194	-0.278657	0.780508	0.841982
BAI1	148.199	-0.587168	0.173515	-3.38396	0.000714485	0.0023939
LYPD1	55.0267	2.56644	0.209639	12.2422	1.84896e-34	1.00832e-31
BAI3	263.542	-0.64565	0.197365	-3.27135	0.00107036	0.00341073
BAIAP2	3751.1	-0.319612	0.120975	-2.64197	0.00824258	0.0200365
BAIAP2L1	2308.52	0.166338	0.134579	1.23599	0.216462	0.314344
LINC00326	32.9063	2.56465	0.676946	3.78856	0.000151521	0.000619681
BAIAP3	1381.73	0.728692	0.310716	2.34521	0.0190165	0.0409926
BAK1	1582.59	0.398281	0.121676	3.27328	0.00106306	0.00339076
BAMBI	636.25	-0.610283	0.144892	-4.212	2.53123e-05	0.000128408
BANF1	3804.65	0.0802853	0.064443	1.24583	0.212825	0.309914
BANF2	0.23709	-0.148961	2.45955	-0.0605642	0.951706	NA
BANK1	1111.11	-0.0326187	0.181803	-0.179418	0.85761	0.899815
BANP	522.235	-0.0741424	0.0866143	-0.856007	0.391994	0.503458
BAP1	4821.84	0.123872	0.0646742	1.91533	0.0554506	0.101475
BARD1	186.947	0.24293	0.200535	1.21141	0.225738	0.325446
BARHL1	2.51653	0.426431	0.51827	0.822797	0.410624	0.522623
BARHL2	0	NA	NA	NA	NA	NA
BARX1	1.10031	0.396409	0.848577	0.467145	0.640396	0.730067
STEAP1	931.104	2.56305	0.249533	10.2714	9.48276e-25	1.34597e-22
DMRTA2	8.38795	2.56004	0.446288	5.73629	9.67736e-09	1.08578e-07
IGLL5	56510	2.55873	0.364166	7.02628	2.12113e-12	4.68118e-11
BATF2	565.953	-0.448759	0.240589	-1.86525	0.0621459	0.111657
BATF3	316.941	-0.436858	0.266583	-1.63873	0.101269	0.168292
BATF	439.17	0.305257	0.243303	1.25464	0.20961	0.306196
BAX	2616.23	0.306064	0.133122	2.29913	0.0214978	0.0455241
BAZ1A	4621.42	0.084571	0.130944	0.645855	0.518373	0.625459
BAZ1B	6702.31	0.330244	0.09073	3.63985	0.000272792	0.0010386
BAZ2A	7660.99	-0.173297	0.0885988	-1.95598	0.0504675	0.0936208
BAZ2B	4272.43	-0.408412	0.106929	-3.81949	0.000133728	0.000554917
BBC3	479.162	0.167257	0.152477	1.09694	0.272668	0.378416
BBIP1	849.777	0.0677342	0.0899968	0.752629	0.451673	0.562975
CRABP2	428.795	2.5543	0.257515	9.91903	3.4408e-23	3.85425e-21
BBS10	1565.38	-0.00422884	0.163905	-0.0258005	0.979416	0.98651
BBS12	469.408	0.45563	0.165411	2.75453	0.00587759	0.0150048
BBS1	1832.5	0.114519	0.105463	1.08587	0.277535	0.383399
BBS2	2570.57	-0.329471	0.10223	-3.22285	0.0012692	0.00396229
BBS4	1618.29	0.00442083	0.108348	0.0408021	0.967454	0.977966
BBS5	955.501	0.35748	0.124276	2.8765	0.00402112	0.0107856
BBS7	1087.16	-0.0681833	0.0905561	-0.75294	0.451486	0.562814
BBS9	1100.39	0.31722	0.106032	2.99175	0.00277386	0.00782183
BBX	4417	0.0824522	0.142295	0.579446	0.562288	0.664214
BCAM	8855.2	-0.311403	0.123712	-2.51715	0.0118307	0.027335
BCAN	35.301	0.419944	0.220893	1.90112	0.0572863	0.104227
BCAP29	4816.6	-0.262648	0.0727658	-3.6095	0.000306785	0.0011511
BCAP31	9500.12	0.083989	0.089227	0.941296	0.346553	0.457044
BCAR1	3133.69	-0.0319217	0.155513	-0.205267	0.837363	0.885296
BCAR3	1575.42	-0.0909086	0.0762261	-1.19262	0.233019	0.333507
BCAR4	0.796531	-0.928027	1.08407	-0.856058	0.391966	0.503452
CYP2A13	71.3449	2.5528	0.493243	5.17555	2.2724e-07	1.9044e-06
BCAS2	1938.84	-0.140353	0.069248	-2.02682	0.0426808	0.0816236
BCAS3	1663.99	0.15999	0.107665	1.486	0.137279	0.216683
BCAS4	308.567	0.604646	0.148808	4.06325	4.83937e-05	0.000228131
LOC100507334	1.12284	2.54834	1.04514	2.43826	0.014758	0.0329985
BCAT2	1425.59	-0.189288	0.10562	-1.79216	0.0731073	0.128445
BCCIP	2726.28	0.252971	0.0644513	3.92499	8.67343e-05	0.000379117
BCDIN3D	341.481	-0.070575	0.108751	-0.648958	0.516366	0.623635
BCHE	1897.69	0.465507	0.272571	1.70784	0.0876665	0.149217
BCKDHA	1655.98	-0.0482559	0.101867	-0.473714	0.635704	0.725864
BCKDHB	1039.79	-0.0323529	0.0688625	-0.469819	0.638485	0.728316
BCKDK	1758.32	0.366791	0.0948706	3.86622	0.000110535	0.000470062
BCL10	1469	-0.290696	0.120479	-2.41283	0.0158291	0.0350415
BCL11A	253.88	0.607293	0.187318	3.24204	0.00118677	0.0037376
BCL11B	605.478	-0.0480754	0.159797	-0.300852	0.763527	0.828363
BCL2A1	1598.37	-0.233883	0.219082	-1.06756	0.285718	0.391985
BCL2	1451.32	0.286726	0.13659	2.09917	0.0358015	0.070337
KRT31	1.54756	2.54757	0.841587	3.0271	0.00246912	0.00704982
BCL2L11	2542.49	0.448432	0.118739	3.77662	0.000158972	0.000645956
BCL2L12	704.135	-0.0869587	0.113543	-0.765864	0.443757	0.555313
BCL2L13	2523.8	-0.0249176	0.0842624	-0.295714	0.767448	0.831529
BCL2L14	95.7577	0.604807	0.187723	3.2218	0.00127389	0.00397215
WT1-AS	9.61705	2.53922	0.582451	4.35955	1.30329e-05	7.13934e-05
BCL2L1	9016.45	0.593374	0.142844	4.15401	3.267e-05	0.000161542
BCL2L2	4575.2	-0.0936535	0.0687279	-1.36267	0.172986	0.26153
BCL2L2-PABPN1	3.45956	0.695896	0.48007	1.44957	0.147178	0.229407
BCL3	3049.77	-0.136383	0.333183	-0.409335	0.682293	0.764775
LOC100505989	158.956	2.53892	0.394426	6.437	1.21856e-10	1.9915e-09
BCL6	7802.51	0.291952	0.121329	2.40629	0.0161153	0.0355842
BCL7A	901.269	0.459441	0.110678	4.15114	3.30818e-05	0.000163227
BCL7B	2810.66	-0.27037	0.0966665	-2.79693	0.00515903	0.0133923
BCL7C	1536	-0.382106	0.111358	-3.43134	0.0006006	0.00205757
BCL9	1172.38	0.577034	0.109905	5.25029	1.51863e-07	1.32531e-06
BCL9L	4485.3	0.227572	0.135454	1.68006	0.0929453	0.156568
BCLAF1	12795.4	-0.0562912	0.0795447	-0.707667	0.479152	0.588727
BCMO1	23.128	-0.265769	0.231869	-1.1462	0.251711	0.354984
BCO2	369.285	0.0545091	0.278691	0.19559	0.844931	0.890525
BCOR	2058.42	-0.295731	0.0997137	-2.9658	0.00301895	0.00842128
BCORL1	924.913	0.325095	0.108259	3.00293	0.00267396	0.00756279
BCORP1	40.1649	0.319249	0.959874	0.332595	0.73944	0.809435
BCR	4067.99	0.390083	0.107272	3.6364	0.000276473	0.00105068
LOC100507127	12.8563	2.53712	0.405848	6.25141	4.06769e-10	6.02105e-09
MIR205	6.74137	2.53453	0.672703	3.76768	0.000164775	0.000666423
BCS1L	922.595	-0.416212	0.120684	-3.44878	0.000563127	0.00195015
HS6ST2	461.736	2.53447	0.256348	9.88684	4.74775e-23	5.26137e-21
BDAG1	20.2203	0.306449	0.244147	1.25518	0.209414	0.305978
DNAJC22	75.1919	2.53404	0.305057	8.30677	9.83413e-17	4.4111e-15
BDH2	4289.19	-0.232984	0.0796141	-2.92642	0.0034289	0.00939286
UGT1A1	1.2885	2.53206	0.85038	2.97757	0.00290543	0.00815071
CD79A	1628.38	2.53191	0.40212	6.2964	3.04635e-10	4.61342e-09
BDNF-AS1	176.374	-0.188928	0.111795	-1.68995	0.0910377	0.153855
FDCSP	175.622	2.52722	0.819257	3.08478	0.00203704	0.00596069
BDP1	3903.34	-0.234099	0.117395	-1.9941	0.0461407	0.0870556
BEAN1	100.715	0.635608	0.144969	4.38443	1.1629e-05	6.44627e-05
BECN1	2653.21	0.26474	0.0968825	2.73259	0.00628388	0.0158825
BEGAIN	105.973	0.065106	0.191021	0.340831	0.733231	0.804508
BEND2	7.82661	-0.556371	0.639055	-0.870616	0.383964	0.495293
BEND3	276.082	0.259503	0.108204	2.39828	0.0164723	0.0362682
BFSP2	17.2298	2.52613	0.400238	6.31157	2.76218e-10	4.23378e-09
BEND5	290.21	0.125446	0.145939	0.859574	0.390024	0.501571
CGREF1	77.9585	2.52356	0.328426	7.68382	1.54417e-14	4.78325e-13
BEND7	526.793	-0.692738	0.106534	-6.50249	7.90028e-11	1.33538e-09
BEST1	599.379	-0.334925	0.161296	-2.07646	0.0378518	0.0737429
BPIFA2	12.1628	2.52352	0.471183	5.35571	8.52198e-08	7.85591e-07
BEST3	1.02317	-1.18671	0.895266	-1.32553	0.184995	0.276538
BEST4	115.577	0.533755	0.364344	1.46498	0.142928	0.22408
BET1	1326.63	0.124683	0.0780437	1.5976	0.110131	0.180643
BET1L	3696.91	0.396296	0.0731231	5.41957	5.97417e-08	5.68163e-07
PGLYRP4	22.3654	2.51618	0.494581	5.0875	3.62812e-07	2.90628e-06
CYP2F1	681.522	2.51567	0.418567	6.01019	1.8531e-09	2.39562e-08
BEX2	563.964	-0.632669	0.116967	-5.40893	6.34007e-08	6.00481e-07
BEX4	2584.17	-0.384865	0.061152	-6.29358	3.10224e-10	4.67888e-09
SBSN	3.93359	2.51307	0.769288	3.26675	0.0010879	0.00345987
BFAR	3544.11	0.0359588	0.096679	0.37194	0.709937	0.78695
ALPK2	94.9317	2.50712	0.34708	7.22346	5.06804e-13	1.22407e-11
PROM2	1598.18	2.50445	0.222144	11.274	1.76302e-29	4.93716e-27
OR2AG2	1.07552	2.50084	0.967195	2.58566	0.00971924	0.0230924
LOC100288077	17.8074	2.49984	0.356396	7.01423	2.31219e-12	5.08117e-11
C10orf81	2087.88	2.49593	0.503871	4.95351	7.2886e-07	5.42145e-06
BHLHA9	0.0525448	-0.14896	2.96033	-0.0503188	0.959868	NA
BHLHB9	315.235	-0.0402523	0.120674	-0.333562	0.73871	0.809021
CACNA1G	106.422	2.48814	0.299917	8.29608	1.07599e-16	4.78493e-15
BHLHE23	0.0969262	-0.452684	2.96033	-0.152917	0.878464	NA
BHLHE40	13240.3	-0.226664	0.251218	-0.902261	0.366918	0.478608
BHLHE41	2535.19	-0.498869	0.16402	-3.04151	0.00235395	0.00676665
HCAR1	178.705	2.48572	0.407508	6.09982	1.06191e-09	1.43923e-08
BHMT	15.4325	0.696582	0.279447	2.49271	0.0126771	0.028958
CBLN4	225.96	2.48558	0.385225	6.45227	1.10186e-10	1.81366e-09
BICD1	458.676	0.528721	0.158831	3.32881	0.000872164	0.00285154
BICD2	3916.88	0.0677201	0.0688177	0.98405	0.325091	0.434216
BID	1545.13	0.028966	0.0994326	0.291313	0.770812	0.834389
CDC20B	235.027	2.48273	0.67917	3.65553	0.00025665	0.000984554
BIN1	1859.15	-0.0721932	0.0996388	-0.72455	0.468728	0.579251
BIN2	2188.24	-0.5916	0.15943	-3.71072	0.000206667	0.000815297
BIN3	1412.98	0.038452	0.124617	0.308561	0.757655	0.824107
BIRC2	5565.88	-0.0893854	0.0713023	-1.25361	0.209983	0.306615
BIRC3	6838.24	0.025742	0.22623	0.113787	0.909407	0.937874
HAMP	45.4966	2.48033	0.367339	6.75214	1.45677e-11	2.81349e-10
BIRC6	6810.04	0.039477	0.114309	0.345352	0.72983	0.80171
BIRC7	84.8148	-0.238973	0.393351	-0.607531	0.543499	0.64722
BIRC8	0.0871995	0.154764	2.96033	0.0522791	0.958306	NA
BIVM	1172.59	-0.347033	0.137249	-2.52849	0.0114553	0.0265714
BIVM-ERCC5	0.590863	1.01147	1.11726	0.905313	0.3653	0.476827
BK250D10	0.9989	-0.455556	0.844984	-0.539129	0.589798	0.687075
BLCAP	3646.71	0.0475503	0.0746031	0.637378	0.523879	0.63045
BLID	2.16049	-0.16914	0.846099	-0.199906	0.841554	0.88796
MYO3B	50.5456	2.47498	0.239483	10.3347	4.91009e-25	7.26277e-23
C13orf33	2931.87	2.4745	0.538676	4.59367	4.35513e-06	2.68286e-05
BLMH	2096.55	-0.00819411	0.076757	-0.106754	0.914984	0.941505
BLNK	582.549	0.565402	0.201814	2.80159	0.00508511	0.0132236
BLOC1S1	1255.78	-0.170348	0.0992468	-1.71641	0.0860876	0.146891
BLOC1S1-RDH5	4.15286	0.256561	0.416132	0.616538	0.537539	0.641977
BLOC1S2	3029.51	-0.170177	0.115545	-1.47283	0.140797	0.221243
BLOC1S3	656.352	-0.1236	0.0789309	-1.56593	0.117365	0.19028
BLVRA	3075.95	-0.320557	0.0895913	-3.57799	0.000346248	0.00127584
BLVRB	2569.57	-0.260059	0.117815	-2.20735	0.0272893	0.0557302
BLZF1	970.632	0.0275698	0.124357	0.221699	0.824548	0.875185
BMF	2006.88	0.566604	0.161179	3.51537	0.000439139	0.00156874
BMI1	199.693	0.584031	0.233005	2.50652	0.0121926	0.0279995
BMP10	0.135047	-0.756408	2.96033	-0.255514	0.798326	NA
SULF1	5553.08	2.47045	0.284729	8.67649	4.08173e-18	2.17444e-16
BMP1	3166	-0.128902	0.179884	-0.716585	0.47363	0.583672
GJB4	41.7288	2.4689	0.447643	5.51534	3.48114e-08	3.47326e-07
BMP2K	1375.26	0.276155	0.1277	2.16253	0.0305777	0.0614846
OPN4	4.40297	2.46477	0.604273	4.07891	4.52478e-05	0.000215161
BMP4	841.956	0.393324	0.180193	2.18279	0.0290511	0.0588203
BMP5	1365.77	0.174061	0.244142	0.71295	0.475877	0.585884
BMP6	1269.19	0.271916	0.205704	1.32188	0.186207	0.27801
TUBB2B	93.9674	2.46289	0.247768	9.94031	2.77968e-23	3.18251e-21
HTR2A	134.844	2.45463	0.295906	8.2953	1.08313e-16	4.80634e-15
BMP8B	171.597	0.724016	0.148601	4.87222	1.10352e-06	7.87476e-06
BMPER	830.103	-0.388529	0.179493	-2.16459	0.0304193	0.06119
BMPR1A	2461.1	-0.164681	0.11498	-1.43225	0.152073	0.235443
ADAM23	246.813	2.45309	0.25695	9.54696	1.33553e-21	1.18274e-19
BMPR2	15293.2	-0.573838	0.152552	-3.76158	0.000168842	0.000680662
BMS1	3255.44	0.159239	0.0636509	2.50176	0.0123578	0.0283317
BMS1P1	0	NA	NA	NA	NA	NA
BMS1P4	294.866	-0.0897941	0.103181	-0.870258	0.38416	0.495484
BMS1P5	0	NA	NA	NA	NA	NA
BMX	315.364	0.548213	0.18615	2.94501	0.00322944	0.00892552
RAB3C	30.829	2.4505	0.283187	8.6533	5.00307e-18	2.62477e-16
FRMD5	55.3763	2.4432	0.236422	10.3341	4.94162e-25	7.26277e-23
BNIP1	510.844	-0.138714	0.10382	-1.3361	0.181516	0.272181
BNIP2	4538.42	-0.201155	0.0842383	-2.38793	0.0169436	0.0371496
BNIP3	2545.37	-0.240385	0.100685	-2.3875	0.0169636	0.0371799
BNIP3L	9841.2	-0.00572776	0.0826189	-0.0693274	0.944729	0.962376
GABRP	443.869	2.44204	0.404845	6.03203	1.61917e-09	2.12099e-08
SLC2A5	248.698	2.44176	0.262902	9.28771	1.57638e-20	1.14622e-18
BOD1	2074.1	-0.0152723	0.0749975	-0.203638	0.838636	0.886099
BOD1L	4986.33	0.0696246	0.131736	0.528517	0.597141	0.693407
BOD1P	6.02909	0.847018	0.432047	1.96048	0.0499399	0.0928023
SDS	472.669	2.43894	0.322365	7.56576	3.85616e-14	1.13028e-12
BOK	2581.73	-0.131152	0.118691	-1.10498	0.269169	0.374613
BOLA1	432.496	-0.0975792	0.113677	-0.858388	0.390678	0.502173
BOLA2B	0	NA	NA	NA	NA	NA
BOLA2	0	NA	NA	NA	NA	NA
BOLA3-AS1	199.09	-0.316995	0.137366	-2.30766	0.0210179	0.0446493
BOLA3	552.362	0.153401	0.0952776	1.61004	0.107388	0.176802
IL36RN	1.83754	2.42956	0.897843	2.706	0.00680991	0.0170293
BOP1	1052.82	0.683446	0.152025	4.49562	6.93687e-06	4.06426e-05
BORA	334.76	0.0195281	0.0963286	0.202724	0.839351	0.886637
BPESC1	0	NA	NA	NA	NA	NA
BPGM	1548.98	0.154131	0.10645	1.44793	0.147638	0.229899
BPHL	588.928	-0.0551934	0.124672	-0.442709	0.657976	0.744714
BPI	25.5879	0.761765	0.377743	2.01662	0.0437351	0.0832787
COL5A2	15523.8	2.42811	0.220058	11.034	2.62006e-28	6.16993e-26
LRRC26	57.5948	2.42218	0.471594	5.13616	2.80409e-07	2.30135e-06
BPIFA3	0.0554879	0.458488	2.96033	0.154877	0.876918	NA
BPIFA4P	0.517557	2.58586	1.7275	1.49687	0.134426	0.213007
SERPINE2	1841.32	2.42113	0.279899	8.64999	5.1505e-18	2.67503e-16
PAX9	317.932	2.41837	0.330063	7.32702	2.3533e-13	6.04304e-12
BPIFB3	0	NA	NA	NA	NA	NA
USH1C	60.0691	2.41667	0.464978	5.19737	2.02126e-07	1.70966e-06
BPIFB6	0.201319	1.06594	2.93608	0.363047	0.71657	NA
BPIFC	0.654273	0.510563	1.25136	0.408005	0.68327	0.76558
BPNT1	2165.92	-0.108995	0.063264	-1.72286	0.0849133	0.145222
BPTF	5109.13	-0.0352631	0.103352	-0.341194	0.732957	0.804251
BPY2B	0	NA	NA	NA	NA	NA
BPY2C	0	NA	NA	NA	NA	NA
BPY2	0	NA	NA	NA	NA	NA
BRAF	493.316	0.113215	0.147637	0.766844	0.443174	0.554784
BRAP	1438.49	-0.0751254	0.0500862	-1.49992	0.133635	0.211948
BRAT1	1957.62	-0.0933888	0.0887715	-1.05201	0.292793	0.399732
BRCA1	566.376	0.100174	0.119819	0.836046	0.403129	0.515236
BRCA2	501.543	0.190751	0.138744	1.37484	0.169181	0.257034
BRCC3	1346.23	0.108754	0.068557	1.58633	0.112664	0.184069
BRD1	2883.77	-0.227694	0.0639338	-3.5614	0.00036888	0.00134868
BRD2	14696.4	-0.0727236	0.0617414	-1.17787	0.238847	0.340414
BRD3	1973.49	0.267567	0.114286	2.3412	0.019222	0.0413686
BRD4	4116.56	0.103493	0.100454	1.03026	0.30289	0.410704
BRD7	3666.34	-0.160682	0.0410371	-3.91552	9.02097e-05	0.000392487
BRD7P3	13.5016	-0.215639	0.261891	-0.823392	0.410285	0.522288
BRD8	2911.23	-0.211562	0.100182	-2.11179	0.0347046	0.0684676
BRD9	2080.13	-0.418813	0.0706004	-5.93216	2.9897e-09	3.68783e-08
BRDT	5.78272	0.721319	0.618341	1.16654	0.243397	0.345805
PTPRN	26.2309	2.41502	0.5082	4.75211	2.01304e-06	1.34743e-05
BRE	1627.23	0.240088	0.0530398	4.52656	5.99509e-06	3.56693e-05
BRF1	1630.16	-0.181808	0.0901947	-2.01573	0.0438282	0.0834294
BRF2	643.469	0.109661	0.0667959	1.64174	0.100644	0.167374
BRI3BP	163.299	0.59359	0.143055	4.14938	3.33377e-05	0.000164255
BRI3	6069.88	-0.379433	0.110847	-3.42305	0.000619234	0.00211511
BRIP1	157.616	0.145899	0.141689	1.02971	0.303146	0.41097
BRIX1	1580.21	0.0965415	0.0964447	1.001	0.316825	0.4257
BRK1	7408.61	-0.10333	0.0553896	-1.86552	0.0621084	0.111599
BRMS1	2005.14	0.0421474	0.0993736	0.42413	0.671471	0.756367
BRMS1L	831.693	0.0485335	0.0878154	0.552676	0.580485	0.679166
BROX	893.744	-0.0765425	0.169709	-0.451023	0.651973	0.739833
BRP44	2555.98	0.266259	0.0876183	3.03885	0.00237482	0.00681438
BRP44L	2200.01	-0.484701	0.0822495	-5.89306	3.79099e-09	4.58348e-08
BRPF1	1444.92	0.082685	0.0900802	0.917905	0.358669	0.469978
BRPF3	2144.67	0.329008	0.113838	2.89014	0.00385068	0.0103984
BRS3	0.99475	-1.33477	1.02969	-1.29628	0.194879	0.288565
BRSK1	190.185	0.733557	0.163927	4.4749	7.64461e-06	4.44249e-05
BRSK2	99.0832	-0.703154	0.266019	-2.64325	0.00821155	0.0199774
BRWD1	6297.71	-0.244872	0.107394	-2.28013	0.0226	0.0475424
BRWD1-IT2	19.5566	0.114967	0.255626	0.449748	0.652892	0.740552
BRWD3	2226.42	0.00328332	0.0867197	0.0378612	0.969798	0.979679
BSCL2	349.183	0.326332	0.131639	2.47898	0.0131757	0.0299288
BSDC1	4392.76	-0.124135	0.0576587	-2.15293	0.0313243	0.0627728
BSG	14724.3	0.198134	0.115282	1.71868	0.0856719	0.146302
ELOVL2	168.135	2.41282	0.366431	6.58464	4.55991e-11	8.02164e-10
BSN	127.997	-0.384069	0.14827	-2.59033	0.00958838	0.0228181
BSND	4.06705	-0.655838	0.632583	-1.03676	0.299847	0.407511
BSPH1	0	NA	NA	NA	NA	NA
BSPRY	603.681	0.0744841	0.119422	0.623703	0.532822	0.638159
BST1	697.783	-0.322954	0.16497	-1.95766	0.0502705	0.0933556
BST2	7184.05	-0.681397	0.15921	-4.27987	1.86999e-05	9.80067e-05
BSX	0	NA	NA	NA	NA	NA
BTAF1	6821.52	-0.425471	0.122563	-3.47146	0.000517643	0.00181355
BTBD10	1843.76	0.0509858	0.0613479	0.831093	0.405921	0.518102
BTBD11	146.602	0.635127	0.1774	3.58019	0.000343338	0.00126737
BTBD16	24.5111	-0.355721	0.335361	-1.06071	0.288822	0.395433
BTBD17	4.3877	1.07127	0.54745	1.95684	0.0503663	0.0934833
BTBD18	30.6897	-0.73422	0.225367	-3.25789	0.00112244	0.00355716
ABP1	76.9797	2.41149	0.291465	8.27369	1.29876e-16	5.69012e-15
BTBD1	5816.1	0.293742	0.0641636	4.57801	4.69415e-06	2.86361e-05
BTBD2	2657.4	0.169424	0.087663	1.93268	0.0532762	0.09805
BTBD3	3125	-0.447777	0.108656	-4.12107	3.77125e-05	0.000182899
BTBD6	2839.51	-0.382438	0.0906708	-4.21787	2.46617e-05	0.000125384
BTBD7	3224.56	0.0608628	0.0783009	0.777294	0.436985	0.548213
BTBD8	43.0975	-0.346192	0.283174	-1.22254	0.221503	0.320635
BTBD9	3184.58	0.0944187	0.11001	0.858273	0.390742	0.502213
BTC	282.734	0.350118	0.200264	1.74829	0.0804145	0.138942
BTD	1108.09	-0.072587	0.0919384	-0.789518	0.429809	0.541136
BTF3	15862.6	0.0614166	0.063435	0.968182	0.332954	0.442635
BTF3L4	3297.62	0.19076	0.0570087	3.34616	0.00081938	0.00270173
BTF3P11	1.29009	0.433063	0.72642	0.596161	0.551068	0.65395
BTG1	15008.6	-0.236201	0.0988347	-2.38986	0.0168548	0.0369766
BTG2	19748.7	-0.673237	0.206832	-3.25499	0.00113395	0.00358705
BTG3	3602.1	-0.304361	0.117932	-2.58082	0.00985658	0.0233865
DOK5	130.604	2.40541	0.290223	8.28816	1.15011e-16	5.071e-15
BTK	2187.23	-0.462817	0.139009	-3.32941	0.000870292	0.00284734
BTLA	146.803	0.36427	0.246842	1.47572	0.140018	0.220169
BTN1A1	12.0995	0.504713	0.42839	1.17816	0.238732	0.340273
BTN2A1	2683.58	-0.365158	0.0782229	-4.66817	3.039e-06	1.94675e-05
BTN2A2	1805.21	-0.189461	0.0942344	-2.01052	0.0443757	0.0843281
BTN2A3P	217.789	-0.0168302	0.136835	-0.122996	0.90211	0.932948
CDH2	402.753	2.40038	0.314706	7.62736	2.39601e-14	7.20646e-13
BTN3A2	4582.76	-0.510014	0.212051	-2.40515	0.016166	0.0356809
BTN3A3	3184.89	-0.741775	0.129853	-5.71242	1.11382e-08	1.22971e-07
BTNL2	6.85701	-0.453817	0.387404	-1.17143	0.241426	0.343405
PPAPDC1A	26.0276	2.39636	0.380079	6.3049	2.88385e-10	4.39104e-09
C6orf222	10.1033	2.3935	0.458783	5.21707	1.81774e-07	1.55657e-06
KCNG2	35.8664	2.39321	0.336358	7.11508	1.11845e-12	2.56958e-11
BTRC	1582.67	0.15879	0.066779	2.37784	0.0174143	0.038039
FLNC	3956.78	2.38494	0.2948	8.09002	5.96573e-16	2.36382e-14
BUB1	296.143	0.733466	0.194674	3.76767	0.000164781	0.000666423
BUB3	4121.92	0.0223024	0.0648654	0.343826	0.730977	0.802588
BUD13	1256.97	-0.372072	0.049875	-7.46008	8.64728e-14	2.37348e-12
BUD31	1794.53	-0.0264878	0.0714442	-0.370749	0.710825	0.787485
BVES-AS1	12.7587	-0.309426	0.292765	-1.05691	0.290554	0.397225
BVES	453.547	0.128333	0.173858	0.738146	0.460425	0.571512
BYSL	727.703	0.598859	0.176577	3.39149	0.000695131	0.00233699
BZRAP1	2127.86	-0.288847	0.182347	-1.58405	0.113183	0.184737
BZW1	15479.8	0.451836	0.104843	4.30965	1.63515e-05	8.70415e-05
BZW2	2447.91	0.614605	0.139077	4.41917	9.9082e-06	5.61465e-05
C10orf103	80.5517	0.0211859	0.220056	0.096275	0.923302	0.947135
GPR142	7.70413	2.38273	0.536449	4.44167	8.92624e-06	5.11838e-05
LINC00520	9.6365	2.38251	0.554321	4.29808	1.72288e-05	9.11725e-05
C10orf108	52.8689	0.271493	0.210194	1.29163	0.196485	0.290612
C10orf10	20300.5	-0.0527878	0.336514	-0.156867	0.87535	0.912515
C10orf111	48.9163	0.451187	0.28106	1.60531	0.108426	0.178299
C10orf113	4.29365	-0.636289	0.465624	-1.36653	0.171773	0.260018
C10orf114	115.496	0.440809	0.197608	2.23072	0.0256998	0.0529483
LOC100506895	3.6117	2.38148	0.567441	4.19687	2.70634e-05	0.000136589
C10orf118	2317.27	0.0353878	0.149936	0.23602	0.813417	0.866674
C10orf11	519.46	-0.463802	0.0979223	-4.73643	2.17516e-06	1.44335e-05
C10orf120	0.093242	-0.452684	2.96033	-0.152917	0.878464	NA
C10orf122	1.54117	1.94479	0.960471	2.02483	0.0428849	0.0819158
C10orf125	554.422	-0.546352	0.174149	-3.13726	0.00170534	0.00512468
C10orf128	462.071	-0.216717	0.128973	-1.68033	0.0928929	0.156506
MMP9	1349.81	2.38071	0.363368	6.55179	5.6853e-11	9.84264e-10
C10orf12	341.134	0.693977	0.191643	3.62121	0.000293233	0.00110606
C10orf131	26.4425	0.161931	0.211887	0.764233	0.444728	0.55629
C10orf136	13.0618	-0.507091	0.347182	-1.46059	0.144127	0.225507
C10orf137	1409.12	-0.283772	0.100805	-2.81505	0.00487692	0.0127542
C10orf140	97.5901	-0.0836399	0.210792	-0.396789	0.691523	0.772613
C10orf25	296.169	-0.737822	0.113632	-6.49311	8.40842e-11	1.41206e-09
C10orf26	6395.35	0.596955	0.0911	6.55275	5.64878e-11	9.78759e-10
C10orf27	0.959892	0.838791	1.04041	0.806215	0.420119	0.531834
C10orf28	1269	-0.118677	0.0697353	-1.70182	0.0887894	0.150864
PNOC	131.503	2.37977	0.332054	7.16682	7.6758e-13	1.81582e-11
C10orf32-AS3MT	0.44756	-0.696891	1.61324	-0.431982	0.665755	NA
C10orf32	2610.59	-0.360501	0.0890129	-4.04998	5.12214e-05	0.000239411
C10orf35	253.542	-0.125584	0.134006	-0.937158	0.348677	0.459442
C10orf40	0.0938016	0.154764	2.96033	0.0522791	0.958306	NA
C10orf46	4282.65	-0.162471	0.0621996	-2.61209	0.00899911	0.0216445
C10orf47	787.492	-0.132113	0.0967351	-1.36572	0.172028	0.260291
C10orf53	1.86743	1.22926	0.748537	1.64222	0.100544	0.167248
C10orf54	6321.9	-0.502953	0.112076	-4.48762	7.20243e-06	4.20676e-05
C10orf55	57.357	0.364245	0.203065	1.79373	0.0728559	0.128057
C10orf58	2185.52	0.414841	0.0889765	4.66236	3.12599e-06	1.99323e-05
C10orf62	1.60821	-0.56925	0.767035	-0.742144	0.458	0.568985
LOC100287814	35.347	2.37817	0.405525	5.86443	4.5067e-09	5.37047e-08
C10orf68	91.0384	-0.303789	0.152546	-1.99146	0.0464307	0.0874871
C10orf71	1.41335	0.228723	0.829535	0.275725	0.78276	0.843959
C10orf76	2259.44	-0.183899	0.0507362	-3.62461	0.000289395	0.00109277
ADM2	194.153	2.37782	0.299108	7.94973	1.86921e-15	6.79574e-14
C10orf82	3.44692	0.170018	0.581241	0.292508	0.769898	0.833617
C10orf88	685.272	-0.403096	0.111787	-3.60594	0.00031103	0.0011647
C10orf90	2.22696	1.71103	0.819124	2.08886	0.0367204	0.0718765
ANKRD18B	53.6775	2.37121	0.440068	5.38828	7.11345e-08	6.6642e-07
C4orf17	0.785261	2.35965	0.984517	2.39676	0.016541	0.0363845
C10orf96	0	NA	NA	NA	NA	NA
SSTR5	2.05304	2.35942	0.806349	2.92606	0.00343288	0.00940254
C11orf10	2796.06	0.212041	0.079888	2.65423	0.0079489	0.0194297
FHL2	2125.29	2.35833	0.187762	12.5602	3.49422e-36	3.01711e-33
C11orf1	564.385	0.0690642	0.0844347	0.817961	0.41338	0.525099
C11orf20	21.1405	-0.0223234	0.30794	-0.0724926	0.94221	0.96106
SHISA8	16.201	2.35802	0.479754	4.91505	8.87597e-07	6.47436e-06
SCG5	169.978	2.35729	0.305183	7.72417	1.12586e-14	3.57292e-13
C11orf2	4389.63	0.0477673	0.0827058	0.577556	0.563564	0.665265
C11orf30	1292.52	-0.0375569	0.0997788	-0.376402	0.706618	0.784193
C11orf31	2767.29	-0.0721075	0.0896721	-0.804125	0.421325	0.532645
COL1A2	99813.6	2.35125	0.246979	9.52005	1.73103e-21	1.47542e-19
CXorf64	3.46138	2.34286	0.843409	2.77785	0.00547197	0.0140864
C11orf36	0.0420936	-0.14896	2.96033	-0.0503188	0.959868	NA
C11orf40	0.414669	-1.62739	2.33779	-0.696126	0.48635	NA
C11orf41	60.9284	0.235789	0.334616	0.704656	0.481024	0.590675
C11orf42	12.8836	-0.136671	0.302912	-0.451189	0.651853	0.739738
C11orf45	266.295	-0.197888	0.146357	-1.35208	0.176349	0.265567
C11orf46	1382.3	0.218653	0.0927114	2.35843	0.0183524	0.0397572
C11orf48	1562.39	-0.0411317	0.125089	-0.32882	0.742292	0.811752
C11orf49	1347.75	0.312884	0.114108	2.742	0.00610672	0.0154876
C11orf51	442.384	-0.0109741	0.0951584	-0.115325	0.908188	0.937223
C11orf52	0	NA	NA	NA	NA	NA
C11orf53	10.5734	0.268587	0.378133	0.710298	0.477519	0.587382
C11orf54	2121.07	-0.671073	0.100535	-6.67501	2.47214e-11	4.59463e-10
C11orf57	2053.24	0.0794763	0.0629756	1.26202	0.206943	0.302922
C11orf58	11666.7	-0.0712031	0.0575238	-1.2378	0.215789	0.313506
SLN	152.684	2.34175	0.45665	5.12809	2.92696e-07	2.39461e-06
C11orf63	723.611	0.188982	0.121851	1.55094	0.120917	0.195191
C11orf65	34.9958	0.310867	0.256127	1.21373	0.224853	0.324424
LOC646268	3.21248	2.34149	0.863956	2.7102	0.00672425	0.0168476
C11orf68	1408.23	0.0728258	0.0790623	0.921119	0.356988	0.46819
SERPINA6	27.6262	2.33966	0.535724	4.36728	1.25806e-05	6.91532e-05
C11orf71	257.647	-0.061961	0.109959	-0.563493	0.573099	0.6733
C11orf73	1477.17	-0.0327451	0.074374	-0.440276	0.659737	0.746314
C11orf74	811.726	0.412388	0.168203	2.45173	0.014217	0.0319648
C11orf75	1016.3	-0.309943	0.149444	-2.07398	0.0380814	0.0741135
C11orf80	874.125	0.314465	0.14747	2.1324	0.0329743	0.0655847
COL5A1	14640.7	2.33901	0.23777	9.83726	7.77984e-23	8.2256e-21
C11orf83	547.755	-0.0578087	0.121383	-0.476252	0.633895	0.724316
C11orf84	843.865	0.170951	0.102867	1.66186	0.09654	0.161786
C11orf85	12.4197	0.333385	0.367022	0.908351	0.363693	0.475178
C11orf86	0.303735	0.154764	2.06327	0.0750091	0.940207	NA
C11orf87	8.1078	-0.272772	0.555723	-0.490842	0.623538	0.715838
FGB	23.631	2.33229	0.780572	2.98792	0.00280881	0.0079107
C11orf91	66.006	-0.270372	0.302227	-0.894598	0.371002	0.482629
C11orf92	1436.95	-0.154987	0.229616	-0.674985	0.499685	0.607903
C11orf93	217.828	0.131817	0.194853	0.676493	0.498728	0.607056
C11orf94	6.79143	-0.303712	0.304911	-0.996067	0.319218	0.428185
C11orf95	1558.88	-0.127008	0.113988	-1.11422	0.265183	0.370284
C11orf96	6654.69	-0.180155	0.361507	-0.498346	0.61824	0.711016
GLIS1	29.984	2.33218	0.307775	7.57756	3.52119e-14	1.03356e-12
C12orf10	1178.2	0.056967	0.0659864	0.863315	0.387964	0.499401
C12orf12	0	NA	NA	NA	NA	NA
C12orf23	3833.9	0.405896	0.0870443	4.66309	3.11491e-06	1.98677e-05
C12orf26	432.472	-0.43897	0.095327	-4.60488	4.12697e-06	2.55446e-05
C12orf29	1156.24	-0.11838	0.0886487	-1.33538	0.181751	0.272416
C12orf32	891.74	0.299682	0.0701651	4.27109	1.94516e-05	0.000101484
C12orf33	25.8887	-0.669485	0.232308	-2.88188	0.00395307	0.010632
C12orf34	127.179	0.17682	0.292661	0.604179	0.545725	0.649274
C12orf35	5640.89	-0.0730824	0.154754	-0.472248	0.63675	0.72671
MLIP	19.3744	2.32852	0.384451	6.05674	1.38912e-09	1.84412e-08
C12orf37	0.209612	0.762212	2.47629	0.307804	0.758231	NA
MMP12	146.202	2.32783	0.460563	5.05431	4.31957e-07	3.38941e-06
C12orf40	0.969472	1.55997	0.937087	1.6647	0.0959725	0.160974
LOC100526771	4.07726	2.32679	0.756637	3.07518	0.00210378	0.00612828
C12orf43	551.981	0.0266192	0.0720571	0.369419	0.711816	0.7884
C12orf44	2125.36	-0.0593753	0.136684	-0.434396	0.664001	0.749991
C12orf45	384.22	0.300256	0.111176	2.70072	0.00691893	0.0172602
C12orf47	1179.5	-0.419929	0.106635	-3.93801	8.21594e-05	0.000362176
C12orf49	3462.15	-0.548084	0.159194	-3.44287	0.000575579	0.00198498
C12orf4	1478.27	0.0522242	0.085973	0.607448	0.543553	0.647248
C12orf50	1.76449	-1.38631	0.761673	-1.82008	0.0687463	0.121878
C12orf51	4311.94	-0.0574446	0.100161	-0.573521	0.566292	0.667649
C12orf52	689.162	0.501547	0.100013	5.01483	5.30809e-07	4.07104e-06
C12orf53	45.2731	0.00737585	0.257687	0.0286234	0.977165	0.984816
CYMP	13.4922	2.32617	0.409649	5.67845	1.35925e-08	1.47243e-07
C12orf56	6.04628	0.384324	0.577011	0.66606	0.505373	0.613128
C12orf57	2988	-0.0477969	0.110695	-0.43179	0.665894	0.751474
C12orf59	80.4728	-0.521507	0.197318	-2.64298	0.00821789	0.0199905
C12orf5	1407.54	0.349353	0.107601	3.24674	0.00116735	0.00368371
C12orf60	85.9521	-0.699817	0.20984	-3.33501	0.000852977	0.00279776
C12orf61	53.148	-0.0531281	0.17159	-0.309623	0.756847	0.823488
C12orf65	792.385	-0.0860119	0.0687914	-1.25033	0.211179	0.307906
C12orf66	245.593	0.305037	0.12268	2.48644	0.0129029	0.0294026
DERL3	2431.4	2.32299	0.303007	7.66645	1.76816e-14	5.43642e-13
C12orf69	146.545	-0.717202	0.232522	-3.08444	0.00203934	0.00596403
C12orf70	13.7569	0.254756	0.276992	0.919722	0.357718	0.468999
SIX2	66.0769	2.32089	0.409963	5.66122	1.50299e-08	1.61213e-07
C12orf73	375.927	-0.190455	0.0976146	-1.95109	0.0510465	0.0945369
LOC441177	1.64562	2.31925	0.814054	2.84902	0.00438543	0.0116288
PAX1	8.01285	2.3182	0.954704	2.42819	0.0151744	0.0338187
C12orf76	703.936	-0.350692	0.152174	-2.30454	0.0211921	0.0449732
C12orf77	1.2981	1.04854	1.08836	0.963415	0.335339	0.445207
FAM69C	5.06076	2.31475	0.64629	3.58161	0.00034149	0.00126144
LINC00473	35.2648	2.31365	0.584832	3.95609	7.61851e-05	0.000338795
C13orf35	1.81005	-0.584519	0.592511	-0.986513	0.323882	0.432991
C14orf101	1594.07	-0.214032	0.101264	-2.1136	0.0345494	0.0681873
C14orf102	993.925	0.204935	0.0734527	2.79003	0.0052703	0.0136367
C14orf105	4.97103	-0.104611	0.677251	-0.154464	0.877244	0.913891
C14orf109	1004.79	-0.0240297	0.123607	-0.194404	0.84586	0.891096
C14orf118	679.124	0.0428788	0.134028	0.319924	0.749026	0.817037
C14orf119	2980.31	0.0615585	0.0769778	0.799692	0.423889	0.535364
C14orf126	1101.7	-0.206378	0.0981466	-2.10276	0.0354869	0.0698182
C14orf129	1452.59	0.149567	0.074418	2.00983	0.0444497	0.0844372
C14orf132	4677.66	-0.308725	0.158532	-1.9474	0.0514872	0.0952566
C14orf133	1223.84	-0.0234266	0.0677118	-0.345976	0.729361	0.80128
C14orf135	2801.17	0.0936841	0.0755577	1.2399	0.215012	0.312527
C14orf142	1085.63	0.499739	0.177903	2.80905	0.00496883	0.0129619
C14orf149	732.829	0.0645474	0.106315	0.607136	0.543761	0.647458
C14orf159	2570.7	-0.329573	0.0639021	-5.15747	2.50315e-07	2.0774e-06
C14orf162	1.48931	0.166967	0.860563	0.194021	0.846159	0.891264
C14orf165	1.794	-0.587266	0.68744	-0.85428	0.39295	0.504373
ACTG2	7641.9	2.31322	0.306014	7.55921	4.0553e-14	1.18363e-12
C14orf166	5274.49	0.169904	0.0676621	2.51106	0.0120369	0.027728
C14orf167	1009.05	-0.0525014	0.135827	-0.386531	0.699103	0.778313
C14orf169	640.514	0.210121	0.0782564	2.68504	0.00725215	0.0179446
C14orf176	32.2793	0.153832	0.17582	0.87494	0.381606	0.493142
C14orf177	0	NA	NA	NA	NA	NA
C14orf178	7.48091	-0.0742388	0.307366	-0.241532	0.809142	0.863388
FOXI1	7.94817	2.30981	0.505736	4.56723	4.94215e-06	2.99638e-05
C14orf182	56.2052	-0.196676	0.158318	-1.24229	0.214131	0.311465
C14orf183	6.81456	-0.360273	0.339133	-1.06233	0.288084	0.394579
C14orf1	2237.92	-0.247061	0.0751033	-3.28961	0.00100326	0.00322533
C14orf21	787.088	0.290674	0.12821	2.26717	0.0233801	0.048952
C14orf23	0.186214	1.33268	2.95981	0.450258	0.652525	NA
C14orf28	553.464	-0.742933	0.13978	-5.315	1.06657e-07	9.6098e-07
C14orf2	3053.18	-0.246564	0.134537	-1.83268	0.0668503	0.119097
IL22RA2	11.9422	2.30924	0.560385	4.12082	3.77532e-05	0.000183051
C14orf38	34.2414	0.50813	0.435439	1.16694	0.243236	0.345624
C14orf39	13.8661	1.20849	0.551482	2.19136	0.0284258	0.0577291
C14orf43	3787.04	-0.646371	0.106185	-6.08721	1.14896e-09	1.54998e-08
TNFRSF13C	64.5079	2.30877	0.399206	5.78342	7.31982e-09	8.42715e-08
C14orf49	673.822	0.494934	0.177946	2.78138	0.00541286	0.0139551
ACTC1	63.4602	2.30871	0.447023	5.16463	2.40917e-07	2.00826e-06
C14orf64	62.6116	0.0708688	0.186716	0.379554	0.704277	0.782081
C14orf79	770.878	0.0501865	0.180456	0.27811	0.780928	0.842347
EFNA2	1.69683	2.29792	0.800688	2.86993	0.00410557	0.0109752
C14orf93	569.436	0.0239412	0.111815	0.214115	0.830457	0.880143
C15orf17	3884.43	-0.0425827	0.0570649	-0.746216	0.455537	0.56653
C15orf23	569.652	0.344955	0.130951	2.63422	0.00843301	0.0204442
C15orf24	3419	0.175504	0.0670074	2.61918	0.00881421	0.021249
CP	6534.91	2.29656	0.333279	6.89079	5.5482e-12	1.14975e-10
C15orf27	217.141	0.734123	0.187266	3.92021	8.84701e-05	0.000385566
C15orf29	1882.55	-0.343946	0.11307	-3.04188	0.00235107	0.00676209
C15orf2	9.07378	-0.857206	0.446915	-1.91805	0.0551044	0.100913
C15orf32	0.0873777	0.154764	2.96033	0.0522791	0.958306	NA
C15orf33	201.421	0.102785	0.183462	0.560252	0.575307	0.67509
C15orf34	50.9056	0.438259	0.195597	2.24062	0.0250506	0.0518294
C15orf37	225.76	0.0661624	0.137429	0.481429	0.630212	0.721432
C15orf38-AP3S2	20.4176	0.678647	0.238977	2.8398	0.00451423	0.0119307
C15orf38	1089.12	0.0769956	0.107113	0.718828	0.472247	0.582349
C15orf39	1914.54	0.19343	0.100534	1.92403	0.0543507	0.0997795
C15orf40	730.938	-0.341126	0.0912363	-3.73892	0.000184809	0.00073772
C15orf41	296.848	0.0519727	0.0867282	0.599259	0.549	0.652123
KRT23	253.259	2.29146	0.432132	5.30268	1.14113e-07	1.02194e-06
C15orf43	1.57122	1.32813	0.896613	1.48128	0.138533	0.218329
C15orf44	2214.22	0.0293862	0.0465397	0.631422	0.527765	0.633758
EPHA10	119.949	2.29011	0.263965	8.67582	4.1059e-18	2.18171e-16
C15orf50	2.81342	0.828848	0.598567	1.38472	0.166138	0.253282
MB	130.051	2.28917	0.452603	5.05779	4.24145e-07	3.3357e-06
C15orf53	6.41192	-0.118402	0.465243	-0.254494	0.799114	0.855726
C15orf54	11.2465	-0.561541	0.392374	-1.43114	0.152391	0.235865
C15orf55	2.77111	0.627322	0.563378	1.1135	0.265493	0.370592
C15orf56	33.8869	0.183922	0.197782	0.929922	0.352412	0.463537
C15orf57	1281.87	0.0700088	0.0786573	0.890049	0.37344	0.485008
C15orf58	124.802	-0.217244	0.113953	-1.90643	0.0565944	0.103195
C15orf59	220.339	0.038295	0.188912	0.202714	0.839359	0.886637
CHI3L1	5000.19	2.28278	0.300386	7.59949	2.97293e-14	8.81373e-13
C15orf60	4.97892	0.0460711	0.345684	0.133275	0.893976	0.926537
C15orf61	297.983	-0.23938	0.102464	-2.33624	0.019479	0.041839
C15orf62	245.45	0.307759	0.166153	1.85226	0.0639884	0.114619
LOC100132078	4.09237	2.28158	0.731764	3.11792	0.00182133	0.00541592
C16orf11	0.138274	-0.756408	2.96033	-0.255514	0.798326	NA
C16orf13	1379.45	-0.315876	0.118568	-2.66409	0.00771971	0.0189657
C16orf3	37.1355	-0.531712	0.234355	-2.26884	0.0232784	0.0487911
C16orf42	1479.67	-0.0647373	0.0882363	-0.733681	0.463143	0.573992
C16orf45	1155.87	0.685279	0.0963199	7.11462	1.12222e-12	2.57253e-11
C16orf46	249.859	0.623594	0.235133	2.65209	0.00799957	0.0195374
C16orf48	1261.19	-0.207226	0.164545	-1.25939	0.20789	0.304073
C16orf52	1454.31	-0.0938053	0.0960178	-0.976958	0.32859	0.437956
C16orf53	1865.79	-0.0371631	0.0660117	-0.562977	0.573451	0.673522
C16orf54	709.704	-0.453252	0.163164	-2.77789	0.00547125	0.0140863
C16orf55	293.453	0.3082	0.188868	1.63183	0.102715	0.170299
C16orf57	1854.01	0.432661	0.0919828	4.70371	2.5547e-06	1.66639e-05
C16orf58	4193.34	-0.14162	0.0758331	-1.86752	0.0618288	0.111164
IGLL1	13.6738	2.28008	0.410366	5.5562	2.75705e-08	2.8062e-07
C16orf5	1570.46	0.343086	0.0846945	4.05087	5.10284e-05	0.000238759
C16orf62	2549.7	0.231583	0.0670522	3.45377	0.000552805	0.00191857
C16orf70	949.464	0.192835	0.0831562	2.31895	0.0203976	0.0435056
GPX2	218.26	2.27409	0.301364	7.546	4.48816e-14	1.29358e-12
C16orf72	3980.02	0.0928606	0.0782073	1.18737	0.235083	0.335905
C16orf73	13.5182	-0.637069	0.268791	-2.37012	0.0177822	0.0386633
C16orf74	97.3926	0.701438	0.166187	4.22078	2.43458e-05	0.000123869
BHLHE22	453.419	2.27234	0.242184	9.38268	6.4315e-21	4.93629e-19
SERPINB7	51.1262	2.27122	0.672397	3.37779	0.000730711	0.00244195
C16orf7	1218.94	-0.318185	0.173959	-1.82908	0.0673881	0.119901
C16orf80	1621.03	-0.316287	0.124093	-2.54878	0.01081	0.0252981
C16orf82	0.130765	0.762211	2.96033	0.257475	0.796812	NA
C16orf86	251.344	-0.342602	0.121117	-2.82868	0.0046741	0.0122952
C16orf87	412.406	0.416525	0.0943325	4.4155	1.00777e-05	5.69825e-05
C16orf88	595.181	0.276582	0.102185	2.70667	0.00679617	0.016999
C16orf89	7665.91	-0.330772	0.144862	-2.28336	0.0224091	0.0472128
LINC00305	4.8771	2.27061	0.895135	2.53661	0.0111932	0.0260743
C16orf91	374.998	0.104415	0.11474	0.91001	0.362817	0.47437
C16orf92	0	NA	NA	NA	NA	NA
[truncated: 21,347 more rows]

## Sheet: GSE53845_DEGs
ID	GENE_SYMBOL	logFC	AveExpr	t	P.Value	adj.P.Val	B
A_24_P744148	1/2-SBSRNA4	-0.0311854	0.107179	-0.544544	0.588668	0.775551	-6.45438
A_23_P38816	A1BG	0.512624	0.0222021	3.27029	0.00202674	0.0175347	-1.78436
A_24_P721699	A1BG-AS1	0.132517	0.12019	0.81732	0.417912	0.648153	-6.27002
A_23_P104224	A1CF	0.0749523	-1.52326	0.929526	0.357416	0.596433	-6.17333
A_32_P110872	A2LD1	0.168453	0.498688	0.993878	0.325425	0.567043	-6.11249
A_23_P116898	A2M	0.506728	4.34454	2.1384	0.0377683	0.146585	-4.41699
A_23_P372962	A2ML1	0.0567222	0.726552	0.438273	0.663217	0.825955	-6.50649
A_23_P57570	A4GALT	-0.0414706	0.947175	-0.243967	0.808329	0.908675	-6.57279
A_23_P58046	A4GNT	-0.0516121	0.184333	-0.80231	0.426454	0.655024	-6.28204
A_23_P64799	AAAS	-0.0834251	-0.863804	-1.38103	0.173869	0.394618	-5.66551
A_23_P204395	AACS	-0.252272	-0.891925	-2.5313	0.0148056	0.075891	-3.5956
A_23_P80570	AADAC	1.14476	2.35144	2.71056	0.00937723	0.0546029	-3.18612
A_23_P91970	AADACL2	0.0804433	0.0922437	0.643539	0.523035	0.7321	-6.39585
A_23_P253484	AADAT	0.00345086	-0.366092	0.0305156	0.975786	0.988498	-6.60215
A_23_P37545	AAGAB	0.168889	-0.243133	2.05138	0.0458848	0.16813	-4.58378
A_24_P356	AAK1	0.0448032	0.270729	0.525858	0.601485	0.783846	-6.46435
A_23_P56529	AAMP	-0.185704	-0.972071	-1.59624	0.117207	0.309348	-5.3591
A_23_P152527	AANAT	-0.00512621	0.26599	-0.0791573	0.937247	0.971248	-6.59948
A_24_P172990	AARS	-0.21758	-1.82336	-2.08843	0.0422594	0.158332	-4.51346
A_23_P383688	AARS2	0.175546	-1.00311	2.02541	0.0485846	0.174233	-4.63245
A_23_P207414	AARSD1	0.184816	-0.4148	1.87984	0.0664009	0.213766	-4.89555
A_24_P307195	AASDH	0.0162972	0.469463	0.150019	0.881398	0.945265	-6.59134
A_24_P295620	AASDHPPT	0.158734	-0.493921	1.47398	0.147224	0.355499	-5.53811
A_23_P1691	MMP1	4.53357	-0.104883	5.09078	6.32381e-06	0.000202156	3.68101
A_23_P89460	AATF	-0.053249	-0.918175	-0.537159	0.593718	0.778728	-6.45836
A_24_P137501	SFRP2	4.35184	2.24566	9.26595	3.90294e-12	3.77384e-09	17.4658
A_23_P152505	ABAT	-0.203496	-0.750246	-1.33274	0.18911	0.41411	-5.72869
A_24_P235429	ABCA1	0.0813736	1.56997	0.345792	0.731058	0.867309	-6.54273
A_23_P89422	ABCA10	-0.00343593	0.107398	-0.0365044	0.971036	0.987003	-6.60195
A_23_P92602	ABCA11P	0.0145701	0.40474	0.128415	0.898374	0.951894	-6.59435
A_23_P56369	ABCA12	0.299606	-1.78241	2.27977	0.0272523	0.116748	-4.13403
A_23_P364324	ABCA13	1.0373	1.56055	2.22927	0.0306646	0.12632	-4.23677
A_23_P43504	ABCA2	0.120478	-0.90304	1.83335	0.0731547	0.228154	-4.97606
A_23_P52761	MMP7	4.22514	6.12022	9.17337	5.29604e-12	4.71733e-09	17.1726
A_23_P160940	ABCA4	0.736618	0.192606	4.14666	0.000141685	0.00229649	0.712689
A_23_P78018	ABCA5	0.255876	0.578456	1.31648	0.194463	0.42149	-5.74949
A_23_P500400	ABCA6	-0.42288	4.22225	-1.30846	0.197145	0.425214	-5.75966
A_23_P39481	ABCA7	0.0902127	0.0871667	0.57763	0.5663	0.761511	-6.43589
A_23_P118615	ABCA8	-0.204785	2.06818	-0.83723	0.406745	0.638285	-6.25374
A_24_P399341	ABCA9	-0.111012	1.43169	-0.40619	0.686466	0.841163	-6.52002
A_23_P82523	ABCB1	0.1314	0.0975708	0.606992	0.546808	0.748133	-6.41858
A_24_P274073	ABCB10	-0.0397984	-0.336596	-0.595035	0.554704	0.754231	-6.42573
A_23_P39703	ABCB11	0.056825	0.0465729	0.877939	0.384489	0.620097	-6.21928
A_23_P123112	ABCB4	0.0509014	-0.22584	0.744699	0.4602	0.683242	-6.32616
A_23_P111662	ABCB5	0.0543133	0.0391333	0.812539	0.420621	0.650193	-6.27387
A_23_P213745	CXCL14	4.11166	3.97215	10.1898	1.9611e-13	5.48996e-10	20.331
A_23_P171258	ABCB7	-0.0600475	-0.47015	-0.546628	0.587247	0.775062	-6.45325
A_23_P82249	ABCB8	-0.103774	-0.246985	-1.22553	0.226544	0.46104	-5.86147
A_24_P312895	ABCB9	0.0246957	-0.0426083	0.514885	0.609072	0.789283	-6.47005
A_24_P227831	ABCC1	-0.109802	-1.81845	-1.16754	0.248943	0.489386	-5.92896
A_23_P219013	ABCC10	-0.00577207	-0.440094	-0.101767	0.919379	0.96122	-6.59743
A_23_P141076	ABCC11	-0.0476352	-0.180965	-0.746052	0.45939	0.682554	-6.32516
A_24_P287766	ABCC12	0.0134359	0.0801875	0.21924	0.827422	0.918508	-6.57853
A_23_P166207	ABCC13	-0.675077	0.285631	-7.2586	3.51206e-09	6.37243e-07	10.9104
A_23_P44569	ABCC2	0.108391	-3.10487	0.819945	0.416429	0.646569	-6.26789
A_23_P167168	IGJ	4.04795	2.29168	6.2386	1.21736e-07	9.50414e-06	7.48554
A_24_P222291	ABCC4	-0.0430256	0.00779167	-0.696338	0.489682	0.706742	-6.36072
A_23_P81898	UBD	3.85024	1.62045	7.93714	3.39348e-10	9.66722e-08	13.1666
A_23_P15272	ABCC6	-0.447211	0.636983	-2.44614	0.0182782	0.0882651	-3.78277
A_23_P7313	SPP1	3.72583	-0.97326	4.45328	5.27391e-05	0.00106048	1.65206
A_24_P178503	ABCC9	-0.0449015	1.39189	-0.432696	0.667235	0.828169	-6.50891
A_23_P148556	ABCD1	-0.1512	-0.185265	-1.82507	0.0744154	0.230954	-4.9902
A_23_P388124	ABCD2	0.0746644	0.145571	1.18077	0.243697	0.4833	-5.91383
A_23_P74794	ABCD3	-0.0088185	-0.0211833	-0.0881192	0.93016	0.967177	-6.59873
A_23_P37327	ABCD4	0.234093	0.581415	2.54884	0.0141698	0.0736526	-3.55646
A_23_P41380	ABCE1	0.0230447	-0.571629	0.21522	0.830537	0.920387	-6.5794
A_23_P251660	ABCF1	-0.250102	-1.01795	-2.30503	0.0256757	0.111909	-4.08194
A_24_P380629	ABCF2	-0.0695925	-1.34698	-0.607195	0.546674	0.748133	-6.41845
A_24_P251688	ABCF3	-0.0866685	-0.108735	-1.06927	0.290467	0.533007	-6.03626
A_23_P166297	ABCG1	-0.443887	0.9932	-1.62877	0.110117	0.297394	-5.30932
A_23_P18713	ABCG2	0.316884	-0.516004	1.48309	0.144794	0.352338	-5.52521
A_24_P355626	ABCG4	0.126611	-0.181677	1.29688	0.201069	0.430195	-5.77425
A_23_P119763	ABCG5	0.0241996	-1.83675	0.323216	0.74798	0.876169	-6.55029
A_23_P90577	ABCG8	0.0971609	-0.0494917	1.69011	0.0976999	0.275885	-5.21304
A_24_P918739	ABHD1	0.109631	0.147325	1.63843	0.10808	0.293912	-5.29437
A_24_P268662	ABHD10	-0.0249268	0.0443521	-0.397462	0.692845	0.845154	-6.52353
A_23_P315933	ABHD11	-0.108807	-0.433119	-0.697925	0.488699	0.706036	-6.35962
A_23_P367026	ABHD12	-0.192499	0.662787	-0.979174	0.332559	0.57311	-6.12674
A_23_P366035	ABHD12B	0.0465144	-0.0124292	0.513832	0.609802	0.789381	-6.47059
A_23_P205027	ABHD13	0.0681798	0.676371	0.687502	0.495181	0.710988	-6.36678
A_23_P69267	ABHD14A	0.187022	0.387715	2.11902	0.0394573	0.150837	-4.45462
A_24_P337140	ABHD14B	-0.0326039	-0.106938	-0.405771	0.686771	0.841333	-6.52019
A_23_P363034	ABHD15	-0.0692428	0.0133667	-0.65947	0.512846	0.724932	-6.38554
A_23_P156697	ABHD16A	-0.0528363	-0.348248	-0.455806	0.65065	0.817582	-6.49866
A_32_P465065	ABHD16B	0.022572	-0.0393312	0.436861	0.664234	0.826538	-6.5071
A_24_P924915	ABHD2	0.131324	0.340377	1.34484	0.185197	0.409659	-5.71305
A_23_P305759	ABHD3	-0.0809835	-0.674371	-0.718881	0.47581	0.695663	-6.34489
A_23_P205519	ABHD4	-0.0976381	0.374681	-0.851666	0.398763	0.631549	-6.2417
A_23_P250294	ABHD5	-0.534264	0.0628979	-2.7096	0.00940059	0.0546791	-3.18837
A_23_P211850	ABHD6	-0.401268	0.469	-2.29411	0.0263473	0.114075	-4.10453
A_23_P50857	ABHD8	-0.0443662	-0.0678354	-0.402094	0.689456	0.843286	-6.52168
A_23_P126992	ABI1	0.10635	1.33499	1.31542	0.194818	0.421933	-5.75084
A_24_P933418	ABI2	0.310428	0.363167	2.44928	0.018138	0.0878046	-3.77595
A_23_P141429	ABI3	-0.295177	2.03685	-1.85909	0.069347	0.220069	-4.9317
A_23_P218858	ABI3BP	-0.0260586	3.10259	-0.122201	0.903266	0.953845	-6.59513
A_24_P281101	ABL1	0.022765	0.0853979	0.385621	0.701535	0.85008	-6.52816
A_32_P139894	ABL2	0.0724026	0.390069	0.285405	0.776601	0.892346	-6.5618
A_23_P202520	ABLIM1	-0.307059	1.58035	-2.82754	0.00689603	0.0436622	-2.90804
A_23_P255672	ABLIM2	-0.149991	1.99994	-0.796752	0.429643	0.658117	-6.28643
A_23_P256205	ABLIM3	-0.317991	0.954727	-1.80305	0.0778612	0.237844	-5.02758
A_23_P112646	ABO	-0.0166669	0.0917354	-0.30073	0.76496	0.88655	-6.55731
A_23_P59452	ABP1	0.229867	0.204142	2.93531	0.00516318	0.0352658	-2.64458
A_23_P503182	ABR	-0.285944	1.1455	-2.40867	0.020027	0.0944658	-3.86355
A_23_P313482	ABRA	-0.10106	0.140702	-1.08465	0.283666	0.525847	-6.02005
A_23_P30784	ABT1	0.177455	-0.05155	1.582	0.120427	0.314988	-5.38062
A_23_P109643	ABTB1	-0.438647	1.22265	-4.22746	0.000109463	0.00188325	0.957488
A_23_P356616	ABTB2	-0.136454	-0.47941	-1.01371	0.315965	0.557757	-6.09295
A_23_P69339	ACAA1	-0.226297	0.801794	-1.96733	0.0551248	0.189513	-4.73941
A_23_P89799	ACAA2	-0.217097	0.0513021	-1.45355	0.152785	0.36432	-5.56676
A_32_P215318	ACACA	-0.324204	-0.437931	-4.04529	0.000195325	0.00293752	0.408599
A_23_P87791	ACACB	-0.340663	0.395865	-2.66004	0.0106844	0.05998	-3.30361
A_24_P227450	ACAD10	0.0143091	-0.113944	0.170695	0.865204	0.93827	-6.58801
A_23_P212497	ACAD11	0.125345	-0.0785458	1.37043	0.17713	0.398604	-5.67955
A_24_P4678	ACAD8	-0.0506625	0.0833625	-0.473399	0.638143	0.809215	-6.4905
A_23_P132405	ACAD9	-0.176848	-0.126471	-1.78474	0.0808258	0.243484	-5.05835
A_23_P201706	S100A2	3.5562	3.62275	4.64773	2.78497e-05	0.000654535	2.26129
A_23_P96761	ACADM	-0.0783388	-0.108421	-0.72661	0.471106	0.692297	-6.33935
A_23_P65022	ACADS	-0.172871	-0.499688	-1.39911	0.168412	0.38712	-5.64132
A_24_P189516	ACADSB	-0.0653063	0.565548	-0.338879	0.736226	0.870084	-6.5451
A_23_P207650	ACADVL	-0.133663	0.162102	-0.992581	0.32605	0.56733	-6.11375
A_23_P123853	CCL19	3.5403	4.88475	10.3351	1.23707e-13	4.49661e-10	20.7711
A_23_P107336	ACAP1	0.733852	0.773431	3.69675	0.000574741	0.0067888	-0.608742
A_23_P211773	ACAP2	-0.320074	1.06809	-2.98393	0.00452266	0.0319834	-2.52352
A_23_P12231	ACAP3	-0.0305097	-0.0111062	-0.385455	0.701658	0.850163	-6.52823
A_23_P24515	ACAT1	-0.695813	-0.523333	-7.30018	3.04124e-09	5.84275e-07	11.0494
A_23_P85209	IL13RA2	3.50216	2.7497	9.26788	3.87816e-12	3.77384e-09	17.4719
A_23_P200477	ACBD3	0.0986427	0.357452	1.16304	0.250745	0.491077	-5.93407
A_24_P366122	ACBD4	0.100593	0.176771	1.0202	0.312908	0.554609	-6.08647
A_23_P97795	ACBD5	-0.170125	0.332533	-1.26395	0.212545	0.443813	-5.81508
A_23_P52127	ACBD6	-0.133916	-0.553458	-1.68646	0.0984043	0.277179	-5.21885
A_23_P72584	ACBD7	-0.101982	-0.0331625	-1.14079	0.259798	0.500689	-5.95905
A_32_P159612	ACCN1	0.016648	0.210806	0.256443	0.79874	0.904067	-6.56966
A_23_P120902	LGALS2	3.41193	0.472483	5.80347	5.50654e-07	3.00574e-05	6.02949
A_23_P93658	ACCN3	-0.0383279	-0.429675	-0.681424	0.498982	0.713839	-6.37091
A_24_P405375	ACCN4	-0.0353425	-0.424229	-0.530888	0.598022	0.781204	-6.4617
A_23_P258433	ACCN5	-0.0108853	0.0826104	-0.148728	0.882411	0.945925	-6.59153
A_23_P24586	ACCS	-0.454969	0.569327	-3.04253	0.00384953	0.0284794	-2.37585
A_23_P26375	ACD	0.00906352	-0.797642	0.120947	0.904254	0.954439	-6.59529
A_24_P365129	ACE	0.483593	2.50714	1.46665	0.149199	0.358737	-5.54842
A_24_P83102	IGLL1	3.35251	0.505819	6.47944	5.26659e-08	4.84526e-06	8.2946
A_23_P38952	ACER1	-0.0433376	0.346388	-0.823063	0.414672	0.645426	-6.26536
A_24_P244420	ACER3	-0.377654	1.05529	-1.43007	0.159381	0.374353	-5.59924
A_24_P60845	ACHE	0.642774	0.737106	2.18605	0.0338803	0.13577	-4.32324
A_23_P14389	ACIN1	0.228068	0.657267	0.793685	0.431409	0.659127	-6.28885
A_23_P66787	ACLY	-0.300974	-1.19109	-2.97421	0.00464446	0.0325275	-2.54783
A_23_P376727	ACMSD	0.037354	-0.0553104	0.688148	0.494777	0.710564	-6.36634
A_23_P59528	ACN9	0.122456	-1.21067	1.05436	0.297165	0.539838	-6.05176
A_23_P9415	ACO1	-0.0652541	-0.551729	-0.490615	0.626005	0.800835	-6.48222
A_23_P103149	ACO2	-0.128623	-0.329987	-1.62073	0.111837	0.300418	-5.32171
A_24_P161036	ACOT1	-0.297922	0.514631	-2.09283	0.0418466	0.157183	-4.50505
A_23_P417415	ACOT11	0.339243	0.419798	1.54533	0.129043	0.328573	-5.4352
A_23_P44207	ACOT12	-0.0618222	0.0394104	-1.24031	0.221081	0.454502	-5.84379
A_23_P31116	ACOT13	-0.216166	-0.708656	-1.4681	0.148807	0.358103	-5.54639
A_23_P3111	ACOT2	-0.231601	0.663819	-1.49789	0.140918	0.346834	-5.50412
A_23_P14515	ACOT4	0.0376599	0.296894	0.174073	0.862563	0.937378	-6.58743
A_24_P205589	ACOT7	0.182618	-2.11823	1.10009	0.276953	0.519634	-6.00357
A_23_P143218	ACOT8	-0.127384	-0.0320354	-1.48398	0.144561	0.351902	-5.52396
A_23_P125624	ACOT9	-0.259452	0.509629	-2.3766	0.0216426	0.099361	-3.93194
A_23_P206945	ACOX1	-0.0187953	0.762338	-0.156516	0.876304	0.943416	-6.59034
A_23_P10182	ACOX2	0.397454	0.880558	2.36156	0.0224392	0.101787	-3.96375
A_24_P354451	ACOX3	-0.0854594	0.213494	-0.716664	0.477165	0.696403	-6.34647
A_23_P143034	ACOXL	-0.32887	0.463096	-2.632	0.01148	0.0632606	-3.36811
A_24_P922919	ACP1	-0.1786	0.0475542	-2.51813	0.0153002	0.0777952	-3.62487
A_23_P138776	ACP2	-0.0481759	0.101873	-0.359761	0.720654	0.861633	-6.5378
A_23_P142075	ACP5	-0.238779	4.56504	-0.696311	0.489699	0.706742	-6.36073
A_23_P160240	ACP6	0.0662135	-1.08643	0.558049	0.579487	0.770267	-6.44696
A_23_P57760	ACPL2	-0.122533	-0.140773	-1.11321	0.271339	0.513346	-5.98939
A_24_P46130	ACPP	-0.289067	0.613198	-1.9971	0.0516838	0.181315	-4.68491
A_23_P330419	ACPT	-0.0667467	0.197763	-0.991749	0.326451	0.567581	-6.11456
A_32_P191262	ACR	-0.598213	0.674913	-5.01808	8.08392e-06	0.000247339	3.44543
A_23_P151120	ACRBP	-0.740029	-0.549708	-4.07542	0.000177601	0.00275585	0.498633
A_23_P171237	ACRC	-0.137223	0.668531	-0.705449	0.484049	0.702042	-6.35438
A_23_P202894	ACRV1	0.0695598	-0.148363	1.20957	0.232556	0.46858	-5.88036
A_24_P941736	ACSBG1	0.0484668	0.0405417	0.95168	0.346179	0.585819	-6.15283
A_23_P131050	ACSBG2	0.0123285	0.116044	0.193755	0.847211	0.928927	-6.5838
A_23_P4190	ACSF2	-0.374547	0.230887	-2.47756	0.0169194	0.0835147	-3.71429
A_32_P218332	ACSF3	-0.0631781	-0.248221	-1.18041	0.243837	0.483372	-5.91424
A_23_P312920	POU2AF1	3.30375	0.449296	6.15975	1.60118e-07	1.14462e-05	7.221
A_24_P248606	ACSL3	-0.272511	0.229579	-2.41182	0.0198745	0.0939593	-3.8568
A_23_P217564	ACSL4	-0.106847	0.225317	-0.691619	0.492615	0.709018	-6.36397
A_24_P201360	ACSL5	0.0982623	0.808681	0.612438	0.543231	0.745824	-6.41527
A_23_P415806	ACSL6	-0.0109695	0.0907854	-0.150311	0.881169	0.945159	-6.59129
A_23_P106933	ACSM1	0.211314	-0.0942063	1.28239	0.206061	0.436537	-5.79234
A_24_P220548	ACSM2A	0.050392	-0.0476458	0.846561	0.401574	0.634107	-6.24598
A_23_P66328	ACSM2B	0.0263964	-0.586152	0.290347	0.772841	0.8909	-6.56038
A_23_P317756	ACSM3	-0.3326	-2.98292	-2.46152	0.0176013	0.0859066	-3.74933
A_23_P44919	ACSM5	-0.503293	0.489096	-4.53484	4.03886e-05	0.000868776	1.90643
A_23_P120594	ACSS1	-0.23798	0.970758	-1.90643	0.0627835	0.206116	-4.84874
A_23_P6362	DERL3	3.26856	1.89132	7.09183	6.26139e-09	9.71592e-07	10.3518
A_23_P339119	ACSS3	-0.45315	-0.653681	-2.58432	0.0129588	0.0690432	-3.47666
A_23_P1102	ACTA1	-0.00124065	-1.76394	-0.0107822	0.991443	0.99535	-6.60256
A_23_P150053	ACTA2	0.458237	4.6349	2.01442	0.0497681	0.177094	-4.65289
A_32_P137939	ACTB	0.00559306	1.12562	0.0356365	0.971725	0.987139	-6.60198
A_24_P104980	IGLL5	3.14936	1.43495	7.26438	3.44253e-09	6.30466e-07	10.9297
A_23_P205894	ACTC1	0.468531	-0.0996854	2.2609	0.0284857	0.120277	-4.17264
A_32_P175198	ACTG1	-0.164785	0.4107	-1.21461	0.230645	0.466095	-5.87442
A_23_P48740	DIO2	3.11511	1.27314	9.53932	1.59389e-12	2.08226e-09	18.3252
A_23_P69249	ACTL6A	0.0307233	-1.25498	0.449996	0.654804	0.820431	-6.50129
A_23_P145681	ACTL6B	-0.114759	-0.33089	-1.50809	0.138294	0.342928	-5.48946
A_23_P31984	ACTL7A	0.0351277	0.395725	0.373822	0.710235	0.856267	-6.53264
A_23_P9186	ACTL7B	0.0599219	-0.550644	0.518422	0.606622	0.787346	-6.46822
A_32_P176018	ACTL8	0.169418	-2.20182	1.56455	0.124467	0.321792	-5.40673
A_23_P319682	ACTL9	-0.0770236	-0.0429146	-1.51178	0.137356	0.34175	-5.48414
A_23_P105957	ACTN1	0.376063	-0.0659208	2.71703	0.00922102	0.0540679	-3.17097
A_23_P115021	ACTN2	-0.0338376	1.60931	-0.120303	0.904762	0.95461	-6.59536
A_23_P138881	ACTN3	0.181796	-0.156056	1.75024	0.086671	0.255169	-5.1156
A_23_P315241	ACTN4	-0.423903	0.191369	-4.10541	0.000161518	0.00255046	0.588529
A_24_P253318	ACTR10	-0.0392624	0.190425	-0.436888	0.664214	0.826538	-6.50709
A_24_P261326	ACTR1A	-0.196144	0.779556	-2.27055	0.0278489	0.118405	-4.15292
A_23_P28279	ACTR1B	-0.106903	-0.582823	-1.07826	0.286478	0.528594	-6.02681
A_24_P276947	ACTR2	-0.0244422	0.390037	-0.266939	0.790696	0.899455	-6.56691
A_24_P105771	ACTR3	0.280414	0.387727	2.50024	0.0159962	0.0801895	-3.66444
A_24_P303594	ACTR3B	-0.0949818	-0.85114	-0.939426	0.352365	0.591578	-6.16423
A_32_P141437	ACTR3BP2	-0.0345349	-0.623263	-0.545351	0.588118	0.775425	-6.45394
A_24_P76635	ACTR3C	-0.06545	0.673656	-0.473506	0.638067	0.809214	-6.49045
A_23_P165952	ACTR5	0.027798	-1.03143	0.328322	0.744142	0.873707	-6.54862
A_23_P162596	ACTR6	0.14431	0.125198	1.45557	0.152227	0.363342	-5.56394
A_23_P80694	ACTR8	-0.0366947	0.0120792	-0.514814	0.609121	0.789283	-6.47008
A_23_P147311	ACTRT1	0.0642337	0.0629167	0.955699	0.344165	0.584021	-6.14906
A_23_P148829	ACTRT2	0.014418	-0.182629	0.203744	0.839442	0.924908	-6.58181
A_23_P79221	ACVR1	0.430424	0.737479	5.21465	4.15462e-06	0.000144481	4.0844
A_24_P341897	ACVR1B	0.0372781	0.827723	0.434753	0.665752	0.827377	-6.50802
A_23_P397455	ACVR1C	-0.232182	0.0728479	-1.6095	0.114275	0.304504	-5.33893
A_23_P153930	ACVR2A	0.09812	0.213621	1.43809	0.157103	0.371093	-5.5882
A_32_P134209	ACVR2B	0.161365	-0.635838	2.01204	0.0500276	0.177759	-4.6573
A_23_P343398	CCR7	3.10739	3.09897	7.56085	1.2358e-09	2.95326e-07	11.9191
A_23_P57868	ACY1	-0.114876	-0.997627	-1.11508	0.270542	0.512623	-5.98734
A_23_P47102	ACY3	0.0180074	0.0157813	0.277399	0.782703	0.89585	-6.56406
A_23_P163143	ACYP1	-0.410093	-0.580708	-1.89519	0.0642921	0.209524	-4.8686
A_24_P336848	ACYP2	0.0319126	0.6801	0.26691	0.790718	0.899455	-6.56692
A_23_P210482	ADA	0.413657	-2.52233	2.4672	0.0173569	0.0851167	-3.73694
A_23_P41514	ADAD1	0.204999	0.189585	1.99843	0.0515342	0.180979	-4.68246
A_23_P49136	ADAD2	-0.119393	0.146454	-0.722026	0.473893	0.694302	-6.34264
A_32_P221694	ADAL	-0.0797481	-0.247558	-0.910173	0.367424	0.605147	-6.19087
A_23_P48886	ADAM10	0.0750803	0.213094	0.641993	0.524029	0.733177	-6.39684
A_23_P502158	ADAM11	-0.0316297	-0.306177	-0.416281	0.679119	0.836456	-6.51587
A_23_P350512	ADAM12	0.0567308	-0.374706	0.734619	0.466259	0.687944	-6.33355
A_23_P159227	ADAM15	-0.301638	-1.07621	-1.95883	0.0561433	0.191803	-4.75485
A_24_P157053	ADAM17	-0.588909	0.931954	-4.20177	0.000118845	0.00199391	0.879427
A_23_P72527	ADAM18	-0.0880309	-0.0245167	-1.41151	0.164749	0.382017	-5.62457
A_23_P374082	ADAM19	0.48612	1.41478	2.24335	0.029677	0.123681	-4.20831
A_23_P136832	ADAM2	-0.0944228	-0.0722583	-1.47861	0.145985	0.354051	-5.53157
A_23_P48698	ADAM20	-0.0701828	0.221696	-0.895262	0.375257	0.612235	-6.20413
A_23_P367420	ADAM21	-0.0958271	0.0785187	-1.6007	0.116215	0.307957	-5.35234
A_24_P243741	ADAM22	-0.0550764	0.107285	-0.537946	0.593179	0.778591	-6.45794
A_24_P37300	ADAM23	0.405175	-0.518781	3.17956	0.00262427	0.0213649	-2.02324
A_23_P216429	ASPN	3.06424	4.67484	8.29859	9.90628e-11	4.15999e-08	14.3541
A_23_P95536	ADAM29	0.031524	0.136917	0.641715	0.524208	0.733218	-6.39702
A_23_P126363	ADAM30	0.0340369	0.0313688	0.516964	0.607631	0.788187	-6.46898
A_23_P44665	ADAM32	0.0713789	0.149181	0.824749	0.413724	0.644308	-6.26399
A_23_P502343	ADAM33	0.115871	0.647473	1.3158	0.194689	0.421723	-5.75035
A_24_P230026	ADAM5P	0.0190995	0.0694625	0.280246	0.780532	0.894331	-6.56327
A_24_P592260	ADAM6	0.00802713	0.17895	0.101101	0.919905	0.961668	-6.5975
A_23_P94296	ADAM7	-0.2131	0.113294	-3.89077	0.000316733	0.00423955	-0.0480645
A_24_P300777	ADAM8	0.723948	2.73146	2.91031	0.00552452	0.0370748	-2.70629
A_23_P72643	ADAM9	0.129679	1.38005	0.846442	0.40164	0.634107	-6.24608
A_23_P256425	ADAMDEC1	0.205764	1.19737	0.565071	0.574741	0.767052	-6.44304
A_23_P327380	TP63	3.0581	3.43999	5.57401	1.21504e-06	5.58336e-05	5.26696
A_23_P108314	ADAMTS10	-0.0760525	0.196079	-1.00504	0.320077	0.561662	-6.10154
A_32_P103220	ADAMTS12	-0.050283	0.061025	-0.473615	0.63799	0.809214	-6.4904
A_24_P923832	ADAMTS13	0.069234	0.329096	0.867428	0.390161	0.624565	-6.22833
A_23_P202558	ADAMTS14	0.0504997	-0.0100625	0.812599	0.420588	0.650192	-6.27382
A_23_P52749	ADAMTS15	-0.0627312	0.227558	-1.0541	0.297283	0.539953	-6.05202
A_24_P238250	LGALS7	2.97536	2.14044	4.35273	7.31184e-05	0.0013646	1.34099
A_23_P112916	ADAMTS17	0.0493833	0.0310229	0.736323	0.465231	0.687589	-6.3323
A_32_P34844	ADAMTS18	0.658554	0.559638	2.12964	0.0385239	0.148517	-4.43404
A_23_P259851	ADAMTS19	0.0143208	-0.354952	0.212409	0.832716	0.921506	-6.58
A_23_P37736	TNFRSF17	2.96453	0.6934	5.70038	7.8616e-07	3.90276e-05	5.68633
A_23_P420359	ADAMTS20	-0.0796844	0.00732708	-1.1268	0.265607	0.506505	-5.97453
A_23_P144521	ADAMTS3	0.0484963	-0.0184167	0.662912	0.510659	0.72273	-6.38327
A_23_P96158	KRT17	2.92583	0.486344	5.75043	6.61418e-07	3.43797e-05	5.85283
A_23_P214144	COL10A1	2.92209	3.08637	5.15113	5.15464e-06	0.000170338	3.87725
A_23_P213319	ADAMTS6	-0.121649	0.263546	-0.837247	0.406735	0.638285	-6.25372
A_23_P11005	ADAMTS7	0.124713	1.47154	0.878501	0.384187	0.619973	-6.21879
A_23_P86956	ADAMTS8	-0.355243	2.04111	-1.2443	0.219623	0.452716	-5.83898
A_23_P33356	ADAMTS9	-1.08841	2.66098	-2.32292	0.0246094	0.108541	-4.0448
A_24_P756494	ADAMTS9-AS2	-0.0669779	2.54637	-0.236549	0.814045	0.911388	-6.57457
A_23_P348304	ADAMTSL1	-0.041563	-0.068775	-0.729942	0.469086	0.690676	-6.33694
A_23_P20697	ADAMTSL2	-0.263767	2.11535	-1.2838	0.20557	0.435911	-5.79059
A_24_P254789	COL14A1	2.91454	2.72071	8.9698	1.03961e-11	7.54523e-09	16.5244
A_24_P62833	ADAMTSL4	-0.107967	0.044325	-1.44505	0.155147	0.367723	-5.57857
A_24_P22939	ADAMTSL5	-0.0572612	-0.0275313	-0.729984	0.469061	0.690676	-6.33691
A_23_P145865	ADAP1	-0.182467	-0.0316167	-2.24387	0.029641	0.123558	-4.20725
A_23_P49816	ADAP2	0.376878	3.54652	1.34109	0.186403	0.410917	-5.71791
A_24_P362317	ADAR	-0.0760941	0.000895833	-0.718347	0.476136	0.695933	-6.34527
A_24_P889462	LOC100653245	2.88315	3.85458	5.92169	3.65756e-07	2.16536e-05	6.42399
A_23_P86751	ADARB2	-0.667386	0.315544	-6.86979	1.35413e-08	1.71197e-06	9.60663
A_32_P29954	ADARB2-AS1	0.0636909	0.20721	1.10211	0.276084	0.51856	-6.00139
A_24_P48139	ADAT1	0.0331751	-0.995717	0.304384	0.762193	0.884881	-6.5562
A_24_P186204	ADAT2	0.136416	-0.421488	0.756355	0.45325	0.677438	-6.31749
A_24_P82848	ADAT3	-0.0900747	0.162729	-1.24002	0.221188	0.454592	-5.84414
A_23_P40295	C20orf103	2.87874	0.997854	7.86805	4.29903e-10	1.17005e-07	12.9384
A_23_P25945	ADCK1	-0.096811	-0.472494	-1.56421	0.124547	0.321854	-5.40724
A_24_P283395	ADCK2	-0.0761365	-0.0180958	-0.899475	0.373033	0.610551	-6.2004
A_23_P85598	ADCK3	-0.165574	-0.876048	-1.70983	0.0939615	0.269073	-5.18141
A_24_P16592	ADCK4	0.0687929	0.0422417	1.14796	0.256857	0.497663	-5.95105
A_23_P94365	ADCK5	0.0618614	-0.115898	0.706454	0.48343	0.70178	-6.35367
A_23_P21002	ADCY1	-0.0971512	-0.0630333	-1.65837	0.103971	0.286759	-5.26324
A_23_P126313	ADCY10	0.027616	0.0981188	0.394326	0.695143	0.846351	-6.52477
A_32_P405973	ADCY2	0.0126362	0.00979167	0.211167	0.83368	0.922045	-6.58027
A_23_P67864	ADCY3	0.146765	0.779729	1.07596	0.287494	0.529845	-6.02924
A_23_P381261	ADCY4	-0.545294	4.08727	-2.67687	0.0102313	0.0581478	-3.26464
A_24_P919249	ADCY5	-0.279502	0.23835	-2.5433	0.0143678	0.0744058	-3.56884
A_23_P501547	ADCY6	0.0461505	-0.207925	0.36358	0.717819	0.860149	-6.53642
A_24_P416177	ADCY7	0.109961	0.860506	0.581143	0.563949	0.760121	-6.43386
A_23_P169993	ADCY8	-0.14302	-0.437208	-1.81054	0.0766745	0.235282	-5.01491
A_24_P935103	ADCY9	-0.478437	0.92115	-2.8873	0.0058778	0.0388995	-2.76277
A_24_P335781	ADCYAP1	0.976551	1.01566	2.63343	0.0114382	0.0631921	-3.36484
A_23_P157109	ADCYAP1R1	-0.0770725	0.0679687	-1.36953	0.17741	0.39905	-5.68074
A_23_P212768	ADD1	-0.507981	0.941194	-4.71018	2.26479e-05	0.000556001	2.45888
A_23_P317636	ADD2	0.0935538	-0.39646	1.32358	0.19211	0.418287	-5.74043
A_24_P90097	ADD3	0.188642	0.951908	1.2184	0.229216	0.464451	-5.86994
A_23_P58359	ADH1A	-0.157776	3.89697	-0.947051	0.348507	0.588078	-6.15715
A_24_P940469	ADH1B	-0.725823	2.10805	-3.06787	0.00358861	0.0269848	-2.31142
A_23_P81158	ADH1C	-0.463953	4.91387	-1.12507	0.26633	0.507622	-5.97642
A_23_P30098	ADH4	0.338922	-1.95417	2.45381	0.0179374	0.0871565	-3.7661
A_24_P260346	ADH5	-0.101071	0.337894	-1.05515	0.296806	0.539538	-6.05094
A_24_P25550	ADH6	0.010754	-0.100337	0.169553	0.866097	0.938823	-6.58821
A_23_P92562	ADH7	0.278418	0.513692	0.995568	0.324611	0.566058	-6.11084
A_23_P501010	COL17A1	2.86123	2.31722	8.18255	1.46913e-10	5.43189e-08	13.9742
A_23_P148162	ADI1	-0.257171	0.739298	-1.78844	0.0802186	0.24225	-5.05215
A_32_P423691	ADIG	0.0845424	0.0838896	1.04885	0.299665	0.541868	-6.05743
A_23_P369237	ADIPOQ	0.104682	0.0902333	0.776541	0.441361	0.667611	-6.30217
A_23_P46627	ADIPOR1	-0.343509	-0.312783	-5.52431	1.44139e-06	6.39037e-05	5.10249
A_24_P13376	ADIPOR2	-0.50232	-0.358306	-6.95812	9.96153e-09	1.32793e-06	9.90323
A_23_P112596	ADK	-0.0771133	-0.417904	-0.569997	0.571423	0.764968	-6.44025
A_23_P124632	IGHA1	2.81769	2.99614	6.3315	8.81248e-08	7.22549e-06	7.79748
A_24_P91780	ADM2	0.0800969	-0.148015	1.09192	0.280492	0.522864	-6.01232
A_24_P134319	ADNP	0.122095	-0.186121	1.53815	0.130787	0.331115	-5.44576
A_23_P164468	ADNP2	-0.022446	-0.129485	-0.249315	0.804215	0.906082	-6.57147
A_23_P202345	ADO	0.164633	-0.320385	2.09454	0.0416871	0.156704	-4.50178
A_23_P74299	ADORA1	0.273549	-0.0766292	2.48696	0.0165307	0.0821243	-3.69365
A_23_P109436	ADORA2A	0.0116875	0.31671	0.0911549	0.927761	0.966048	-6.59845
A_23_P55477	ADORA2B	0.423597	-0.882419	1.68255	0.0991636	0.278699	-5.22506
A_24_P264943	COMP	2.80157	4.03591	6.68027	2.61802e-08	2.89614e-06	8.96974
A_23_P14716	ADPGK	-0.280524	-0.745698	-2.14364	0.0373217	0.145312	-4.40675
A_23_P408070	ADPRH	-0.434901	0.747185	-4.37082	6.89585e-05	0.0013031	1.39672
A_23_P371145	ADPRHL1	-0.0413527	-0.207285	-0.420462	0.676084	0.834554	-6.51413
A_23_P34568	ADPRHL2	-0.124593	-0.192698	-1.24819	0.218207	0.450917	-5.83427
A_23_P8938	ADRA1A	-0.11398	0.0255354	-1.87873	0.0665559	0.214124	-4.89749
A_24_P353638	SLAMF7	2.78283	3.51113	6.82046	1.60753e-08	1.9208e-06	9.44091
A_23_P131924	ADRA1D	0.0108616	0.621567	0.158882	0.87445	0.942836	-6.58996
A_23_P111888	CTHRC1	2.77662	0.410835	6.20954	1.34677e-07	1.00731e-05	7.38801
A_23_P378926	ADRA2B	0.0168546	0.174115	0.214946	0.830749	0.920434	-6.57946
A_23_P256158	ADRA2C	-0.644317	-0.503169	-2.52337	0.0151019	0.0769667	-3.61325
A_24_P179107	IGLV6-57	2.7662	3.0485	7.85298	4.52689e-10	1.18279e-07	12.8886
A_23_P140384	CTSG	2.75558	1.92827	5.23187	3.91824e-06	0.000137356	4.14067
A_23_P168993	ADRB3	0.0158173	0.0871833	0.204731	0.838675	0.924647	-6.58161
A_24_P326635	ADRBK1	-0.198743	0.159394	-1.3964	0.169223	0.388529	-5.64497
A_24_P378928	ADRBK2	0.248747	1.41838	1.53106	0.132527	0.333675	-5.45613
A_24_P305597	ADRM1	-0.258077	-1.15229	-2.66892	0.0104431	0.059009	-3.28307
A_23_P155103	ADSL	-0.0202461	-1.44069	-0.172173	0.864048	0.937924	-6.58776
A_23_P201432	ADSS	0.289566	0.389183	3.22518	0.0023056	0.0193493	-1.90365
A_23_P76823	ADSSL1	0.447994	-0.835871	2.21568	0.0316458	0.128866	-4.26412
A_23_P102113	WNT10A	2.74571	1.38693	12.3083	3.09133e-16	4.88016e-12	26.4544
A_23_P116913	AEBP2	0.0811897	0.623912	1.11684	0.269799	0.511809	-5.98543
A_23_P206077	AEN	0.271398	-1.50489	1.71527	0.0929518	0.26708	-5.17263
A_23_P165061	AES	0.0461925	1.36488	0.320738	0.749845	0.877636	-6.55108
A_23_P72387	AFAP1	0.558141	0.283971	4.0886	0.000170351	0.0026578	0.538099
A_23_P110276	AFAP1-AS1	0.149313	-1.87621	1.93341	0.0592844	0.19838	-4.80065
A_32_P167239	AFAP1L1	-0.746419	0.955125	-3.76231	0.000470613	0.00578916	-0.420959
A_23_P406341	AFAP1L2	0.58789	0.636706	3.79793	0.000421911	0.0052863	-0.3182
A_24_P414332	AFF1	-0.413392	0.930515	-4.34789	7.42743e-05	0.00138222	1.32606
A_23_P127608	TMPRSS4	2.60565	0.599952	4.80463	1.6541e-05	0.000431607	2.75946
A_23_P117662	HDC	2.60178	4.46472	6.67949	2.62518e-08	2.89614e-06	8.9671
A_24_P394408	AFF4	-0.414591	0.805729	-2.48729	0.0165176	0.0821102	-3.69294
A_23_P404893	AFG3L1P	-0.179532	-0.718373	-1.15916	0.252308	0.492845	-5.93846
A_23_P135454	AFG3L2	-0.202145	-1.80808	-2.57527	0.0132582	0.0701768	-3.49708
A_23_P69606	AFM	-0.016717	0.0232729	-0.245612	0.807063	0.908085	-6.57239
A_24_P867342	AFMID	-0.292977	-0.194248	-3.3999	0.00139255	0.0132211	-1.43595
A_23_P58205	AFP	0.0629192	-5.81235	0.439164	0.662576	0.825681	-6.5061
A_24_P122862	AFTPH	-0.0265113	1.08927	-0.386787	0.700678	0.849716	-6.52771
A_23_P7099	AGA	0.287596	0.356319	2.07063	0.043969	0.163	-4.54738
A_32_P55161	AGAP1	0.133369	0.657554	0.992068	0.326297	0.567459	-6.11425
A_32_P37247	AGAP10	0.136557	0.809721	0.950702	0.346669	0.586225	-6.15374
A_24_P244495	AGAP2	0.661441	1.1375	3.15747	0.00279315	0.0223602	-2.08078
A_23_P111452	AGAP3	-0.13145	0.841642	-1.2729	0.20938	0.440399	-5.80409
A_32_P230196	AGAP7	-0.015569	0.151152	-0.124079	0.901787	0.953594	-6.5949
A_32_P8881	AGAP8	-0.0748607	-0.592606	-0.707825	0.482586	0.701123	-6.35271
A_23_P309930	AGBL1	-0.355459	2.30432	-0.693075	0.491709	0.708651	-6.36297
A_32_P167705	AGBL2	1.28259	1.96795	1.9247	0.0603957	0.2008	-4.81625
A_32_P82623	AGBL3	0.05386	0.522306	0.71961	0.475365	0.695324	-6.34437
A_23_P12303	AGBL4	0.0372344	0.133969	0.289114	0.773779	0.891363	-6.56074
A_24_P45767	AGBL5	0.0529997	-0.506579	0.285855	0.776258	0.892291	-6.56168
A_23_P93360	AGER	-0.565729	3.01005	-1.80059	0.0782533	0.238521	-5.03173
A_23_P169529	AGFG1	-0.578034	-0.0888042	-4.37085	6.89508e-05	0.0013031	1.39683
A_24_P363583	AGFG2	-0.187732	0.0702167	-2.85296	0.00644439	0.0416365	-2.84651
A_24_P256513	AGGF1	0.111625	0.52561	0.37098	0.712337	0.857272	-6.5337
A_24_P917729	AGK	-0.0704944	-0.0697083	-1.23787	0.221975	0.45543	-5.84671
A_23_P200298	AGL	0.228532	0.514348	1.82256	0.0748024	0.231715	-4.99449
A_24_P936171	AGMAT	-0.000452023	-2.02053	-0.00510148	0.995951	0.998024	-6.60261
A_23_P136116	AGMO	-0.0490877	-0.362977	-0.82043	0.416156	0.646294	-6.2675
A_23_P258093	AGPAT1	0.0215909	0.0955	0.219878	0.826928	0.918204	-6.57839
A_32_P26103	AGPAT2	-0.489811	-0.371106	-2.16106	0.0358727	0.141271	-4.37261
A_23_P356466	AGPAT3	-0.0330614	0.639756	-0.308762	0.758881	0.88302	-6.55486
A_32_P141768	AGPAT4	0.296894	1.6384	1.67487	0.100671	0.28122	-5.23725
A_23_P70359	AGPAT4-IT1	-0.162427	0.794879	-0.700265	0.48725	0.704817	-6.35799
A_24_P29876	AGPAT5	0.156687	-1.25155	1.64415	0.106889	0.291685	-5.28548
A_24_P103686	AGPAT6	-0.0747498	-1.22262	-0.751605	0.456075	0.679736	-6.32104
A_23_P69810	AGPAT9	-0.232865	-0.3406	-0.954651	0.344689	0.584426	-6.15004
A_24_P602507	AGPHD1	-0.450885	-0.301929	-2.93019	0.00523543	0.0356822	-2.65726
A_32_P27706	AGPS	0.290681	0.141431	3.12094	0.00309501	0.0241729	-2.17533
A_23_P31407	AGR2	0.928786	0.9862	1.88716	0.0653886	0.21211	-4.88273
A_24_P348118	LGALS7B	2.5895	1.8575	4.05995	0.000186499	0.00284328	0.452356
A_23_P343411	AGRN	0.557257	0.229838	4.76616	1.88034e-05	0.000479964	2.63679
A_23_P502320	AGRP	-0.718527	1.30699	-1.85063	0.07058	0.222827	-4.94634
A_23_P129103	AGSK1	0.0238934	0.527438	0.0929764	0.926322	0.965132	-6.59829
A_23_P115261	AGT	0.340667	-2.92755	1.96595	0.0552892	0.189878	-4.74192
A_23_P169278	AGTPBP1	-0.732808	0.258252	-7.52328	1.40674e-09	3.32127e-07	11.794
A_32_P148118	LOC642838	2.57946	4.74067	7.31777	2.86153e-09	5.58708e-07	11.1082
A_23_P62309	AGTR2	-0.445154	0.712294	-1.47613	0.146648	0.354779	-5.53507
A_23_P158596	AGTRAP	-0.425868	-0.332056	-3.28185	0.00196059	0.0170527	-1.75361
A_23_P83590	AGXT	-0.0702052	-0.391748	-1.11482	0.270654	0.512636	-5.98763
A_24_P63468	AGXT2	-0.117928	0.0434479	-1.87167	0.0675489	0.215971	-4.90983
A_23_P257231	AGXT2L1	0.0920188	-1.0455	0.763054	0.449284	0.673565	-6.31245
A_23_P41888	AGXT2L2	-0.172573	0.546119	-1.63406	0.108998	0.295467	-5.30115
A_32_P157228	AHCTF1	-0.25071	0.559194	-2.17518	0.0347347	0.138205	-4.34477
A_23_P17575	AHCY	-0.173346	-1.32031	-1.5071	0.138546	0.343404	-5.49088
A_23_P368126	AHCYL1	-0.290681	0.517948	-3.44499	0.0012201	0.0119486	-1.31286
A_24_P72518	AHCYL2	0.103414	2.07167	0.424575	0.673104	0.83231	-6.51239
A_23_P115331	AHDC1	0.328614	0.990452	2.48463	0.0166263	0.0824416	-3.69877
A_24_P213710	AHI1	-0.216271	1.5275	-1.16271	0.250879	0.491181	-5.93444
A_23_P127789	AHNAK	-0.370479	1.6357	-2.09685	0.0414713	0.155953	-4.49733
A_24_P178618	AHNAK2	0.249431	0.144875	2.2311	0.030535	0.125918	-4.23309
A_23_P215566	AHR	0.504723	1.62908	3.81605	0.000399037	0.0050851	-0.265731
A_23_P344400	AHRR	0.100006	-1.66926	0.895559	0.3751	0.612129	-6.20387
A_23_P117599	AHSA1	-0.104695	-1.22626	-0.669232	0.506656	0.720078	-6.37909
A_23_P372467	AHSA2	0.0241656	-0.312673	0.109031	0.913647	0.958691	-6.59666
A_23_P155514	AHSG	-0.0187714	-4.42873	-0.123448	0.902284	0.953772	-6.59498
A_23_P135486	AHSP	-0.0668221	-0.195765	-0.76533	0.447941	0.672641	-6.31072
A_23_P36641	AICDA	-0.0364228	0.191275	-0.3387	0.73636	0.870084	-6.54516
A_32_P182662	AIDA	-0.324595	-0.463527	-3.08781	0.003395	0.0259556	-2.26045
A_23_P214627	AIF1	0.159046	2.39838	0.594889	0.554801	0.754281	-6.42582
A_23_P94380	AIF1L	-0.392759	0.039875	-1.58263	0.120283	0.314695	-5.37967
A_23_P72537	AIFM1	-0.0675646	-0.544233	-0.711904	0.48008	0.698934	-6.34984
A_32_P75094	AIFM2	-0.305953	0.680944	-2.24444	0.0296022	0.123457	-4.20612
A_23_P258194	AIFM3	-0.141397	-0.241394	-1.49804	0.140879	0.346834	-5.5039
A_23_P93431	AIG1	0.690292	0.625731	5.81463	5.29813e-07	2.90819e-05	6.06668
A_23_P70785	AIM1	0.281035	1.01787	1.78819	0.0802606	0.242305	-5.05258
A_23_P360329	AIM1L	0.372735	-0.123313	1.33124	0.189599	0.414709	-5.73062
A_23_P93348	LTB	2.57719	4.44244	7.51594	1.44283e-09	3.36592e-07	11.7696
A_24_P354523	AIMP1	-0.297094	-0.0330958	-1.68208	0.0992562	0.27876	-5.22582
A_23_P70991	AIMP2	-0.24407	-1.84985	-2.39715	0.0205946	0.0964321	-3.88821
A_24_P38865	AIP	-0.100913	-0.167021	-1.16725	0.249058	0.489424	-5.92929
A_23_P100935	AIPL1	-0.0860174	0.0558271	-1.48242	0.144973	0.352603	-5.52617
A_23_P68740	AIRE	0.0518851	0.242392	0.794296	0.431057	0.658943	-6.28836
A_23_P140190	KIAA0125	2.51858	2.89087	4.82562	1.54222e-05	0.000410059	2.82649
A_23_P54055	AJUBA	-0.194165	-0.965785	-0.852576	0.398263	0.631263	-6.24093
A_23_P43164	SULF1	2.49968	2.68798	7.58769	1.1266e-09	2.72738e-07	12.0084
A_24_P179903	AK2	0.138587	-0.927825	1.55125	0.127621	0.326577	-5.42647
A_24_P247106	AK3	-0.0461683	0.308671	-0.45757	0.649391	0.816783	-6.49785
A_32_P95067	AK4	0.226732	-0.899385	2.01613	0.0495821	0.176689	-4.64971
A_24_P342632	AK5	-0.0623717	0.0895646	-0.820376	0.416186	0.646294	-6.26754
A_23_P105963	AK7	0.324898	0.405873	0.658767	0.513293	0.725198	-6.386
A_23_P83200	AK8	0.274001	1.07603	0.746776	0.458957	0.68225	-6.32462
A_32_P132438	AKAP1	-0.221312	0.269756	-1.44475	0.155232	0.367827	-5.57899
A_23_P317105	AKAP10	-0.03278	0.202292	-0.245241	0.807348	0.908091	-6.57248
A_23_P204929	AKAP11	-0.145988	0.89024	-1.84015	0.072132	0.226051	-4.96439
A_23_P214897	AKAP12	-0.16541	1.89784	-0.715019	0.478171	0.697583	-6.34763
A_24_P155761	AKAP13	-0.593066	3.36317	-3.37869	0.00148147	0.0138397	-1.49352
A_23_P313652	AKAP14	0.901023	2.174	1.31666	0.194405	0.421411	-5.74927
A_23_P342668	AKAP17A	-0.00531688	0.349608	-0.0324673	0.974238	0.988309	-6.60209
A_23_P57417	MMP11	2.4606	0.400429	4.44079	5.49309e-05	0.0010895	1.61327
A_23_P14035	AKAP3	0.0431795	-0.109969	0.563458	0.575829	0.767773	-6.44394
A_23_P11081	AKAP4	-0.0474726	-0.02125	-0.745847	0.459513	0.682685	-6.32531
A_23_P106103	AKAP5	0.0459686	-0.143419	0.764211	0.448601	0.673251	-6.31157
A_23_P14343	AKAP6	0.0438146	0.187019	0.63682	0.527364	0.735741	-6.40013
A_23_P259594	AKAP7	-0.0644022	0.217356	-0.495093	0.622865	0.79824	-6.48002
A_23_P142380	AKAP8	-0.06017	-0.502354	-0.484327	0.630427	0.803937	-6.48528
A_24_P934594	AKAP8L	-0.296904	-0.291008	-1.86073	0.0691108	0.219675	-4.92886
A_23_P309261	AKAP9	-0.021252	0.986215	-0.136204	0.892247	0.949366	-6.59332
A_23_P392476	AKD1	0.231246	1.67238	0.651287	0.518066	0.728631	-6.39086
A_24_P357809	AKIP1	0.0531855	-0.239744	0.555733	0.581057	0.770931	-6.44825
A_23_P256148	AKIRIN1	-0.232565	-0.657235	-1.85805	0.069497	0.220402	-4.93349
A_23_P428819	AKIRIN2	-0.348629	0.489733	-3.59861	0.000772966	0.00858676	-0.886517
A_23_P19243	AKIRIN2-AS1	-0.511096	0.235348	-4.14561	0.000142161	0.00229851	0.709508
A_24_P912439	AKNA	0.0166792	0.309906	0.13475	0.893391	0.949964	-6.59352
A_23_P337292	AKNAD1	0.0619244	0.0265583	0.924461	0.360018	0.599323	-6.17796
A_24_P79750	AKR1A1	0.15845	0.287308	1.42581	0.160599	0.37632	-5.60507
A_23_P258190	AKR1B1	-0.315197	-1.06714	-2.36292	0.0223664	0.101574	-3.9609
A_24_P129341	AKR1B10	0.249221	-2.05065	0.790934	0.432997	0.660517	-6.291
A_24_P312578	AKR1C1	-0.404379	0.14075	-3.61325	0.000739716	0.0083164	-0.845347
A_23_P218047	KRT5	2.45774	2.33842	4.05736	0.000188028	0.00285354	0.444627
A_23_P149926	AKR1C4	-0.0704326	0.140496	-1.14614	0.257597	0.498457	-5.95308
A_23_P382000	AKR1D1	-0.0560835	-0.109473	-0.702841	0.485658	0.703292	-6.3562
A_23_P1322	AKR1E2	-0.0110581	-0.193535	-0.150143	0.881301	0.945213	-6.59132
A_23_P115356	AKR7A2	0.220267	-0.396092	2.14374	0.0373132	0.145308	-4.40655
A_23_P316812	AKR7A2P1	0.185038	-0.537323	1.86005	0.0692086	0.219838	-4.93003
A_23_P103968	AKR7A3	0.179686	-0.534969	1.90729	0.0626687	0.205842	-4.84721
A_23_P320304	AKR7L	0.243824	-0.189194	2.03671	0.0473933	0.171477	-4.61133
A_23_P2960	AKT1	-0.167982	-0.826069	-2.59559	0.0125944	0.0675425	-3.45114
A_23_P153502	AKT1S1	-0.0891906	-1.05979	-1.0245	0.310899	0.552639	-6.08217
A_24_P359267	AKT2	0.274846	0.305869	3.07426	0.00352551	0.0265817	-2.29512
A_24_P110983	AKT3	-0.284437	0.445867	-1.83572	0.0727966	0.227443	-4.97199
A_23_P163622	AKTIP	-0.189703	0.385215	-1.40521	0.166601	0.384285	-5.63309
A_23_P217114	ALAD	-0.0643073	0.241283	-0.623573	0.535954	0.740791	-6.40843
A_24_P191588	ALAS1	-0.177957	0.203852	-1.35407	0.182257	0.405762	-5.70104
A_32_P385587	ALAS2	0.177765	-2.17345	0.733101	0.467176	0.688847	-6.33465
A_23_P257834	ALB	0.0766195	-7.48408	0.462543	0.645849	0.814575	-6.49557
A_23_P138524	CPXM2	2.45625	3.60076	7.961	3.12754e-10	9.14736e-08	13.2454
A_23_P50472	ALDH16A1	0.142971	0.318148	1.31051	0.196458	0.424078	-5.75707
A_23_P127957	P4HA3	2.44157	2.32409	6.48005	5.25553e-08	4.84526e-06	8.29663
A_23_P83098	ALDH1A1	0.0380633	2.27622	0.136537	0.891986	0.949366	-6.59327
A_23_P99956	ALDH1A2	0.0198766	-0.805315	0.281872	0.779292	0.893721	-6.56281
A_23_P414793	CP	2.43242	-0.610062	4.06122	0.00018575	0.00283486	0.456165
A_23_P135294	ALDH1B1	0.539898	-0.4195	3.31374	0.00178855	0.0159384	-1.66847
A_23_P84596	MZB1	2.42516	-0.711606	5.53546	1.38722e-06	6.21663e-05	5.13936
A_32_P117016	ALDH1L2	0.330804	0.528423	1.39762	0.168858	0.387966	-5.64333
A_23_P36745	ALDH2	-0.56587	3.91863	-2.57824	0.0131595	0.0698275	-3.4904
A_23_P207213	ALDH3A1	0.566367	0.174498	2.34373	0.0234184	0.104722	-4.00128
A_23_P129896	ALDH3A2	0.0350412	0.870829	0.215056	0.830664	0.920423	-6.57944
A_24_P218688	ALDH3B1	-0.381688	1.24848	-1.80125	0.0781481	0.238312	-5.03062
A_23_P24311	ALDH3B2	0.0261645	-0.301027	0.395797	0.694065	0.845752	-6.52419
A_23_P170337	ALDH4A1	-0.295477	-0.513698	-1.90873	0.062478	0.205402	-4.84466
A_24_P923353	ALDH5A1	0.0945924	-0.0173104	0.954066	0.344982	0.584799	-6.15059
A_23_P407840	FNDC1	2.42222	2.28129	9.36502	2.81844e-12	3.06834e-09	17.7783
A_24_P269006	ALDH7A1	-0.114619	-0.214138	-0.785608	0.436081	0.662769	-6.29516
A_23_P214944	ALDH8A1	-0.0198823	0.106196	-0.292949	0.770864	0.889993	-6.55962
A_24_P385280	ALDH9A1	-0.0214488	0.257125	-0.250686	0.803161	0.906059	-6.57112
A_24_P921584	ALDOA	0.067171	0.991069	0.561041	0.577463	0.768938	-6.4453
A_24_P740942	ALDOAP2	-0.106811	-1.72505	-0.790936	0.432996	0.660517	-6.291
A_23_P32143	ALDOB	-0.0470252	-0.0645583	-0.903006	0.371175	0.608564	-6.19727
A_23_P78108	ALDOC	0.0948827	-1.69308	0.74818	0.458118	0.681663	-6.32358
A_32_P169131	ALG1	0.331933	0.0634375	3.09301	0.00334622	0.0257047	-2.24714
A_23_P204333	ALG10	-0.0577826	-0.805154	-0.638278	0.526423	0.735057	-6.3992
A_32_P89679	ALG10B	0.187433	-0.513204	1.81747	0.0755903	0.233162	-5.00315
A_24_P102389	ALG11	0.0265403	-1.03128	0.240828	0.810747	0.909745	-6.57355
A_23_P60718	ALG12	-0.0497716	-0.152358	-0.609078	0.545436	0.747314	-6.41732
A_23_P22672	ALG13	0.321662	0.627458	2.2254	0.030941	0.12692	-4.24457
A_23_P257423	ALG14	0.347799	0.319075	2.63641	0.0113515	0.0627866	-3.35801
A_24_P583350	ALG1L	0.16576	-0.547298	1.26244	0.213083	0.444115	-5.81693
A_23_P146728	ALG2	-0.000294472	0.382317	-0.00392682	0.996884	0.998514	-6.60261
A_23_P7005	ALG3	0.0339172	-0.804427	0.431368	0.668194	0.82873	-6.50949
A_23_P151436	ALG5	0.0869594	0.265327	0.760453	0.450822	0.674992	-6.31441
A_23_P35168	ALG6	0.241158	-0.786515	2.5467	0.0142459	0.073928	-3.56124
A_23_P13554	ALG8	0.0562691	-0.916192	0.760738	0.450653	0.674843	-6.3142
A_24_P795594	ALG9	0.0949986	-0.142	1.33497	0.188383	0.413232	-5.72581
A_23_P324304	ALK	-0.01097	-0.440923	-0.0962508	0.923735	0.963513	-6.59798
A_23_P14543	ALKBH1	-0.16006	-0.477121	-2.37689	0.0216273	0.0993385	-3.93132
A_24_P628384	ALKBH2	0.0591595	-0.659406	0.687313	0.495298	0.711053	-6.36691
A_23_P35989	ALKBH3	-0.196877	-0.283102	-1.97549	0.0541623	0.187124	-4.72453
A_23_P255523	ALKBH4	-0.0795744	-0.640048	-0.804722	0.425074	0.654074	-6.28012
A_23_P416169	ALKBH5	0.0249211	-0.700852	0.313578	0.755243	0.880934	-6.55336
A_23_P39402	ALKBH6	-0.180249	-0.507658	-2.53839	0.0145456	0.0750618	-3.57981
A_24_P91472	ALKBH7	-0.0899748	0.686269	-1.03547	0.305803	0.547288	-6.07109
A_23_P371876	ALKBH8	-0.0701658	0.372452	-1.15227	0.255098	0.495825	-5.94622
A_23_P108734	ALLC	-0.132224	-0.0556333	-2.46767	0.0173367	0.0850815	-3.7359
A_23_P312174	ALMS1	0.205288	0.0326958	1.31429	0.195192	0.422464	-5.75227
A_23_P435657	ALMS1P	0.08923	-0.426681	0.619884	0.538359	0.74257	-6.41071
A_23_P152909	ALOX12	-0.00857667	0.107904	-0.144331	0.885862	0.947098	-6.59218
A_23_P83634	ALOX12B	-0.0074029	-0.000429167	-0.157581	0.875469	0.943255	-6.59017
A_32_P440768	ALOX12P2	-0.0168038	-0.134985	-0.264716	0.792398	0.900268	-6.5675
A_23_P55373	ALOX15	0.107443	0.126204	0.6283	0.53288	0.738993	-6.40549
A_23_P150343	SLN	2.40679	2.5924	4.83305	1.50439e-05	0.000403284	2.85026
A_23_P104464	ALOX5	-0.272123	3.93569	-1.33437	0.188577	0.413458	-5.72658
A_23_P2793	ALOX5AP	-0.428436	5.57588	-1.41162	0.164716	0.381986	-5.62442
A_24_P347880	ALOXE3	0.021461	0.170294	0.304695	0.761958	0.884714	-6.55611
A_23_P337658	ALPI	0.400159	0.626131	3.51952	0.000978871	0.0101773	-1.10735
A_23_P133133	ALPK1	0.104846	1.66118	0.8967	0.374497	0.611706	-6.20286
A_23_P15876	ALPK2	0.571754	-1.63659	3.54397	0.000910178	0.00967115	-1.03937
A_23_P348728	ALPK3	0.0130482	0.237902	0.17863	0.859004	0.935421	-6.58662
A_23_P97046	ALPL	-0.339613	0.821571	-2.00469	0.0508362	0.179493	-4.6709
A_24_P66578	LOC100287723	2.39789	4.92445	6.77734	1.86763e-08	2.1915e-06	9.29602
A_24_P131580	ALPPL2	-0.0541027	0.365756	-0.570827	0.570865	0.76469	-6.43978
A_23_P209430	ALS2	-0.0725	-0.00710625	-0.95704	0.343495	0.583472	-6.1478
A_23_P416705	ALS2CL	-0.381961	1.53773	-2.60658	0.012248	0.0662652	-3.42617
A_23_P328642	ALS2CR11	0.107331	-0.146869	1.49632	0.141326	0.347395	-5.50637
A_23_P349343	ALS2CR12	0.152914	0.310935	1.16315	0.250702	0.491077	-5.93394
A_23_P165828	ALS2CR8	-0.038854	0.373385	-0.346328	0.730658	0.867121	-6.54254
A_23_P83798	ALX1	0.289391	-1.40329	2.55078	0.014101	0.0733924	-3.55212
A_23_P85941	ALX3	-0.00234071	0.142388	-0.0395762	0.9686	0.986067	-6.60184
A_23_P161792	ALX4	-0.0878858	-0.0132146	-1.54527	0.129058	0.328573	-5.43529
A_24_P106297	AMACR	0.426337	-1.06408	2.56435	0.0136281	0.0714628	-3.52167
A_23_P44867	AMBN	0.011167	0.179098	0.223471	0.824147	0.91678	-6.57759
A_23_P256504	AMBP	-0.0516175	-4.2507	-0.317248	0.752475	0.878942	-6.5522
A_23_P353742	AMBRA1	-0.0219289	0.247933	-0.312385	0.756144	0.881317	-6.55373
A_23_P214121	AMD1	-0.267525	0.493106	-1.84523	0.0713753	0.224362	-4.95564
A_32_P122226	AMDHD1	-0.287585	-0.614727	-2.66	0.0106854	0.05998	-3.30369
A_24_P287785	AMDHD2	0.0102584	0.379885	0.0815184	0.935379	0.970441	-6.59929
A_23_P96478	AMELX	-0.0905991	-0.0985521	-1.749	0.0868879	0.255588	-5.11764
A_24_P182254	AMELY	0.0278277	0.119527	0.478945	0.634222	0.806608	-6.48786
A_24_P135444	AMFR	0.106194	0.162181	1.98401	0.053173	0.184717	-4.70895
A_23_P78944	AMH	0.0264573	-1.39289	0.28512	0.776818	0.892431	-6.56189
A_24_P115990	AMHR2	0.0665802	-0.862337	0.869812	0.38887	0.623514	-6.22628
A_24_P192914	AMICA1	0.192675	4.32248	1.01107	0.317216	0.558914	-6.09558
A_24_P302506	AMIGO1	-0.280416	0.456683	-2.28206	0.0271059	0.11628	-4.12932
A_23_P14083	AMIGO2	-0.179937	-0.0321604	-0.877839	0.384543	0.620097	-6.21936
A_23_P306655	AMIGO3	0.00433203	-0.0432188	0.0558038	0.955737	0.98078	-6.60106
A_24_P823011	AMMECR1	-0.49921	-0.0515437	-5.37907	2.37138e-06	9.2019e-05	4.62342
A_23_P209760	AMMECR1L	-0.0813513	-0.191235	-1.15861	0.252528	0.493033	-5.93907
A_23_P48455	AMN	-0.125092	0.651475	-1.40829	0.165694	0.383211	-5.62893
A_24_P100830	AMN1	0.0370403	-0.226837	0.518476	0.606584	0.787346	-6.46819
A_23_P171232	AMOT	0.0295444	0.020175	0.399472	0.691374	0.844543	-6.52273
A_24_P401768	AMOTL1	-0.18574	0.308798	-1.97012	0.0547942	0.188708	-4.73433
A_23_P166686	AMOTL2	-0.532496	0.997217	-2.95509	0.00489304	0.0338215	-2.5955
A_23_P36364	THY1	2.37954	0.927215	8.35403	8.20984e-11	3.59766e-08	14.5351
A_23_P201596	AMPD2	0.121482	-1.20291	1.0152	0.315261	0.556965	-6.09147
A_23_P85250	CD24	2.37372	-0.405115	8.86275	1.48489e-11	1.00337e-08	16.1816
A_23_P31273	AMPH	-0.0322607	0.306927	-0.443986	0.659111	0.823511	-6.50397
A_23_P257164	AMT	0.0808155	0.459154	0.439651	0.662226	0.82553	-6.50588
A_23_P23611	AMY1C	0.658336	4.85139	1.82962	0.0737203	0.229232	-4.98243
A_24_P383649	AMZ1	0.00865191	-0.169485	0.037469	0.970271	0.986481	-6.60192
A_23_P15564	AMZ2	0.312646	-0.530531	3.58292	0.000810189	0.00887945	-0.930536
A_23_P329254	AMZ2P1	-0.0342872	0.163335	-0.568733	0.572273	0.765584	-6.44097
A_32_P12104	ANAPC1	0.0252745	-0.212267	0.39905	0.691683	0.84472	-6.5229
A_23_P250994	ANAPC10	-0.145449	-0.28709	-1.44177	0.156067	0.36918	-5.58311
A_23_P27147	ANAPC11	-0.0696071	0.128283	-0.930799	0.356763	0.595627	-6.17217
A_32_P16854	ANAPC13	-0.0281773	0.181737	-0.202904	0.840095	0.925328	-6.58198
A_32_P32207	ANAPC16	-0.11258	0.807113	-1.29079	0.203155	0.432975	-5.78188
A_23_P253068	ANAPC2	-0.0535119	-0.496935	-0.822133	0.415195	0.645682	-6.26612
A_23_P317800	ANAPC4	0.173122	0.887483	1.1868	0.241333	0.480856	-5.90689
A_23_P204448	ANAPC5	-0.0229344	-0.13044	-0.355559	0.723778	0.863458	-6.5393
A_23_P44636	ANAPC7	0.0953573	-1.1273	1.20702	0.233525	0.469879	-5.88334
A_23_P428738	ANG	-0.583513	-0.326975	-3.53385	0.000938036	0.00988798	-1.06754
A_23_P363406	ANGEL1	0.0998547	-0.135448	1.14376	0.258575	0.4994	-5.95574
A_24_P28622	ANGEL2	0.0862343	0.52734	0.845516	0.402151	0.634521	-6.24685
A_23_P216023	ANGPT1	-0.367344	1.7738	-1.30833	0.197191	0.42524	-5.75983
A_23_P13548	CHRDL2	2.36275	2.69825	4.73746	2.06862e-05	0.000516391	2.54551
A_23_P68511	ANGPT4	0.130276	0.517006	0.89773	0.373953	0.611324	-6.20195
A_23_P126706	ANGPTL1	-0.589577	3.35547	-2.04717	0.0463142	0.169197	-4.59172
A_23_P121120	GPR87	2.36154	0.966608	4.99338	8.78572e-06	0.000264462	3.36559
A_23_P160262	ANGPTL3	-0.0472331	-0.0700812	-0.783901	0.437072	0.663676	-6.29648
A_23_P159325	ANGPTL4	-0.448178	1.22021	-0.85296	0.398052	0.631239	-6.24061
A_23_P64161	ANGPTL5	0.236476	0.535444	1.25644	0.215229	0.44715	-5.82425
A_23_P50276	ANGPTL6	0.416335	0.152762	2.67813	0.0101982	0.0580359	-3.26172
A_23_P202448	CXCL12	2.34886	3.38315	10.8044	2.84274e-14	1.85688e-10	22.173
A_24_P162483	ANK1	-0.103665	-0.086675	-1.64644	0.106413	0.290835	-5.2819
A_23_P133068	ANK2	0.265712	0.416177	2.14214	0.0374489	0.145634	-4.40968
A_23_P301530	ANK3	-0.217761	1.77642	-1.02494	0.310692	0.552608	-6.08172
A_23_P370544	ANKAR	0.225857	1.18335	1.44905	0.154031	0.366444	-5.57302
A_24_P82155	ANKDD1A	-0.00942326	0.363898	-0.107298	0.915014	0.959182	-6.59685
A_23_P350698	ANKFN1	0.323026	0.0461312	2.53321	0.0147354	0.07563	-3.59137
A_24_P151834	ANKFY1	-0.216009	0.630946	-0.879009	0.383915	0.619837	-6.21835
A_24_P371628	ANKH	0.501632	-0.14891	4.48105	4.81674e-05	0.000993566	1.73848
A_24_P323265	ANKHD1	-0.136921	0.863688	-1.42627	0.160468	0.376186	-5.60445
A_23_P58443	ANKHD1-EIF4EBP3	-0.29256	1.0141	-2.77713	0.00787946	0.0481165	-3.02889
A_24_P18020	ANKIB1	0.0263876	0.308815	0.264506	0.792559	0.900346	-6.56756
A_23_P35943	ANKK1	-0.263692	-0.0915958	-1.3924	0.170423	0.390095	-5.65033
A_23_P142497	ANKLE1	-0.0953022	-0.300471	-1.3046	0.198446	0.426827	-5.76454
A_23_P10858	ANKLE2	-0.0822792	0.0279688	-0.592467	0.556407	0.755625	-6.42725
A_23_P131463	ANKMY1	0.232243	0.0325771	0.999442	0.322752	0.564096	-6.10705
A_23_P20002	ANKMY2	0.410572	-0.26374	5.21386	4.16573e-06	0.000144481	4.08183
A_23_P41634	ANKRA2	0.345726	0.954642	1.60611	0.115019	0.305574	-5.3441
A_23_P161218	ANKRD1	-0.658668	-0.17056	-3.05828	0.00368532	0.0275639	-2.33584
A_23_P205046	ANKRD10	0.339867	1.49039	2.40492	0.0202103	0.095131	-3.87159
A_24_P324405	ANKRD11	-0.180672	0.648292	-1.20356	0.234849	0.47172	-5.8874
A_24_P25252	ANKRD12	0.00808428	1.43643	0.057029	0.954766	0.980377	-6.60099
A_24_P98975	ANKRD13A	0.060979	1.03175	0.525302	0.601868	0.783916	-6.46464
A_23_P380881	ANKRD13B	0.0766768	-0.655583	0.983695	0.330355	0.571371	-6.12238
A_23_P114616	ANKRD13C	-0.0434964	0.283135	-0.485178	0.629828	0.803679	-6.48486
A_24_P349356	ANKRD13D	0.0053812	0.151235	0.0660964	0.947584	0.976743	-6.60043
A_23_P150069	ANKRD16	0.110643	-0.366692	1.32304	0.192288	0.418489	-5.74112
A_23_P144378	ANKRD17	-0.0959946	0.866419	-1.05206	0.298208	0.540831	-6.05413
A_24_P172293	ANKRD18A	0.103545	0.186381	1.55467	0.126804	0.325242	-5.42141
A_24_P160773	ANKRD18B	0.43569	-1.53785	2.62266	0.0117569	0.0644084	-3.38949
A_23_P312565	ANKRD19P	-0.0564243	-0.111677	-0.881333	0.382669	0.618894	-6.21633
A_23_P104555	ANKRD2	-0.434568	0.213108	-4.92717	1.09765e-05	0.000315389	3.15218
A_32_P168326	ANKRD20A2	-0.818318	0.730321	-2.2865	0.0268242	0.115501	-4.1202
A_32_P68942	ANKRD20A5P	0.528754	0.639038	2.33233	0.0240642	0.106743	-4.02515
A_24_P851132	ANKRD20A8P	-0.368534	0.279496	-2.39786	0.0205593	0.0963195	-3.88669
A_23_P215328	SFRP4	2.33182	4.0185	4.91448	1.14544e-05	0.000324833	3.11135
A_23_P161428	ANKRD22	0.336141	1.86069	0.819499	0.416681	0.646857	-6.26825
A_23_P305120	ANKRD23	0.441531	-1.03527	2.91386	0.00547188	0.0368321	-2.69756
A_32_P191786	ANKRD24	-0.0529659	0.0207875	-0.899847	0.372837	0.610443	-6.20007
A_24_P136438	ANKRD26	0.130045	0.0173188	0.996793	0.324022	0.565359	-6.10964
A_23_P153640	ANKRD27	-0.340043	-0.496504	-3.40931	0.00135475	0.0129123	-1.41035
A_24_P217365	ANKRD28	-0.138902	-0.11729	-0.595417	0.554451	0.754069	-6.4255
A_23_P76914	SIX1	2.3285	0.0915271	3.95396	0.000260163	0.00365722	0.137624
A_23_P12533	ANKRD30A	0.00954941	0.0291021	0.102711	0.918634	0.960697	-6.59733
A_24_P221007	ANKRD30B	0.0310212	-0.222281	0.378147	0.707042	0.853889	-6.53102
A_24_P281665	ANKRD30BL	0.019148	-0.129333	0.325524	0.746244	0.874972	-6.54954
A_24_P917819	ANKRD30BP2	0.67541	0.642513	2.27435	0.0276019	0.117635	-4.14515
A_24_P357647	ANKRD31	0.103098	-0.00965	1.89843	0.063854	0.208512	-4.86289
A_24_P212072	ANKRD32	0.236297	-0.725777	1.9933	0.052112	0.182355	-4.6919
A_32_P516342	ANKRD33	0.166653	0.557229	2.04944	0.046082	0.168663	-4.58743
A_24_P83799	ANKRD33B	0.0565754	0.454235	0.6206	0.537892	0.742186	-6.41027
A_24_P212811	ANKRD34A	0.103117	-0.509425	1.43147	0.158982	0.373774	-5.59732
A_24_P916073	ANKRD34B	0.086113	0.104546	1.34626	0.184742	0.409016	-5.7112
A_23_P325690	ANKRD35	0.645243	3.10801	2.58932	0.012796	0.0684175	-3.46535
A_24_P203630	ANKRD36	0.625957	1.40085	2.26495	0.0282171	0.119374	-4.16438
A_23_P253622	ANKRD36B	0.529155	1.24453	2.21585	0.0316333	0.128866	-4.26378
A_23_P97123	ANKRD36BP1	-0.079829	0.464942	-0.650428	0.518616	0.72908	-6.39142
A_24_P917492	TTLL3	2.32272	1.45595	5.44186	1.9127e-06	7.82488e-05	4.83021
A_24_P237586	ANKRD37	-0.396951	0.108069	-1.32542	0.191506	0.417483	-5.73808
A_23_P95027	ANKRD39	0.116277	-0.0717354	1.06353	0.293033	0.535737	-6.04225
A_23_P15580	ANKRD40	-0.331183	-0.69094	-4.58082	3.47264e-05	0.000780389	2.05056
A_32_P69166	ANKRD42	0.298922	1.22063	1.26721	0.211387	0.442651	-5.81108
A_23_P400406	ANKRD43	-0.0346011	0.401625	-0.587159	0.559936	0.757195	-6.43036
A_23_P209347	ANKRD44	-0.287192	0.492835	-2.03329	0.0477512	0.172422	-4.61773
A_24_P307498	ANKRD45	0.298279	0.554412	1.35782	0.18107	0.404498	-5.69613
A_23_P94095	ANKRD46	-0.13941	0.201877	-1.022	0.312066	0.55359	-6.08467
A_23_P24365	ANKRD49	0.169641	-0.221087	1.81329	0.0762427	0.234582	-5.01025
A_23_P365086	ANKRD5	0.0180722	-0.404956	0.190366	0.849851	0.930261	-6.58445
A_23_P81017	ANKRD50	-0.11923	0.430967	-1.19614	0.237705	0.475639	-5.89606
A_24_P172600	ANKRD52	-0.016171	-0.0461792	-0.23111	0.818243	0.913308	-6.57585
A_24_P371184	ANKRD53	0.0372967	0.22316	0.526927	0.600749	0.783504	-6.46379
A_23_P120921	ANKRD54	0.116827	-0.074675	0.934374	0.354937	0.593966	-6.16889
A_23_P258483	ANKRD55	0.0488191	0.227865	0.544696	0.588564	0.775551	-6.4543
A_23_P120354	ANKRD57	-0.3365	-0.127744	-1.51813	0.135748	0.33868	-5.47494
A_32_P123255	ANKRD58	0.091267	1.68649	0.284703	0.777135	0.892488	-6.562
A_23_P70297	ANKRD6	0.00421879	1.70165	0.038934	0.96911	0.986067	-6.60186
A_23_P131875	ANKRD60	-0.125053	0.0754417	-2.18658	0.0338394	0.13569	-4.32219
A_24_P843604	ANKRD62	-0.127786	0.12561	-1.59448	0.117602	0.309999	-5.36177
A_23_P214079	SPINK1	2.30478	2.08463	4.19517	0.000121378	0.002026	0.859417
A_23_P250231	ANKRD7	-0.0890804	-0.293352	-1.31163	0.196081	0.423545	-5.75564
A_23_P307525	ANKRD9	-0.0400887	-0.6482	-0.341843	0.734009	0.868787	-6.54409
A_23_P49155	CDH3	2.30294	1.68137	9.76819	7.5817e-13	1.48571e-09	19.0373
A_23_P356717	ANKS1B	0.0530934	0.0471583	0.726189	0.471361	0.692362	-6.33965
A_32_P16975	ANKS3	0.192865	0.250254	1.51939	0.135432	0.338181	-5.47312
A_23_P385766	ANKS4B	0.0108193	-0.346027	0.149253	0.881999	0.945699	-6.59145
A_23_P362183	ANKS6	0.211119	0.515133	1.54575	0.128942	0.32849	-5.43458
A_24_P340954	ANKUB1	0.265464	0.749504	0.868004	0.389848	0.624394	-6.22783
A_23_P119907	ANKZF1	-0.118499	-1.30405	-1.08024	0.285605	0.527893	-6.02472
A_23_P356684	ANLN	0.232486	-3.3022	1.25004	0.217537	0.450103	-5.83203
A_23_P207520	COL1A1	2.27046	2.26274	5.74378	6.76802e-07	3.49112e-05	5.83067
A_23_P6688	ANO10	-0.15487	-0.379012	-1.95889	0.0561362	0.191803	-4.75474
A_32_P141238	ANO2	-0.366157	0.556967	-1.84303	0.0717016	0.225094	-4.95943
A_23_P35725	ANO3	-0.23606	0.8218	-1.32519	0.191581	0.417507	-5.73837
A_23_P324554	ANO4	0.153713	-0.230392	2.47756	0.0169194	0.0835147	-3.71429
A_24_P100996	ANO5	0.378093	0.704321	2.15585	0.0363013	0.142577	-4.38286
A_23_P389118	ANO6	-0.226953	0.928029	-1.80541	0.0774856	0.237066	-5.0236
A_23_P335495	ANO7	0.171942	-0.840281	1.93186	0.0594808	0.19877	-4.80343
A_32_P73452	ANO8	-0.0844371	-0.192815	-1.27208	0.209667	0.440677	-5.80509
A_24_P8109	ANO9	0.0389998	-0.604852	0.422453	0.674641	0.833455	-6.51329
A_23_P3242	ANP32A	-0.151298	-0.0428437	-1.31418	0.195231	0.422501	-5.75242
A_23_P14649	ANP32A-IT1	-0.147154	0.152535	-0.717732	0.476512	0.69601	-6.34571
A_23_P20615	ANP32B	-0.224309	-1.13934	-3.16176	0.00275955	0.0221715	-2.06962
A_23_P92520	ANP32C	-0.0307278	-0.46879	-0.206262	0.837487	0.923785	-6.58129
A_23_P87580	ANP32D	-0.0368293	-1.22538	-0.312474	0.756077	0.881317	-6.5537
A_23_P160934	ANP32E	-0.015165	-0.967269	-0.168618	0.866828	0.938984	-6.58837
A_23_P88626	ANPEP	-0.329504	0.0348062	-1.13348	0.26282	0.503837	-5.96716
A_23_P27133	KRT15	2.26617	2.09669	3.66675	0.000629458	0.00729011	-0.69407
A_23_P170733	ANTXR2	0.181402	1.25442	1.57743	0.121473	0.316734	-5.38747
A_23_P94501	ANXA1	-0.151082	1.29225	-1.04909	0.299555	0.541855	-6.05718
A_23_P58328	ANXA10	0.177345	0.26181	0.808639	0.42284	0.652336	-6.27699
A_24_P107142	ANXA11	-0.0212441	1.46415	-0.232764	0.816966	0.912573	-6.57546
A_23_P60009	ANXA13	0.298616	0.205838	1.68251	0.0991715	0.278699	-5.22513
A_32_P94798	ANXA2	-0.0197084	0.986383	-0.145579	0.884883	0.946981	-6.59199
A_24_P204244	ANXA2P1	-0.00072154	0.223819	-0.00477597	0.99621	0.998094	-6.60261
A_24_P323114	ANXA2P3	-0.0100885	0.254275	-0.0737999	0.941486	0.973351	-6.59989
A_23_P80974	TDO2	2.2594	2.51129	5.85304	4.63891e-07	2.6349e-05	6.19479
A_23_P16976	ANXA4	0.0963642	1.0827	0.613032	0.542841	0.745691	-6.41491
A_23_P69720	ANXA5	-0.173496	0.601527	-1.54619	0.128835	0.328476	-5.43393
A_23_P357104	ANXA6	0.349082	0.393135	1.7408	0.0883302	0.258501	-5.13109
A_32_P151648	ANXA7	0.0242509	1.14943	0.213178	0.83212	0.92136	-6.57984
A_32_P105549	ANXA8L2	0.386643	2.56453	0.981875	0.331241	0.572069	-6.12413
A_23_P103617	ANXA9	0.204385	-1.39739	2.31289	0.0252022	0.110336	-4.06565
A_23_P145718	AOAH	0.0181005	1.39379	0.0793685	0.93708	0.971229	-6.59946
A_23_P4133	AOC2	-0.0154784	-0.166229	-0.212596	0.832571	0.921506	-6.57996
A_23_P51787	AMPD1	2.2551	1.42436	5.50271	1.55237e-06	6.67112e-05	5.03108
A_24_P781615	AOC4	-0.0751992	-0.132121	-0.989094	0.327735	0.568714	-6.11715
A_23_P154037	AOX1	-0.59083	1.24415	-2.17802	0.0345101	0.137451	-4.33916
A_23_P69791	AP1AR	-0.0609913	-0.143892	-0.629987	0.531786	0.73865	-6.40443
A_23_P6398	AP1B1	0.0541012	-0.55885	0.479544	0.633799	0.806327	-6.48758
A_24_P381962	AP1G1	-0.0293807	0.82546	-0.289348	0.773601	0.891302	-6.56067
A_23_P2967	AP1G2	-0.0446094	-0.485796	-0.634404	0.528925	0.736477	-6.40165
A_23_P55802	AP1M1	-0.197483	-0.90749	-2.05339	0.0456816	0.167542	-4.57999
A_23_P78543	AP1M2	-0.175158	-0.01215	-1.07258	0.288992	0.531695	-6.03279
A_24_P63950	AP1S1	0.0767931	-1.29348	0.886706	0.379799	0.616508	-6.21165
A_23_P217384	AP1S2	0.11068	0.255977	0.784103	0.436955	0.663593	-6.29633
A_23_P385295	AP1S3	0.0568913	0.296081	0.482288	0.631863	0.804938	-6.48626
A_23_P4885	AP2A1	-0.154476	-0.967685	-1.84716	0.0710895	0.223713	-4.95231
A_24_P932418	AP2A2	-0.313526	1.14538	-2.92899	0.00525246	0.0357386	-2.66023
A_24_P253827	AP2B1	-0.0932111	-0.194796	-1.17766	0.244924	0.484289	-5.91741
A_23_P155624	AP2M1	-0.123773	-1.0443	-0.786131	0.435777	0.662644	-6.29475
A_24_P113295	AP2S1	-0.0849972	-0.47494	-0.612664	0.543082	0.745734	-6.41514
A_32_P47510	AP3B1	-0.289035	0.676565	-2.21447	0.0317341	0.129044	-4.26654
A_23_P77304	AP3B2	0.0740177	-0.213921	0.730078	0.469004	0.690676	-6.33684
A_23_P108135	AP3D1	-0.106891	1.1065	-0.67405	0.503616	0.717451	-6.37588
A_23_P158938	AP3M1	-0.140249	-0.655123	-1.54644	0.128774	0.328476	-5.43356
A_23_P170331	AP3M2	-0.0841903	0.00612917	-0.864659	0.391663	0.625767	-6.23069
A_23_P69958	AP3S1	0.283097	0.216625	4.0568	0.000188365	0.00285475	0.442936
A_24_P287683	AP3S2	0.0339154	0.196633	0.262609	0.794011	0.90118	-6.56806
A_23_P160729	AP4B1	0.149122	-0.0569646	1.57732	0.121499	0.316734	-5.38764
A_23_P413131	AP4E1	-0.0807206	-0.0069375	-1.15357	0.254571	0.495219	-5.94476
A_23_P157051	AP4M1	0.0737611	-0.429308	0.65312	0.516894	0.727826	-6.38968
A_24_P12281	AP4S1	-0.128815	0.0893479	-1.51264	0.137135	0.341411	-5.48289
A_23_P36611	APAF1	-0.0258353	-0.50871	-0.280957	0.779989	0.893949	-6.56307
A_23_P216806	APBA1	-0.121534	0.233517	-1.80727	0.0771895	0.236603	-5.02044
A_23_P146849	APBA2	0.0342321	-0.423027	0.541487	0.590756	0.777016	-6.45604
A_23_P67555	APBA3	0.0133726	-0.235363	0.174236	0.862436	0.937343	-6.5874
A_24_P372613	APBB1	-0.161962	0.436581	-1.78411	0.080929	0.243733	-5.0594
A_23_P12549	APBB1IP	-0.242228	1.99643	-1.13685	0.261425	0.502096	-5.96343
A_23_P10701	APBB2	-0.428393	0.525471	-2.35834	0.0226137	0.102218	-3.97056
A_23_P110445	APBB3	-0.224645	0.25066	-1.80892	0.0769288	0.235915	-5.01765
A_24_P918740	APC	0.0342362	0.0008625	0.539785	0.59192	0.777913	-6.45695
A_24_P254133	APC2	0.0441008	0.467873	0.493598	0.623913	0.799045	-6.48075
A_23_P337262	APCDD1	0.0397532	2.59524	0.132978	0.894784	0.950751	-6.59375
A_32_P300427	APCDD1L	-0.0338482	-1.25161	-0.337545	0.737225	0.870523	-6.54555
A_23_P96827	APCS	0.15553	0.336015	1.43158	0.158949	0.373742	-5.59716
A_24_P200250	APEH	-0.0223048	0.00755	-0.459704	0.64787	0.816074	-6.49688
A_23_P151649	APEX1	-0.118033	-1.05791	-2.14714	0.0370264	0.144536	-4.39991
A_23_P256682	APEX2	0.0283261	-0.457087	0.399885	0.691072	0.844279	-6.52256
A_23_P12329	APH1A	-0.380031	0.485538	-2.50731	0.0157177	0.0793007	-3.64882
A_23_P205997	APH1B	-0.321304	1.39309	-2.89034	0.00582999	0.0386733	-2.75534
A_24_P312692	API5	-0.0375804	-0.425135	-0.782906	0.43765	0.66417	-6.29725
A_23_P2066	APIP	-0.0444667	-0.238517	-0.306284	0.760755	0.884142	-6.55562
A_23_P138023	APITD1	-0.1073	-0.86371	-0.572048	0.570044	0.764322	-6.43908
A_32_P16339	APLF	0.343287	0.35826	4.89707	1.21427e-05	0.000341389	3.05544
A_23_P113393	APLN	0.865138	1.61432	1.53137	0.13245	0.333602	-5.45568
A_23_P318860	APLNR	0.336027	0.223979	2.89055	0.00582671	0.0386658	-2.75482
A_23_P27983	APLP1	-0.03851	-0.0395	-0.560107	0.578094	0.769274	-6.44582
A_23_P202939	APLP2	-0.450463	0.699075	-3.36565	0.0015388	0.014217	-1.52882
A_23_P203191	APOA1	0.0125429	-3.54299	0.108002	0.914458	0.958992	-6.59677
A_23_P126448	APOA1BP	-0.157925	-0.244056	-1.40642	0.166245	0.383864	-5.63146
A_24_P302249	APOA2	0.00775031	-4.90497	0.0532384	0.95777	0.98146	-6.6012
A_24_P252934	APOA4	0.145599	0.185773	1.47048	0.148165	0.357039	-5.54305
A_23_P75630	APOA5	-0.023168	-1.07	-0.287439	0.775053	0.8919	-6.56122
A_23_P79591	APOB	0.159918	-5.18672	1.5485	0.128281	0.327709	-5.43053
A_23_P14019	APOBEC1	-0.0040045	0.0246521	-0.0691401	0.945174	0.975645	-6.60022
A_23_P70387	APOBEC2	0.194401	0.560804	1.04594	0.300992	0.543116	-6.06041
A_32_P9543	APOBEC3A	-0.711291	1.81484	-1.43232	0.158737	0.373426	-5.59614
A_24_P66027	APOBEC3B	-0.506555	-1.61044	-1.34509	0.185117	0.409616	-5.71272
A_23_P120931	APOBEC3C	0.578935	-0.617196	4.486	4.73936e-05	0.000980703	1.75392
A_23_P132316	APOBEC3D	0.0692474	0.0212292	1.11569	0.270286	0.512434	-5.98669
A_23_P357101	APOBEC3F	0.467299	-0.532062	4.03949	0.000198927	0.00298026	0.391308
A_23_P207850	TNS4	2.25334	0.809596	3.78788	0.000435141	0.00541398	-0.347252
A_32_P347617	APOBEC3H	0.603183	0.572408	4.20342	0.00011822	0.00199195	0.884433
A_23_P54770	APOBR	-0.31735	2.65215	-1.36479	0.178884	0.401307	-5.68698
A_23_P4649	APOC1	0.406649	1.71089	0.828974	0.411353	0.6423	-6.26053
A_23_P208302	APOC2	0.414514	-0.476346	1.34701	0.184502	0.40866	-5.71023
A_23_P203183	APOC3	-0.00942759	-3.27345	-0.0810868	0.935721	0.970587	-6.59932
A_23_P27450	APOC4	0.134302	-0.00230208	0.952782	0.345626	0.585333	-6.1518
A_23_P136777	APOD	-0.637945	1.03206	-2.59576	0.0125888	0.0675309	-3.45074
A_23_P164650	APOE	0.743867	1.40176	2.04654	0.0463777	0.169213	-4.59289
A_24_P193027	APOF	0.080131	-0.665958	1.50875	0.138126	0.34274	-5.48851
A_23_P38244	APOH	-1.08244	-5.5951	-2.69393	0.00979022	0.0563599	-3.22497
A_24_P87931	APOL1	-0.253056	1.04922	-1.20372	0.234789	0.471648	-5.88722
A_24_P48898	APOL2	-0.177692	1.2223	-1.04845	0.299847	0.542029	-6.05784
A_23_P29237	APOL3	-0.682042	2.79195	-2.59596	0.0125826	0.0675162	-3.4503
A_23_P380857	APOL4	-0.220333	0.459067	-1.2702	0.21033	0.441334	-5.8074
A_23_P166438	APOL5	0.122516	0.0957708	2.056	0.0454192	0.166767	-4.57508
A_24_P7594	APOL6	0.0311472	1.18384	0.171823	0.864322	0.937924	-6.58782
A_23_P154784	BPIFB1	2.25201	3.55069	2.9507	0.00495179	0.0341073	-2.6064
A_23_P42265	APOM	0.00111929	-3.43004	0.0097256	0.992282	0.995686	-6.60257
A_23_P61127	APOO	0.319881	-0.915073	1.87464	0.0671287	0.215321	-4.90463
A_23_P136986	APOOL	-0.205756	-1.13947	-1.60986	0.114195	0.3045	-5.33837
A_23_P162879	APOPT1	0.0595327	-0.275669	0.552915	0.582969	0.772405	-6.44981
A_24_P314159	APP	-0.215086	0.185958	-1.87353	0.0672852	0.21555	-4.90657
A_23_P207280	APPBP2	-0.0490934	-0.382592	-0.458055	0.649045	0.816541	-6.49763
A_23_P166663	APPL1	-0.0832271	1.07978	-1.00707	0.319111	0.560935	-6.09953
A_23_P105747	APPL2	-0.00138075	-0.204281	-0.0101465	0.991948	0.995649	-6.60257
A_23_P117955	APRT	-0.179169	-0.244373	-1.58621	0.119468	0.313442	-5.37428
A_23_P252775	APTX	0.0212892	-0.480771	0.277908	0.782315	0.895615	-6.56392
A_23_P19894	AQP1	-0.239646	4.8875	-1.28616	0.204752	0.434982	-5.78765
A_23_P149398	AQP10	0.0449838	0.717779	0.554281	0.582042	0.771541	-6.44905
A_23_P417974	AQP11	0.0939138	-1.2507	1.03959	0.303906	0.545561	-6.06691
A_23_P142861	AQP12A	-0.0466531	0.19721	-0.973685	0.33525	0.575116	-6.132
A_24_P172685	AQP2	-0.0452727	0.317427	-0.457503	0.64944	0.816791	-6.49789
A_32_P148538	LPPR4	2.24519	2.7926	7.31595	2.87965e-09	5.58708e-07	11.1021
A_23_P107565	AQP4	0.0083337	3.3363	0.0237143	0.981182	0.991096	-6.60234
A_23_P62081	SCG5	2.23289	-1.29911	7.93203	3.45328e-10	9.66722e-08	13.1498
A_23_P502060	AQP6	0.0211933	0.121706	0.264316	0.792704	0.900403	-6.56761
A_23_P158041	AQP7	-0.157778	-0.281148	-1.91374	0.0618181	0.204109	-4.83577
A_24_P281009	AQP7P1	-0.126983	-0.0340312	-1.67748	0.100157	0.280432	-5.23312
A_23_P26522	AQP8	0.0211281	0.30329	0.362036	0.718965	0.86086	-6.53698
A_23_P106362	AQP9	-0.436933	4.89455	-1.11388	0.271054	0.512942	-5.98866
A_23_P58557	AQPEP	0.0782705	-0.397625	0.96327	0.340393	0.580333	-6.14192
A_24_P316305	AQR	-0.10428	0.811844	-1.1491	0.256388	0.497148	-5.94977
A_23_P113111	AR	0.273229	0.384931	1.05027	0.299018	0.541549	-6.05597
A_23_P73511	ARAF	-0.283672	-0.429885	-3.05575	0.00371124	0.0277049	-2.34227
A_23_P105184	ARAP1	0.00365451	1.57403	0.0321836	0.974463	0.98831	-6.6021
A_32_P83784	ARAP2	-0.443242	2.77668	-2.34543	0.0233235	0.104373	-3.99772
A_23_P57784	CLDN1	2.23185	1.72917	6.7519	2.0405e-08	2.36602e-06	9.2105
A_23_P365738	ARC	-0.698538	0.309031	-2.56648	0.0135553	0.0711761	-3.51688
A_23_P203103	ARCN1	0.0147675	-0.267004	0.165769	0.869057	0.940046	-6.58884
A_23_P259071	AREG	-0.875966	0.744392	-1.39752	0.168889	0.387989	-5.64347
A_24_P566891	ARF1	-0.251986	0.676638	-1.56147	0.125192	0.322809	-5.41132
A_24_P256307	ARF3	-0.16764	0.46579	-1.69628	0.0965166	0.273473	-5.20317
A_23_P431789	ARF4	0.299454	0.444565	2.95621	0.00487816	0.0337425	-2.59271
A_23_P254601	ARF5	-0.0687032	-0.684794	-0.911763	0.366595	0.604187	-6.18944
A_24_P472455	ARF6	0.233669	0.143667	3.25482	0.00211854	0.0181685	-1.82537
A_23_P210379	ARFGAP1	0.155123	-0.0185312	0.968166	0.337969	0.577952	-6.13727
A_23_P161552	ARFGAP2	-0.317281	-1.20925	-3.30592	0.00182938	0.0161991	-1.6894
A_23_P68970	ARFGAP3	0.182064	0.432948	1.62114	0.111747	0.300219	-5.32107
A_23_P82941	ARFGEF1	0.0685666	0.394279	1.04679	0.300607	0.542721	-6.05955
A_23_P5995	ARFGEF2	-0.07698	-0.831281	-0.862576	0.392796	0.626862	-6.23247
A_24_P166094	ARFIP1	0.0826001	0.951773	0.935773	0.354223	0.593431	-6.1676
A_23_P139228	ARFIP2	-0.0526116	-0.0896563	-0.568955	0.572124	0.765488	-6.44084
A_24_P159948	ARFRP1	-0.0307741	-0.887765	-0.422884	0.674329	0.833174	-6.51311
A_23_P60599	UGT1A6	2.22308	1.68617	4.56984	3.60026e-05	0.000798649	2.01612
A_23_P128728	ARG2	-0.47407	-1.66461	-1.41015	0.165149	0.382581	-5.62642
A_23_P162782	ARGLU1	-0.14837	1.35133	-0.677673	0.501336	0.715892	-6.37345
A_23_P314070	ARHGAP1	0.371073	0.965442	3.08336	0.00343733	0.0261584	-2.27184
A_23_P21548	ARHGAP10	-0.662807	0.382571	-5.31465	2.95519e-06	0.000109263	4.41178
A_32_P147090	ARHGAP11A	-0.0296195	-1.05061	-0.310337	0.757691	0.882375	-6.55437
A_23_P149775	ARHGAP12	-0.00987697	0.738592	-0.0933264	0.926045	0.96497	-6.59825
A_32_P52153	LOC728978	2.2194	2.4056	8.09007	2.0129e-10	6.80082e-08	13.6705
A_23_P15113	ARHGAP17	0.0825699	0.402306	0.853059	0.397998	0.631239	-6.24053
A_32_P17163	ARHGAP18	-0.32755	1.43319	-2.37643	0.0216509	0.099361	-3.93229
A_23_P334845	ARHGAP19	-0.037472	-0.130494	-0.59036	0.557807	0.75625	-6.42849
A_23_P422933	ARHGAP20	0.516249	1.42752	3.457	0.00117772	0.01165	-1.27991
A_23_P115608	ARHGAP21	-0.139056	0.317148	-1.61598	0.112862	0.302136	-5.329
A_23_P318380	ZNF683	2.19511	2.29546	4.73795	2.06526e-05	0.000516209	2.54707
A_24_P920207	ARHGAP23	-0.0946897	1.16247	-0.607021	0.546789	0.748133	-6.41856
A_32_P72067	ARHGAP24	-0.396087	2.55872	-1.52186	0.134815	0.337183	-5.46954
A_23_P142974	ARHGAP25	0.0141349	3.0483	0.0748463	0.940658	0.972981	-6.59981
A_24_P28165	ARHGAP26	-0.48863	0.605313	-2.73632	0.00876899	0.0520787	-3.12561
A_23_P401626	ARHGAP27	0.175525	1.21489	1.2987	0.200449	0.429431	-5.77197
A_24_P579356	ARHGAP28	-0.236278	0.813273	-1.21288	0.231301	0.467036	-5.87646
A_23_P149562	ARHGAP29	-0.697246	1.11054	-4.42525	5.77815e-05	0.00113912	1.56508
A_23_P35045	ARHGAP30	0.0967428	1.78618	0.374249	0.70992	0.856045	-6.53248
A_23_P103765	FCER1A	2.17805	3.00144	5.965	3.14775e-07	1.93973e-05	6.56878
A_24_P135344	ARHGAP32	-0.19844	0.185015	-1.42656	0.160385	0.376115	-5.60405
A_24_P10674	ARHGAP33	0.0895121	1.43558	0.591584	0.556994	0.755823	-6.42777
A_24_P36299	ARHGAP35	-0.207413	0.0653896	-2.80532	0.00731459	0.0455906	-2.9615
A_23_P72968	ARHGAP36	-0.000362671	-1.37695	-0.00322925	0.997437	0.998744	-6.60262
A_23_P424878	ARHGAP39	0.293524	-0.171665	1.4855	0.144158	0.351709	-5.52179
A_23_P159927	ARHGAP4	-0.192549	1.1706	-0.98566	0.329399	0.57039	-6.12048
A_23_P26854	ARHGAP44	-0.297046	2.87258	-1.52718	0.133487	0.33503	-5.46179
A_23_P48535	ARHGAP5	-0.216796	0.2003	-2.35048	0.0230432	0.103354	-3.98709
A_23_P126278	CHIT1	2.17705	2.34707	3.48382	0.0010881	0.0109746	-1.2061
A_23_P64661	ARHGAP9	0.0686893	2.94621	0.323928	0.747444	0.875803	-6.55006
A_24_P366994	ARHGDIA	-0.21711	0.217858	-2.17359	0.0348611	0.138383	-4.34791
A_23_P151075	ARHGDIB	0.172842	0.995935	1.20132	0.235708	0.472913	-5.89002
A_24_P215882	ARHGDIG	-0.00709685	-0.0411938	-0.102858	0.918518	0.960657	-6.59732
A_23_P101321	ARHGEF1	-0.236381	0.226623	-2.2906	0.0265663	0.114693	-4.11176
A_23_P120125	COLEC11	2.16822	1.61876	5.69882	7.90407e-07	3.90276e-05	5.68114
A_23_P382	ARHGEF10L	0.37879	1.43226	2.97767	0.0046008	0.0323029	-2.53919
A_23_P23421	ARHGEF11	-0.117079	-0.249025	-1.73659	0.0890798	0.25984	-5.13799
A_23_P127642	ARHGEF12	-0.270726	1.00509	-2.9758	0.00462438	0.0324452	-2.54387
A_23_P49674	ARHGEF15	-0.4799	1.15437	-3.46522	0.00114953	0.0114579	-1.25732
A_23_P114670	ARHGEF16	0.018441	0.213588	0.103329	0.918146	0.960546	-6.59727
A_23_P76015	ARHGEF17	-0.160273	1.09387	-1.21724	0.229652	0.465047	-5.87131
A_23_P50357	ARHGEF18	-0.198613	0.257675	-2.04087	0.0469621	0.170408	-4.60355
A_23_P332326	ARHGEF19	0.193516	-0.0856062	1.4449	0.155191	0.367773	-5.57879
A_23_P51699	ARHGEF2	-0.344301	-0.652971	-2.38375	0.0212723	0.0984068	-3.91675
A_23_P106922	CHST6	2.15235	0.860367	3.8535	0.000355503	0.00463194	-0.156925
A_23_P113572	CD19	2.14706	1.40797	4.43288	5.6364e-05	0.0011123	1.58874
A_24_P740549	ARHGEF26-AS1	-0.530131	0.74256	-2.96383	0.00477789	0.0331433	-2.57373
A_23_P143885	ARHGEF3	-0.00383491	1.40393	-0.0271092	0.978489	0.989737	-6.60225
A_24_P701776	ARHGEF35	-0.196361	1.22855	-0.688194	0.494749	0.710564	-6.36631
A_32_P222695	ARHGEF37	0.465398	1.3956	1.98458	0.0531077	0.184586	-4.70791
A_23_P252276	ARHGEF38	0.0403777	0.0188854	0.536602	0.5941	0.779093	-6.45866
A_23_P253221	ARHGEF4	-0.41005	-0.00287292	-1.70267	0.0953053	0.271582	-5.19294
A_23_P99661	ARHGEF40	0.0264452	0.0319521	0.184067	0.854761	0.932986	-6.58564
A_23_P93988	ARHGEF5	-0.2702	1.33113	-2.27822	0.0273517	0.116957	-4.13721
A_23_P85024	ARHGEF6	-0.0777247	0.674954	-0.709767	0.481392	0.700105	-6.35135
A_23_P417891	ARHGEF7	-0.19863	0.100288	-2.49562	0.0161802	0.0808847	-3.67461
A_24_P254551	ARHGEF9	0.151699	-0.0851875	1.61548	0.112969	0.302342	-5.32976
A_23_P217872	ARID1A	-0.0049125	0.00179167	-0.0532801	0.957737	0.98146	-6.6012
A_23_P70701	ARID1B	-0.078645	0.243154	-1.23291	0.223804	0.457568	-5.85267
A_32_P74955	ARID2	0.00765017	-0.163323	0.107512	0.914845	0.959141	-6.59682
A_23_P16516	ARID3A	-0.0997567	-1.59867	-0.865704	0.391096	0.62537	-6.2298
A_23_P88580	ARID3B	-0.187192	-1.47939	-1.47909	0.145857	0.353884	-5.53088
A_23_P117515	ARID4A	-0.124689	0.558752	-1.25966	0.214076	0.445663	-5.82033
A_24_P225308	ARID4B	0.193833	0.914158	2.27902	0.0273002	0.116858	-4.13556
A_23_P143016	ARID5A	-0.156514	1.42913	-0.668179	0.507322	0.720762	-6.37979
A_24_P170667	ARID5B	0.218202	1.83871	0.875029	0.386054	0.620853	-6.22179
A_24_P85478	ARIH1	-0.079633	-0.286035	-0.923398	0.360565	0.599748	-6.17892
A_23_P61881	ARIH2	-0.0775355	0.563396	-0.610484	0.544513	0.746643	-6.41646
A_24_P338648	ARL1	0.357504	0.774346	3.94529	0.0002673	0.00374236	0.112068
A_24_P368735	ARL10	-0.124062	0.0226896	-1.84206	0.0718465	0.225301	-4.9611
A_24_P378202	ARL11	-0.0496651	0.709415	-0.319804	0.750549	0.877945	-6.55138
A_24_P328668	ARL13B	-0.565932	1.57916	-4.17171	0.000130818	0.00214699	0.788362
A_23_P92161	ARL14	0.212154	-0.173827	2.22503	0.030968	0.12692	-4.24533
A_24_P303199	ARL15	0.0777833	0.16281	1.09793	0.277884	0.520495	-6.00588
A_32_P207180	ARL16	0.177957	-0.40844	1.24206	0.220442	0.453589	-5.84168
A_23_P371885	ARL17A	0.19766	-0.00359792	0.980755	0.331787	0.572454	-6.12521
A_23_P207680	ARL17B	0.266369	1.58383	0.889163	0.378491	0.615366	-6.2095
A_23_P98252	ARL2	-0.289983	-0.609275	-2.90166	0.00565507	0.0377313	-2.72758
A_23_P15182	ARL2BP	-0.102572	0.810698	-1.27086	0.210096	0.441127	-5.80659
A_24_P286935	ARL3	0.0404221	0.342252	0.42506	0.672753	0.832216	-6.51218
A_32_P806841	ARL4A	0.00556922	-0.465617	0.0431499	0.965767	0.985262	-6.60169
A_23_P317620	ARL4C	0.53643	0.0789667	2.68982	0.00989492	0.0567958	-3.23455
A_23_P55179	ARL4D	0.0153027	-0.230965	0.125413	0.900737	0.953258	-6.59473
A_24_P165595	ARL5A	-0.196873	0.807794	-1.98786	0.0527311	0.183701	-4.7019
A_23_P378588	ARL5B	0.0465573	-0.0455771	0.520581	0.605128	0.786241	-6.4671
A_24_P354337	ARL6	-0.160966	-0.152679	-1.21495	0.230516	0.465968	-5.87401
A_24_P356218	ARL6IP1	-0.0142517	-0.0288021	-0.115631	0.908443	0.956601	-6.59592
A_24_P287233	ARL6IP4	-0.0779161	0.919875	-1.25673	0.215127	0.447045	-5.82391
A_23_P166640	ARL6IP5	0.334709	1.81379	2.97027	0.00469476	0.032728	-2.55768
A_23_P28169	ARL6IP6	-0.186953	-0.624815	-1.73566	0.0892444	0.260204	-5.13949
A_23_P138271	ARL8A	-0.469513	0.9256	-4.97707	9.28148e-06	0.000275994	3.31296
A_23_P385217	ARL8B	-0.20576	0.894544	-2.28387	0.0269906	0.115969	-4.1256
A_32_P234827	ARMC1	0.30534	-0.19986	3.38517	0.00145375	0.0136269	-1.47597
A_23_P32913	ARMC10	0.218751	-0.971829	2.58687	0.0128754	0.0687591	-3.47088
A_24_P320604	ARMC2	0.383826	0.795702	1.50041	0.140266	0.346222	-5.5005
A_23_P86540	ARMC3	1.21714	2.98163	1.57293	0.122513	0.318489	-5.39422
A_32_P141418	ARMC4	0.998212	0.95529	1.61475	0.113128	0.302666	-5.33088
A_32_P512500	ARMC5	0.0243008	0.198842	0.219739	0.827036	0.91822	-6.57842
A_23_P425750	ARMC6	-0.165528	-0.724738	-1.80696	0.0772387	0.236681	-5.02097
A_23_P15375	ARMC7	-0.191458	0.497173	-1.09873	0.277541	0.520219	-6.00503
A_23_P29784	ARMC8	-0.151402	0.807521	-1.59917	0.116553	0.308354	-5.35465
A_24_P945408	ARMC9	-0.198519	0.539629	-1.72723	0.0907628	0.262988	-5.15324
A_23_P22682	ARMCX1	-0.0958386	0.923227	-0.617698	0.539787	0.743692	-6.41206
A_23_P73747	ARMCX2	0.517278	0.351646	3.37257	0.00150811	0.0140394	-1.5101
A_23_P217611	ARMCX3	0.100257	0.663033	0.88995	0.378073	0.614896	-6.2088
A_24_P195821	ARMCX4	0.0574556	0.220271	0.914405	0.36522	0.603597	-6.18706
A_23_P85188	ARMCX5	0.236416	0.236152	2.68009	0.0101468	0.0578563	-3.25717
A_32_P104460	ARMCX6	0.344281	0.155419	3.04733	0.00379881	0.0281698	-2.36368
A_24_P391568	ARNT	0.0432986	0.323015	0.360542	0.720074	0.861447	-6.53752
A_23_P201211	FCRL5	2.14532	2.32297	4.44312	5.45152e-05	0.00108565	1.62051
A_23_P162037	ARNTL	-0.712789	1.28644	-2.28948	0.0266363	0.11497	-4.11406
A_23_P74012	SPRR1A	2.132	1.18833	5.01123	8.2729e-06	0.000251501	3.42326
A_24_P72479	ARPC1A	-0.221692	-1.16359	-2.6406	0.0112304	0.0623916	-3.34838
A_23_P20196	ARPC1B	-0.0626766	-0.170867	-0.359746	0.720665	0.861633	-6.53781
A_23_P102122	ARPC2	-0.231316	1.00038	-1.52908	0.133016	0.334317	-5.45902
A_24_P167473	ARPC3	-0.0762778	0.525552	-0.731959	0.467866	0.689553	-6.33548
A_23_P29566	ARPC4	0.0533172	-0.107181	0.471313	0.63962	0.810005	-6.49148
A_23_P380928	ARPC4-TTLL3	0.0505404	0.143023	0.377594	0.70745	0.8542	-6.53122
A_23_P126803	ARPC5	-0.31035	1.14406	-2.44459	0.0183478	0.0884487	-3.78613
A_24_P29975	ARPC5L	-0.116978	-0.417942	-0.814613	0.419445	0.649297	-6.2722
A_23_P121447	ARPM1	-0.0377048	0.248667	-0.556761	0.58036	0.770667	-6.44768
A_23_P205768	ARPP19	-0.018323	-0.683796	-0.187647	0.85197	0.931039	-6.58497
A_23_P143838	ARPP21	0.01104	-1.15648	0.159336	0.874094	0.942836	-6.58989
A_24_P344976	ARR3	-0.0614981	-0.00467917	-1.02187	0.31213	0.553618	-6.08481
A_23_P26024	C15orf48	2.13151	3.01466	5.85364	4.62932e-07	2.6349e-05	6.19679
A_23_P158829	ARRB2	-0.208942	1.31797	-1.40754	0.165914	0.383402	-5.62994
A_23_P391607	ARRDC1	-0.262503	0.108585	-2.18107	0.0342698	0.136907	-4.33312
A_23_P108751	FHL2	2.13043	0.618115	8.54807	4.26342e-11	2.32072e-08	15.1664
A_24_P274615	ARRDC3	-0.0283596	1.50695	-0.205217	0.838298	0.924374	-6.58151
A_23_P339818	ARRDC4	-0.140139	1.39692	-0.717513	0.476646	0.69601	-6.34586
A_32_P30271	ARRDC5	0.0574815	0.524362	0.603453	0.549139	0.749526	-6.42071
A_23_P255436	ARSA	-0.0684753	0.843342	-0.379812	0.705814	0.852984	-6.53039
A_24_P205213	ARSB	-0.0348128	-0.783531	-0.34321	0.732987	0.868416	-6.54362
A_23_P217712	ARSD	-0.00825475	0.314927	-0.176325	0.860804	0.936301	-6.58703
A_23_P256084	ARSE	-0.128148	-0.914829	-0.507365	0.614296	0.792948	-6.47388
A_23_P304304	ARSF	-0.0581734	0.1809	-0.865471	0.391222	0.625471	-6.23
A_24_P339416	ARSG	0.0302574	-0.266804	0.394022	0.695365	0.846412	-6.52489
A_23_P19030	ARSI	0.166357	0.484208	0.944421	0.349834	0.589302	-6.1596
A_23_P213298	ARSJ	0.290742	1.24503	2.04652	0.0463804	0.169213	-4.59293
A_23_P312536	ARSK	-0.213679	-0.189356	-3.16573	0.00272884	0.0220059	-2.05929
A_23_P87363	ART1	0.0714898	0.0685104	0.94025	0.351947	0.591109	-6.16347
A_23_P80918	ART3	-0.0851151	-1.58563	-0.577239	0.566562	0.761636	-6.43611
A_23_P116902	ART4	-0.36118	0.452629	-2.0806	0.0430045	0.160517	-4.52841
A_23_P427122	ART5	-0.234757	0.100227	-2.15094	0.0367089	0.143726	-4.39248
A_24_P251040	ARTN	-0.000427814	0.69361	-0.00346213	0.997252	0.998679	-6.60261
A_24_P919920	ARV1	0.0805651	-0.00896458	1.25699	0.215032	0.446894	-5.82358
A_24_P416961	ARVCF	0.223079	0.0369208	1.60218	0.115885	0.307208	-5.35007
A_24_P927614	ARVP6125	-0.106652	0.127381	-1.65502	0.104654	0.287831	-5.26851
A_23_P306223	ARX	-0.0466766	0.22781	-0.605341	0.547895	0.74887	-6.41957
A_23_P12643	AS3MT	0.0281868	-1.25104	0.312708	0.7559	0.881317	-6.55363
A_23_P216325	ASAH1	-0.57077	1.90239	-2.76015	0.00823893	0.049677	-3.06926
A_23_P161171	ASAH2	0.0465049	-0.158977	0.756049	0.453432	0.677606	-6.31772
A_23_P71526	ASAP1	-0.455343	0.0223875	-3.05251	0.00374473	0.0279018	-2.35052
A_23_P146325	ASAP1-IT1	-0.502733	1.01245	-1.44048	0.15643	0.369843	-5.5849
A_24_P362540	ASAP2	0.0754049	0.155619	0.613894	0.542276	0.745244	-6.41439
A_23_P114689	ASAP3	-0.0253148	0.736921	-0.213001	0.832257	0.921459	-6.57988
A_32_P183609	ASB1	0.0627832	-0.40724	0.63265	0.53006	0.737282	-6.40276
A_23_P427634	ASB10	-0.0440789	-0.103923	-0.828255	0.411756	0.642725	-6.26112
A_23_P114259	ASB11	0.00465321	0.0655542	0.0653584	0.948169	0.977037	-6.60048
A_23_P96395	ASB12	-0.1822	0.125252	-3.46706	0.00114333	0.0114291	-1.25228
A_24_P278299	ASB13	-0.00171449	-0.363233	-0.0201312	0.984025	0.992119	-6.60242
A_23_P155265	ASB14	0.0923723	0.212165	1.02279	0.311699	0.553127	-6.08389
A_24_P56837	ASB16	-0.371291	1.0345	-2.11593	0.0397332	0.151483	-4.4606
A_23_P344444	ASB17	0.0841767	0.0145479	1.36361	0.179254	0.401768	-5.68854
A_23_P502520	IL4I1	2.12677	1.91975	4.15452	0.000138184	0.00224532	0.736409
A_23_P56833	ASB3	-0.193947	-0.0365083	-1.83541	0.0728435	0.22753	-4.97252
A_23_P157205	ASB4	0.0186046	0.219015	0.29722	0.767622	0.88811	-6.55836
A_23_P144326	ASB5	0.528324	0.548065	3.28692	0.00193224	0.0168498	-1.74012
A_32_P412313	ASB6	0.0968861	-0.163306	1.15087	0.255666	0.496337	-5.94778
A_24_P920979	ASB7	0.0102992	0.0463542	0.144954	0.885373	0.947098	-6.59209
A_23_P22200	ASB8	-0.103432	0.24219	-1.24366	0.219857	0.452831	-5.83975
A_23_P125643	ASB9	-0.0671848	-1.05523	-0.492615	0.624602	0.799562	-6.48124
A_23_P1280	ASCC1	-0.258671	-0.809306	-3.5661	0.000852	0.00917855	-0.97761
A_23_P143643	ASCC2	-0.105203	-0.802785	-1.08009	0.28567	0.527922	-6.02488
A_23_P382654	ASCC3	0.151789	0.530348	0.733377	0.467009	0.688756	-6.33445
A_23_P25305	ASCL1	-0.0435656	-0.280754	-0.706499	0.483402	0.70178	-6.35364
A_32_P171061	ASCL2	0.300205	0.203788	1.04351	0.302104	0.543839	-6.0629
A_23_P2083	ASCL3	0.0886708	0.100494	1.46124	0.150672	0.360708	-5.55602
A_24_P112087	ASF1A	-0.147062	0.0993479	-1.13761	0.261108	0.501782	-5.96258
A_23_P119254	ASF1B	0.00312014	-1.81026	0.030198	0.976038	0.988549	-6.60216
A_23_P118722	ASGR1	-0.19673	-2.52879	-1.04191	0.302838	0.544878	-6.06454
A_23_P130113	ASGR2	-0.236751	-2.85676	-1.28602	0.204802	0.435	-5.78783
A_24_P367666	ASH1L	-0.247314	1.54473	-1.10014	0.276933	0.519634	-6.00351
A_23_P134827	ASH2L	-0.098249	-0.707902	-1.4798	0.145669	0.353722	-5.52988
A_23_P120629	ASIP	0.0086637	0.236969	0.15796	0.875172	0.94313	-6.59011
A_23_P26223	ASL	-0.503761	-0.0597479	-4.18136	0.000126853	0.00210483	0.817558
A_23_P255535	ASMT	-0.0803229	0.4109	-0.694283	0.490958	0.707933	-6.36213
A_23_P159539	ASMTL	0.0130479	0.402675	0.129496	0.897524	0.951511	-6.59421
A_23_P60793	ASMTL-AS1	-0.0092547	-0.272375	-0.0550043	0.956371	0.980925	-6.6011
A_23_P27627	ASNA1	-0.0513439	-0.877648	-0.403896	0.68814	0.842326	-6.52095
A_23_P145694	ASNS	-0.016157	-1.9832	-0.103838	0.917745	0.960397	-6.59721
A_23_P91001	ASNSD1	-0.168851	-0.0503771	-2.63378	0.011428	0.0631537	-3.36404
A_23_P164436	ASPA	0.467974	2.55688	2.36541	0.0222329	0.10132	-3.95563
A_24_P690811	ASPDH	-0.0440329	-0.0216896	-0.73844	0.463957	0.686476	-6.33076
A_23_P112554	COL15A1	2.09439	1.31276	6.56883	3.85844e-08	3.8569e-06	8.5951
A_24_P295245	ASPH	-0.406047	0.635437	-3.75642	0.00047917	0.00584307	-0.4379
A_23_P170667	ASPHD1	0.648827	-1.32727	2.35475	0.0228091	0.102675	-3.97812
A_23_P91640	ASPHD2	0.332837	0.0913771	3.41106	0.00134784	0.0128652	-1.40558
A_24_P911179	ASPM	0.259262	-2.27488	1.36241	0.179629	0.402245	-5.69011
A_23_P205959	ALDH1A3	2.07476	2.45023	6.96199	9.82835e-09	1.32793e-06	9.91624
A_23_P417383	ASPRV1	0.0169102	0.480881	0.0963353	0.923668	0.963513	-6.59797
A_23_P32320	ASPSCR1	-0.39283	-1.19046	-4.73676	2.07348e-05	0.000516946	2.54327
A_23_P203391	ASRGL1	-0.700457	0.350923	-3.52156	0.000972939	0.0101507	-1.10167
A_23_P31921	ASS1	0.215432	-1.55137	1.50767	0.1384	0.343085	-5.49006
A_23_P121141	ASTE1	0.257951	-0.0484812	2.73358	0.00883197	0.0523567	-3.13207
A_23_P102439	ASTL	-0.0465133	0.0753271	-0.819327	0.416778	0.646906	-6.26839
A_23_P301021	ASTN1	0.0898736	0.0489396	0.856203	0.396275	0.629939	-6.23787
A_24_P83738	ASTN2	0.074064	0.0552917	0.729414	0.469406	0.690939	-6.33732
A_32_P41021	ASXL1	-0.307046	-0.0844604	-2.50963	0.0156273	0.0789462	-3.64369
A_23_P210300	ASXL2	0.322184	0.406533	4.09113	0.000168992	0.00264502	0.545685
A_23_P381746	ASXL3	0.302037	-0.109287	2.27463	0.0275835	0.117583	-4.14457
A_23_P71213	ASZ1	-0.0310725	0.0439021	-0.440442	0.661657	0.825324	-6.50553
A_23_P75288	ATAD1	0.0520763	0.145708	0.637101	0.527183	0.73562	-6.39995
A_24_P59596	ATAD2	-0.00829623	-0.487287	-0.113347	0.910243	0.957081	-6.59618
A_32_P191004	ATAD2B	0.158598	0.420804	1.52229	0.134705	0.337082	-5.46891
A_23_P201357	ATAD3A	-0.0439164	-0.993383	-0.304832	0.761854	0.884646	-6.55606
A_23_P302750	ATAD3B	0.0760649	-0.37879	1.06881	0.290671	0.533215	-6.03674
A_23_P318486	ATAD3C	0.0454481	0.944583	0.435488	0.665222	0.827243	-6.5077
A_23_P255750	ATAD5	0.133169	-1.42506	1.53473	0.131624	0.332178	-5.45077
A_23_P70509	ATAT1	-0.00366087	-0.10016	-0.0606677	0.951884	0.978961	-6.60078
A_23_P433063	ATCAY	0.150169	0.561333	1.37343	0.176201	0.397313	-5.67558
A_32_P170759	ATE1	0.000646784	-0.0235104	0.0109823	0.991285	0.995307	-6.60256
A_23_P105646	ATF1	-0.228422	-0.430979	-2.32005	0.0247774	0.109085	-4.05076
A_23_P209879	ATF2	0.116487	0.260654	1.49885	0.14067	0.346755	-5.50274
A_23_P34915	ATF3	-0.707858	1.71909	-1.46971	0.148372	0.357363	-5.54413
A_23_P120933	ATF4	-0.360268	0.491252	-2.19328	0.0333229	0.134113	-4.30888
A_23_P119337	ATF5	0.0252729	-0.671863	0.175017	0.861826	0.936888	-6.58726
A_23_P62907	ATF6	-0.0824426	0.267033	-0.990202	0.327199	0.568316	-6.11607
A_23_P59163	ATF6B	0.0602005	0.0421687	1.14233	0.259163	0.499882	-5.95733
A_24_P922475	ATF7	-0.453	0.148752	-4.08071	0.00017466	0.00271638	0.514446
A_24_P923757	ATF7IP	0.195943	0.226173	2.17449	0.0347895	0.138315	-4.34613
A_24_P341987	ATF7IP2	0.0420795	-0.0650687	0.627974	0.533092	0.739094	-6.40569
A_24_P370471	ATG10	0.00964773	-0.729494	0.0894615	0.929099	0.966638	-6.59861
A_24_P680857	ATG12	0.144941	0.69709	1.37053	0.1771	0.398604	-5.67942
A_23_P95292	ATG13	0.0278075	-0.376933	0.361703	0.719212	0.861096	-6.5371
A_23_P309989	ATG14	0.0785057	-0.0789229	0.861946	0.393139	0.627154	-6.233
A_32_P113508	ATG16L1	-0.0902462	-0.0301417	-0.674318	0.503447	0.717382	-6.3757
A_23_P36305	ATG16L2	-0.464097	0.83585	-2.51129	0.015563	0.0787841	-3.64003
A_23_P361820	ATG2A	-0.349385	-0.234508	-3.2278	0.00228849	0.0192552	-1.89676
A_23_P88163	ATG2B	-0.122285	0.315408	-1.27593	0.208314	0.439079	-5.80034
A_24_P196382	ATG3	-0.186927	-0.170756	-2.42218	0.0193798	0.0924233	-3.83453
A_23_P217367	ATG4A	-0.19802	1.27061	-2.11615	0.0397134	0.151464	-4.46017
A_24_P182764	ATG4B	-0.0506111	0.0697083	-0.345656	0.731159	0.867353	-6.54278
A_24_P182539	ATG4C	0.286392	-0.0461188	2.57984	0.0131062	0.0696257	-3.48678
A_23_P101342	ATG4D	-0.266551	-0.528135	-3.04917	0.00377957	0.0280973	-2.35902
A_24_P175059	ATG5	0.0368029	0.35891	0.360779	0.719898	0.861395	-6.53743
A_24_P944827	ATG7	0.187668	1.01436	1.66288	0.103061	0.285049	-5.25616
A_23_P165450	ATG9A	-0.448052	-0.664475	-4.90556	1.18019e-05	0.000333149	3.08271
A_32_P379379	ATG9B	-0.0900724	0.0528646	-1.37564	0.175522	0.396534	-5.67267
A_23_P98686	ATHL1	0.219154	0.333519	0.988034	0.328248	0.569184	-6.11818
A_23_P68087	ATIC	-0.0262905	-1.94609	-0.234649	0.815511	0.91182	-6.57502
A_23_P88351	ATL1	0.13336	1.11829	0.8535	0.397756	0.631032	-6.24016
A_23_P415015	ATL2	0.130098	-0.0234938	2.10057	0.0411272	0.155089	-4.49019
A_23_P105028	ATL3	-0.190565	-1.36579	-1.57308	0.122478	0.318439	-5.39399
A_24_P103944	ATM	-0.0179423	-0.0564792	-0.247148	0.805881	0.907172	-6.57201
A_24_P176493	ATMIN	0.0414972	0.351623	0.485276	0.629758	0.803643	-6.48482
A_24_P24244	ATN1	0.0482496	0.787485	0.554413	0.581952	0.771475	-6.44898
A_23_P332246	ATOH1	-0.0971166	0.0459521	-1.13324	0.26292	0.503869	-5.96742
A_23_P378514	ATOH7	-0.0171524	0.214556	-0.24026	0.811185	0.909901	-6.57369
A_24_P379104	PIM2	2.04146	-0.260308	5.15416	5.10208e-06	0.000169171	3.88709
A_23_P144877	ATOX1	0.0253232	-0.368302	0.239514	0.81176	0.910152	-6.57387
A_24_P215765	ATP10A	-0.214513	2.88088	-0.873912	0.386656	0.621261	-6.22275
A_24_P403016	ATP10B	0.0786976	0.798171	0.822237	0.415137	0.645682	-6.26603
A_23_P170280	ATP10D	-0.119695	1.39397	-0.814464	0.41953	0.649325	-6.27232
A_24_P161973	ATP11A	-0.397578	1.92493	-1.46555	0.149497	0.359189	-5.54997
A_23_P212522	ATP11B	0.0288729	0.230523	0.260389	0.795713	0.902182	-6.56864
A_24_P399942	ATP11C	0.430416	0.217923	4.29258	8.87962e-05	0.00158137	1.15625
A_23_P87982	ATP12A	0.747164	0.9779	1.83198	0.0733612	0.228504	-4.97839
A_23_P5163	ATP13A1	-0.0259704	-0.708106	-0.291596	0.771892	0.890603	-6.56002
A_24_P131222	ATP13A2	-0.219248	-0.1191	-3.11543	0.00314309	0.0244607	-2.18952
A_24_P183094	ATP13A3	0.0983909	0.532921	0.550368	0.584701	0.773716	-6.45121
A_23_P430948	ATP13A4	-0.426425	1.27634	-2.98939	0.00445562	0.0316594	-2.50985
A_32_P315178	ATP13A5	0.0294134	0.0925042	0.353496	0.725314	0.864514	-6.54004
A_32_P65589	LOC100130811	2.01266	1.60358	4.34644	7.46238e-05	0.00138609	1.3216
A_23_P149695	ATP1A1OS	0.150746	-0.301598	1.08182	0.284908	0.527176	-6.02305
A_23_P148879	ATP1A2	0.281554	2.18921	0.717896	0.476412	0.69601	-6.34559
A_23_P205370	ASB2	2.01144	1.76006	6.75627	2.00967e-08	2.34413e-06	9.22521
A_24_P333420	ATP1A4	0.0589023	-0.0075	0.882544	0.382021	0.618685	-6.21528
A_23_P62932	ATP1B1	0.242004	2.14563	1.26319	0.212816	0.443965	-5.81601
A_24_P31275	ATP1B2	0.72642	1.22705	4.5714	3.58191e-05	0.000797396	2.02099
A_23_P68007	ATP1B3	-0.58576	0.11361	-2.45274	0.0179846	0.0873391	-3.76842
A_23_P217430	ATP1B4	-0.0049635	0.0820854	-0.0678698	0.94618	0.975912	-6.60031
A_23_P72462	ATP2A1	-0.0708767	-0.246998	-1.0297	0.308478	0.550259	-6.07694
A_24_P73290	ATP2A2	0.481329	1.23692	4.19942	0.00011974	0.00200567	0.87231
A_23_P207632	ATP2A3	0.224454	0.219485	1.13193	0.263465	0.504333	-5.96887
A_23_P128319	ATP2B1	0.307411	-0.439856	1.74932	0.0868323	0.255529	-5.11712
A_23_P18152	ATP2B2	-0.0366105	0.000133333	-0.577886	0.566129	0.761463	-6.43574
A_23_P22723	ATP2B3	0.123971	0.166577	1.61162	0.113811	0.303904	-5.33569
A_24_P405205	ATP2B4	-0.0965484	0.614373	-1.03833	0.304483	0.545948	-6.06818
A_23_P143916	ATP2C1	-0.20879	1.43931	-1.3935	0.170093	0.389567	-5.64886
A_23_P117992	ATP2C2	-0.491061	2.12725	-1.99575	0.0518359	0.18168	-4.6874
A_23_P430728	ATP4A	0.0563412	-0.191308	0.913977	0.365443	0.603812	-6.18745
A_23_P32308	ATP4B	0.0899673	0.0546875	1.46762	0.148938	0.358328	-5.54707
A_24_P245358	ATP5A1	-0.16962	-0.578483	-1.7556	0.0857407	0.253305	-5.10677
A_23_P33216	ATP5B	-0.316227	-1.64059	-3.02975	0.00398779	0.0292239	-2.40822
A_23_P63655	ATP5C1	-0.097908	-1.63049	-0.821577	0.415509	0.64594	-6.26657
A_23_P5089	ATP5D	-0.174629	-0.00192292	-2.6183	0.0118884	0.0649835	-3.39947
A_23_P252322	ATP5E	-0.0435582	0.638927	-0.475877	0.63639	0.808146	-6.48932
A_24_P659099	ATP5F1	-0.0807716	0.393263	-0.798005	0.428923	0.65727	-6.28544
A_23_P164228	ATP5G1	-0.0699443	-0.798269	-0.580874	0.564129	0.760242	-6.43402
A_24_P315326	ATP5G2	0.176374	0.0478333	1.65549	0.104558	0.287697	-5.26777
A_24_P174346	ATP5G3	-0.0721215	-0.300556	-1.24781	0.218345	0.451036	-5.83473
A_23_P77818	ATP5H	-0.202156	0.00341875	-2.66413	0.0105726	0.0595521	-3.29416
A_24_P302998	ATP5I	-0.0286823	0.829223	-0.480887	0.632851	0.80557	-6.48693
A_23_P154832	ATP5J	-0.127537	-0.434769	-1.24781	0.218347	0.451036	-5.83474
A_23_P215832	ATP5J2	-0.060232	-0.639365	-0.618971	0.538955	0.743182	-6.41127
A_23_P75622	ATP5L	-0.0106621	0.0620354	-0.207474	0.836545	0.923234	-6.58104
A_23_P143474	ATP5O	0.0503128	-0.404706	0.575427	0.567776	0.762535	-6.43715
A_24_P118231	ATP5S	-0.34523	-0.260971	-3.31075	0.00180405	0.0160327	-1.67647
A_23_P107795	ATP5SL	-0.638798	0.165288	-6.93502	1.07942e-08	1.41016e-06	9.82567
A_23_P337726	ATP6	-0.194714	-0.0124083	-1.48259	0.144928	0.352578	-5.52593
A_23_P250462	ATP6AP1	-0.309697	0.422567	-2.58195	0.0130365	0.0693629	-3.48201
A_24_P807031	ATP6AP1L	0.171773	-0.168735	0.819021	0.416951	0.646969	-6.26864
A_23_P11353	ATP6AP2	0.148498	0.39221	1.3524	0.182785	0.406337	-5.70321
A_24_P333733	ATP6V0A1	-0.289296	0.324683	-2.5381	0.0145562	0.0750716	-3.58046
A_23_P87513	ATP6V0A2	0.209286	-0.539525	2.1188	0.0394776	0.150858	-4.45506
A_23_P215111	ATP6V0A4	0.0767145	0.0437625	0.322932	0.748194	0.876314	-6.55038
A_23_P137814	ATP6V0B	-0.0610445	0.184346	-0.505751	0.61542	0.793772	-6.47469
A_23_P54816	ATP6V0C	-0.340574	0.668813	-2.55578	0.0139249	0.0726623	-3.54091
A_24_P118326	ATP6V0CP3	-0.27343	0.149746	-2.53084	0.014823	0.0759283	-3.59664
A_23_P54636	ATP6V0D1	-0.0842827	0.893579	-0.838787	0.405879	0.637716	-6.25245
A_23_P146146	ATP6V0D2	0.421615	0.504946	1.71967	0.0921411	0.265529	-5.16551
A_23_P213840	ATP6V0E1	-0.266633	1.39234	-1.88743	0.0653503	0.21202	-4.88224
A_23_P61960	ATP6V0E2	0.244521	-0.943987	2.78055	0.00780884	0.0478642	-3.02074
A_24_P396994	ATP6V1A	-0.0930346	0.74641	-0.785541	0.436119	0.662769	-6.29521
A_24_P145249	ATP6V1B1	-0.0133343	-0.010125	-0.241106	0.810533	0.909628	-6.57348
A_23_P31844	ATP6V1B2	-0.144961	0.359304	-0.832904	0.409155	0.639939	-6.25731
A_23_P146058	ATP6V1C1	-0.0366531	-0.203873	-0.239132	0.812054	0.910303	-6.57396
A_24_P276932	ATP6V1C2	0.0858731	-0.0677354	1.15576	0.253681	0.494394	-5.94229
A_23_P140115	ATP6V1D	0.00213814	-0.0790312	0.0201702	0.983994	0.992119	-6.60242
A_23_P143551	ATP6V1E1	-0.436641	0.133935	-3.1884	0.00255943	0.0209887	-2.00015
A_23_P143047	ATP6V1E2	-0.029094	-0.729494	-0.263745	0.793141	0.900591	-6.56776
A_23_P93623	ATP6V1F	-0.259938	0.110652	-1.64146	0.107447	0.292639	-5.28966
A_23_P20882	ATP6V1G1	-0.0166883	0.351498	-0.196797	0.844844	0.927638	-6.58321
A_23_P500410	ATP6V1G2	0.109856	-0.157994	1.05473	0.296999	0.539637	-6.05138
A_23_P23797	ATP6V1G3	-0.0439548	-0.00585	-0.648819	0.519646	0.729805	-6.39246
A_23_P157478	ATP6V1H	-0.0762528	0.0844625	-0.693952	0.491164	0.708178	-6.36236
A_23_P217737	ATP7A	-0.122978	0.323079	-1.37631	0.175315	0.396294	-5.67177
A_23_P205228	ATP7B	-0.0355564	-0.322027	-0.306812	0.760356	0.884007	-6.55546
A_23_P30075	ATP8A1	-0.324279	0.781921	-2.86383	0.00625981	0.0408075	-2.82008
A_23_P258612	ATP8A2	-0.469232	1.85018	-1.75814	0.0853024	0.252366	-5.10258
A_23_P107597	ATP8B1	0.145617	0.175021	1.50638	0.13873	0.343643	-5.49192
A_32_P185229	ATP8B2	0.655096	0.553275	4.65436	2.72464e-05	0.000644831	2.28222
A_23_P79108	ATP8B3	0.13122	-0.787975	0.663149	0.510508	0.72267	-6.38312
A_23_P163216	ATP8B4	0.615111	1.29294	3.38143	0.00146967	0.01376	-1.48609
A_24_P358245	ATP8B5P	-0.184649	-0.381398	-1.82441	0.0745177	0.231161	-4.99134
A_23_P380614	ATP9A	0.551188	0.0731312	4.03609	0.000201069	0.00300775	0.381176
A_23_P10497	ATP9B	0.0296429	1.20439	0.248746	0.804652	0.906366	-6.57161
A_24_P919899	ATPAF1	-0.00415652	-0.160794	-0.083622	0.933716	0.969383	-6.59911
A_32_P97862	ATPAF1-AS1	-0.0432333	0.107423	-0.854622	0.397141	0.63056	-6.23921
A_23_P418493	ATPAF2	-0.0204636	-0.222598	-0.185168	0.853903	0.932361	-6.58543
A_23_P77135	ATPBD4	-0.0298116	-0.0991167	-0.580099	0.564647	0.760522	-6.43447
A_23_P126716	ATPIF1	0.119385	-0.251356	0.897369	0.374144	0.611486	-6.20227
A_23_P136058	ATR	0.219675	-0.203225	2.75848	0.00827499	0.0498488	-3.07321
A_23_P501770	ATRIP	-0.104861	-0.987079	-1.10238	0.275967	0.51839	-6.0011
A_24_P53600	ATRN	0.00636048	-0.2548	0.0594759	0.952828	0.979366	-6.60085
A_23_P388379	ATRNL1	-0.0332248	-0.174985	-0.491664	0.625269	0.800103	-6.4817
A_24_P128041	ATRX	-0.0255228	0.543546	-0.229717	0.819319	0.913833	-6.57617
A_24_P294842	ATXN1	0.427028	0.472329	6.43531	6.14098e-08	5.46994e-06	8.14626
A_24_P391368	ATXN10	0.079855	-0.58476	0.951389	0.346325	0.585876	-6.1531
A_23_P163814	ATXN1L	-0.0801503	0.242717	-1.55608	0.126468	0.324847	-5.41932
A_23_P389907	ATXN2	-0.175262	0.320333	-1.3977	0.168834	0.387966	-5.64322
A_23_P147439	ATXN2L	-0.12731	-0.398756	-1.83061	0.0735693	0.228872	-4.98074
A_24_P13595	ATXN3	-0.200247	0.10916	-2.7281	0.00895895	0.0529112	-3.14496
A_23_P361744	ATXN3L	0.0292143	0.006075	0.420228	0.676254	0.834629	-6.51423
A_23_P257155	ATXN7	-0.215127	1.16575	-1.06843	0.290839	0.533391	-6.03713
A_32_P179740	ATXN7L1	0.257493	0.36119	3.18511	0.00258337	0.021102	-2.00874
A_23_P317207	ATXN7L2	0.104425	0.429123	1.25197	0.21684	0.449176	-5.82969
A_23_P421935	ATXN7L3	-0.026103	-0.562083	-0.296228	0.768375	0.888585	-6.55865
A_24_P263956	ATXN7L3B	0.00268766	-0.39014	0.0217557	0.982736	0.991949	-6.60238
A_23_P20852	AUH	0.101358	0.292294	0.973088	0.335543	0.575367	-6.13257
A_23_P253421	AUP1	-0.106744	-0.66599	-1.07132	0.289551	0.532191	-6.03411
A_23_P131866	AURKA	0.00998828	-2.95943	0.0820631	0.934949	0.970097	-6.59924
A_23_P103885	AURKAIP1	-0.226573	-0.0345542	-2.65579	0.0108017	0.0605291	-3.31343
A_23_P130182	AURKB	0.0626467	-2.54838	0.6046	0.548383	0.749104	-6.42002
A_23_P50232	AURKC	-0.00223485	-0.831402	-0.0260175	0.979355	0.990066	-6.60228
A_23_P122906	AUTS2	0.156521	1.71027	1.11904	0.268871	0.510591	-5.98303
A_23_P100074	AVEN	0.0875772	-0.251702	0.693519	0.491433	0.70847	-6.36266
A_23_P53257	AVIL	-0.591572	1.89932	-2.12786	0.0386787	0.148884	-4.43749
A_24_P55356	AVL9	0.0290711	-0.699398	0.400091	0.690921	0.844201	-6.52248
A_23_P109133	AVP	0.0523715	0.281123	0.435208	0.665424	0.827303	-6.50782
A_23_P1492	AVPI1	-0.605201	0.560042	-2.79586	0.00749978	0.0464347	-2.98416
A_23_P25246	AVPR1A	0.0317257	0.149894	0.402808	0.688935	0.84293	-6.52139
A_23_P72340	AVPR1B	-0.12247	0.0475896	-2.10985	0.04028	0.15297	-4.47234
A_23_P346800	AVPR2	-0.0219668	0.199042	-0.302173	0.763867	0.886039	-6.55687
A_32_P234518	AWAT1	-0.0134824	0.108727	-0.187676	0.851947	0.931039	-6.58496
A_32_P39855	AXDND1	0.224742	0.334983	1.16136	0.251421	0.491749	-5.93597
A_24_P22488	AXIN1	-0.18899	-1.17531	-1.69707	0.0963667	0.273128	-5.20191
A_23_P148015	AXIN2	-0.106476	0.616627	-0.575262	0.567887	0.762625	-6.43725
A_23_P208389	AXL	-0.143709	-0.514752	-0.870335	0.388587	0.623189	-6.22583
A_23_P167159	SCRG1	2.0113	2.40251	4.146	0.000141981	0.00229758	0.710709
A_23_P319270	AZI1	0.180027	-0.306731	1.47959	0.145723	0.353764	-5.53017
A_24_P105913	AZI2	-0.230876	1.59774	-2.23145	0.0305099	0.125881	-4.23238
A_23_P157435	AZIN1	0.355213	-0.657146	2.70371	0.00954549	0.0552627	-3.20216
A_23_P153741	AZU1	-0.102543	0.110338	-1.64944	0.105796	0.289631	-5.27723
A_23_P37441	B2M	0.0586114	2.53354	0.2433	0.808843	0.908764	-6.57295
A_23_P121695	CXCL13	1.98361	2.01158	3.21246	0.00239061	0.0198923	-1.93712
A_23_P334751	B3GALNT2	0.41428	-0.207798	3.87393	0.000333715	0.00441558	-0.0973119
A_23_P108564	B3GALT1	-0.0234788	-0.162021	-0.382624	0.703742	0.851762	-6.52931
A_23_P499	B3GALT2	-0.19636	0.296358	-2.06499	0.044523	0.164338	-4.55807
A_23_P422071	B3GALT4	-0.0823671	3.16192	-0.690841	0.493099	0.709402	-6.3645
A_23_P102917	B3GALT5	-0.0109299	-0.0534875	-0.172192	0.864034	0.937924	-6.58776
A_23_P35021	B3GALT6	0.0895501	-0.181663	0.918485	0.363104	0.601876	-6.18338
A_24_P832426	B3GALTL	-0.261936	0.145262	-1.35429	0.182186	0.40574	-5.70074
A_23_P1833	B3GAT1	0.190799	-1.65359	1.19335	0.238782	0.476981	-5.8993
A_23_P167805	B3GAT2	0.0507137	0.244381	0.517359	0.607357	0.787988	-6.46877
A_23_P36140	B3GAT3	-0.0135949	-0.50959	-0.168325	0.867057	0.938984	-6.58842
A_23_P86900	B3GNT1	-0.424035	-0.606731	-2.86321	0.00627019	0.0408343	-2.82159
A_23_P500956	B3GNT2	-0.222921	0.647352	-1.81774	0.0755486	0.233142	-5.0027
A_23_P385067	CLIC6	1.97798	3.78737	5.05785	7.06863e-06	0.00022092	3.57417
A_24_P945355	B3GNT4	0.00736245	-0.0267958	0.124848	0.901182	0.953536	-6.5948
A_23_P18372	B3GNT5	-0.163445	2.14211	-0.803962	0.425508	0.654532	-6.28072
A_23_P366895	B3GNT6	-0.0107335	0.292158	-0.157543	0.875499	0.943255	-6.59018
A_23_P253321	PNOC	1.95103	0.886525	4.94091	1.04818e-05	0.000303399	3.19638
A_23_P34744	CTSK	1.94824	3.97613	6.98256	9.15061e-09	1.27017e-06	9.98527
A_23_P379736	B3GNT9	0.695177	0.83889	4.53993	3.97198e-05	0.000857914	1.92236
A_24_P181672	B3GNTL1	0.242287	-0.600935	2.42978	0.0190241	0.0910816	-3.81816
A_23_P87461	B4GALNT1	-0.0700551	-0.634296	-0.956126	0.343951	0.583822	-6.14866
A_23_P331211	B4GALNT2	-0.190241	0.485473	-2.56479	0.013613	0.0714216	-3.52068
A_32_P49748	B4GALNT3	0.0953278	0.826644	0.712271	0.479855	0.698813	-6.34958
A_24_P918964	B4GALNT4	-0.0223197	-0.236431	-0.290787	0.772507	0.890787	-6.56025
A_24_P103803	B4GALT1	0.0743946	1.07891	0.444313	0.658877	0.823323	-6.50382
A_24_P353709	B4GALT2	-0.0487185	-0.0047125	-0.668584	0.507065	0.72045	-6.37952
A_23_P103919	B4GALT3	-0.082862	-0.203975	-0.811146	0.421413	0.651006	-6.27499
A_32_P103945	B4GALT4	0.232575	-0.117756	2.31828	0.0248817	0.109397	-4.05444
A_24_P239731	B4GALT5	-0.374554	0.533881	-1.17602	0.245571	0.484955	-5.91928
A_23_P118946	B4GALT6	0.0824748	-0.0605438	1.26047	0.213786	0.445218	-5.81934
A_23_P41872	B4GALT7	0.150197	-0.45554	1.89334	0.0645423	0.21013	-4.87185
A_23_P152678	B9D1	0.463507	0.177821	1.5511	0.127655	0.326577	-5.42669
A_24_P96171	B9D2	0.348811	1.92089	1.85975	0.0692518	0.219838	-4.93055
A_24_P273063	BAALC	0.123292	1.20968	0.885457	0.380465	0.617185	-6.21274
A_23_P1904	MS4A2	1.9433	3.00186	4.27233	9.47792e-05	0.0016583	1.09429
A_23_P119714	BABAM1	-0.109445	-0.319008	-1.84157	0.0719196	0.225458	-4.96194
A_23_P52806	BACE1	0.0852767	1.17635	0.495645	0.622479	0.798148	-6.47974
A_23_P88404	TGFB3	1.92995	2.82977	7.41078	2.07447e-09	4.46719e-07	11.4189
A_23_P211047	BACH1	-0.282794	0.802298	-1.4781	0.14612	0.354246	-5.53228
A_23_P30634	BACH2	-0.261214	0.526429	-1.38008	0.17416	0.394801	-5.66677
A_23_P150207	BAD	-0.0472733	0.665298	-0.571489	0.570419	0.764408	-6.4394
A_23_P146654	BAG1	-0.0499198	0.603502	-0.559581	0.57845	0.769505	-6.44611
A_23_P356554	BAG2	0.555964	-0.241221	2.64098	0.0112195	0.062371	-3.34751
A_23_P52552	BAG3	-0.348205	0.551338	-1.76427	0.0842529	0.250318	-5.09244
A_23_P146217	BAG4	-0.0407164	-0.350587	-0.654902	0.515757	0.726948	-6.38852
A_24_P130026	BAG5	-0.215895	0.0251979	-2.51115	0.0155682	0.0787901	-3.64032
A_24_P608411	BAG6	-0.193814	-0.184296	-2.45523	0.0178754	0.0869414	-3.76303
A_32_P103771	BAGE	-0.217107	0.940858	-2.18854	0.0336876	0.135222	-4.3183
A_24_P126262	BAGE4	-0.0971914	-0.283562	-1.52137	0.134938	0.337318	-5.47026
A_23_P49539	BAHCC1	0.0473215	-0.494344	0.510366	0.612208	0.79115	-6.47236
A_23_P117928	BAHD1	-0.156178	0.447817	-1.11137	0.27212	0.513873	-5.99138
A_23_P125056	BAI1	0.241257	-0.443348	3.44207	0.00123063	0.0120289	-1.32086
A_23_P149019	BAI2	0.675095	-0.699944	5.69873	7.9067e-07	3.90276e-05	5.68082
A_23_P252556	BAI3	-0.495242	1.26594	-2.99425	0.00439666	0.0313757	-2.49766
A_24_P40626	GREM2	1.919	2.05976	6.21041	1.34269e-07	1.00731e-05	7.39094
A_23_P168470	BAIAP2L1	0.0215134	-0.636156	0.180715	0.857376	0.934565	-6.58625
A_23_P166467	BAIAP2L2	-0.0064402	-0.169038	-0.108783	0.913842	0.958732	-6.59669
A_23_P163492	BAIAP3	0.144251	-0.232808	0.426825	0.671476	0.831432	-6.51143
A_23_P145357	BAK1	0.232169	0.171096	1.7417	0.0881706	0.258265	-5.12962
A_23_P52207	BAMBI	-0.217985	-2.48746	-0.878851	0.383999	0.619856	-6.21848
A_23_P47208	BANF1	0.185046	-0.964417	2.41407	0.0197662	0.0935827	-3.85198
A_32_P234926	BANF2	0.0469878	0.00260208	0.832995	0.409104	0.639939	-6.25723
A_23_P10232	BANK1	0.031876	2.83631	0.102822	0.918546	0.960657	-6.59732
A_23_P22263	BANP	0.12091	-0.0716667	0.778914	0.439975	0.666354	-6.30034
A_24_P302898	BAP1	-0.0841924	-0.683856	-0.912273	0.366329	0.604115	-6.18898
A_23_P67771	BARD1	0.306098	-1.25491	2.59647	0.0125662	0.0674774	-3.44913
A_23_P9340	BARHL1	-0.102887	0.111646	-1.55388	0.126992	0.32551	-5.42258
A_23_P126349	BARHL2	-0.021433	-0.0204792	-0.447171	0.656827	0.821652	-6.50255
A_23_P32279	BARX1	0.0934572	-1.57035	1.01894	0.3135	0.555055	-6.08773
A_23_P13083	BARX2	-0.0305211	0.0551646	-0.493218	0.624179	0.799282	-6.48094
A_23_P213385	BASP1	0.378258	-0.859881	2.03929	0.0471255	0.17076	-4.60651
A_32_P75581	BHLHE22	1.91854	3.63925	4.8379	1.48021e-05	0.000398437	2.86578
A_23_P370682	BATF2	-0.456839	1.29673	-1.58883	0.118873	0.312214	-5.37031
A_23_P160720	BATF3	0.093638	1.37987	0.359191	0.721078	0.861915	-6.53801
A_23_P346309	BAX	0.165322	1.03156	1.27069	0.210157	0.441161	-5.8068
A_23_P76799	BAZ1A	-0.179128	0.559531	-1.22041	0.228462	0.46398	-5.86756
A_23_P215449	BAZ1B	-0.0964705	-1.04526	-1.17402	0.246364	0.485983	-5.92157
A_23_P203841	BAZ2A	-0.416032	-0.221013	-4.05955	0.000186737	0.00284328	0.45115
A_23_P120048	BAZ2B	0.237247	1.62654	2.20461	0.032465	0.131281	-4.28629
A_23_P90189	BBC3	0.119945	1.11477	0.777682	0.440694	0.667107	-6.30129
A_24_P743869	BBIP1	-0.0390209	0.799283	-0.263933	0.792998	0.900532	-6.56771
A_23_P127495	BBOX1	0.379815	0.862756	1.30548	0.198151	0.42655	-5.76343
A_24_P184305	BBS1	0.0472045	0.255663	0.459417	0.648075	0.816089	-6.49701
A_24_P181149	BBS10	-0.0855659	0.462715	-0.657805	0.513906	0.725645	-6.38663
A_32_P235796	BBS12	0.13034	0.390617	0.775675	0.441867	0.667965	-6.30283
A_23_P106835	BBS2	0.418379	0.299152	3.50283	0.00102856	0.0105142	-1.15358
A_23_P99967	BBS4	0.179333	0.49489	1.211	0.232013	0.467864	-5.87867
A_24_P208452	BBS5	0.372633	0.785058	2.22096	0.0312612	0.12773	-4.25351
A_24_P260361	BBS7	0.0496432	0.255323	0.626866	0.533812	0.739473	-6.40638
A_23_P82351	BBS9	0.124894	0.174123	0.981122	0.331609	0.572373	-6.12486
A_23_P121356	BBX	0.0359382	0.336058	0.406609	0.68616	0.841005	-6.51985
A_23_P55716	BCAM	-0.00409954	1.1345	-0.0309686	0.975427	0.988441	-6.60214
A_23_P160607	BCAN	0.122514	0.223708	1.06978	0.290236	0.532891	-6.03572
A_23_P412526	BCAP29	-0.379046	-0.0131271	-4.37714	6.75589e-05	0.00128159	1.41624
A_32_P4364	BCAP31	-0.0594053	-0.051725	-0.634367	0.528949	0.736477	-6.40168
A_23_P66319	BCAR1	0.0748451	0.219544	0.567907	0.57283	0.765907	-6.44144
A_23_P97394	BCAR3	-0.5854	0.105885	-5.52566	1.43471e-06	6.37517e-05	5.10696
A_32_P106933	BCAR4	-0.0799995	0.0726646	-1.71301	0.0933696	0.267848	-5.17628
A_23_P17420	BCAS1	0.492928	-0.835402	1.7503	0.0866603	0.255169	-5.1155
A_23_P34930	BCAS2	0.116336	-0.654717	1.23917	0.2215	0.454933	-5.84516
A_23_P141680	BCAS3	-0.0738922	-0.0122542	-0.73545	0.465758	0.687739	-6.33294
A_32_P23659	BCAS4	0.199045	1.82327	2.01722	0.0494643	0.176416	-4.64769
A_24_P52921	BCAT1	-0.235982	-0.648833	-1.77232	0.0828909	0.247573	-5.07907
A_23_P101551	BCAT2	-0.589554	-0.0118187	-7.61967	1.0091e-09	2.50308e-07	12.1148
A_24_P1255	BCCIP	-0.0285461	-0.82034	-0.285958	0.77618	0.892291	-6.56165
A_23_P338233	BCDIN3D	0.182891	-0.0356938	1.52614	0.133747	0.335499	-5.46332
A_23_P161076	CD2	1.89903	4.731	5.89651	3.99082e-07	2.3275e-05	6.3399
A_23_P67188	BCKDHA	-0.309732	0.464625	-4.2755	9.38161e-05	0.00164733	1.10399
A_24_P914513	BCKDHB	-0.131294	-0.0426187	-1.89926	0.0637422	0.208286	-4.86142
A_23_P3823	BCKDK	0.0107889	-0.726073	0.133055	0.894724	0.950751	-6.59374
A_23_P115286	BCL10	-0.0453273	0.987508	-0.47543	0.636705	0.808297	-6.48954
A_23_P62021	THBS2	1.89581	-0.529394	5.12405	5.65025e-06	0.000184411	3.78911
A_23_P363885	BCL11B	0.0399504	0.04145	0.688864	0.494331	0.710288	-6.36585
A_23_P208132	BCL2	0.202472	0.821923	1.49989	0.140401	0.346424	-5.50125
A_23_P152002	BCL2A1	0.234341	2.17043	0.634986	0.528549	0.736477	-6.40129
A_24_P100130	BCL2L1	-0.264216	0.195148	-2.3371	0.0237918	0.105888	-4.01517
A_23_P163209	BCL2L10	0.0846588	0.0774125	1.41556	0.163565	0.380531	-5.61906
A_24_P122921	BCL2L11	0.156534	0.521806	0.889214	0.378464	0.615366	-6.20945
A_23_P50477	BCL2L12	0.179867	-1.05635	2.70815	0.00943602	0.0548527	-3.19176
A_24_P410389	BCL2L13	-0.229761	-0.100667	-4.62095	3.04253e-05	0.000703082	2.17681
A_23_P128050	BCL2L14	0.561393	0.734354	3.21473	0.00237518	0.0198056	-1.93113
A_24_P924932	BCL2L15	-0.0190018	-0.0105354	-0.199161	0.843005	0.926813	-6.58274
A_23_P418373	BCL2L2	-0.594912	0.697567	-6.60862	3.35949e-08	3.46487e-06	8.72885
A_23_P304897	BDKRB2	1.89562	2.44089	5.06724	6.84778e-06	0.000215459	3.60463
A_23_P57856	BCL6	-0.711251	3.23207	-3.60491	0.000758489	0.00846914	-0.868815
A_23_P324813	BCL6B	-0.530584	2.8512	-2.0655	0.0444732	0.164216	-4.55712
A_23_P61826	BCL7A	0.0489613	-0.00341042	0.840597	0.404874	0.637313	-6.25095
A_23_P500364	BCL7B	-0.33595	-0.153815	-4.26414	9.73083e-05	0.001698	1.06927
A_23_P118289	BCL7C	0.186063	-0.42554	1.84867	0.070867	0.223385	-4.94971
A_23_P382602	BCL9	0.107725	-0.179225	1.31334	0.195509	0.422963	-5.75348
A_24_P134816	BCL9L	-0.122539	-0.440294	-1.7686	0.0835178	0.248721	-5.08525
A_23_P111343	BCLAF1	0.134907	1.00587	1.0662	0.291836	0.534819	-6.03947
A_23_P124300	BCMO1	-0.0292967	0.0904271	-0.566434	0.573822	0.766504	-6.44227
A_23_P116187	BCO2	0.253794	1.05815	1.03104	0.307855	0.549629	-6.07558
A_23_P405707	BCOR	-0.0265408	-0.187337	-0.129275	0.897697	0.951511	-6.59424
A_23_P147495	BCORL1	0.0356786	0.379167	0.287941	0.774671	0.891709	-6.56108
A_23_P325122	BCORP1	-0.0211065	-0.0208333	-0.302895	0.76332	0.885717	-6.55665
A_24_P873764	BCR	-0.579048	1.35509	-3.9557	0.000258747	0.00364895	0.14278
A_32_P25176	BCRP2	-0.333746	0.265206	-2.85866	0.00634697	0.0412084	-2.83266
A_23_P154086	BCS1L	-0.108202	-0.461085	-1.2115	0.231821	0.467651	-5.87808
A_23_P29754	BDH1	-0.222439	-0.486413	-0.907538	0.3688	0.606343	-6.19322
A_23_P92490	BDH2	0.312038	1.45211	2.23577	0.0302053	0.125006	-4.22366
A_24_P919850	BDKRB1	0.958102	-0.695785	2.36295	0.0223648	0.101574	-3.96083
A_23_P51767	CD1C	1.89495	0.790452	8.57577	3.88382e-11	2.30628e-08	15.2562
A_32_P7316	BDNF	-0.223378	-0.188619	-2.17145	0.0350325	0.138827	-4.35215
A_24_P42316	BDP1	-0.105377	0.71699	-0.905507	0.369863	0.607276	-6.19504
A_23_P360804	CPNE5	1.88533	2.74797	5.19605	4.42574e-06	0.000152029	4.02367
A_23_P89410	BECN1	-0.0838647	0.598163	-1.14088	0.25976	0.500665	-5.95895
A_23_P72127	BEGAIN	0.182239	-1.27807	0.977309	0.333472	0.574051	-6.12853
A_23_P350591	BEND2	-0.0365154	0.0223313	-0.778706	0.440097	0.66642	-6.3005
A_23_P359854	BEND3	0.0510748	-1.24434	0.354386	0.724651	0.864026	-6.53972
A_24_P914625	BEND4	-0.0320729	-0.0769104	-0.597011	0.553395	0.753026	-6.42456
A_23_P904	BEND5	0.408708	0.167179	2.16069	0.035903	0.141361	-4.37334
A_23_P310086	BEND6	0.141275	-0.201896	1.81724	0.0756259	0.233234	-5.00354
A_23_P376188	BEND7	-0.265695	0.58749	-2.34252	0.0234863	0.104845	-4.00382
A_32_P98966	BEST1	-0.128962	1.06612	-1.06337	0.293105	0.535741	-6.04242
A_23_P16225	BEST2	-0.00730196	0.0871667	-0.124813	0.901209	0.953536	-6.59481
A_23_P323801	BEST3	-0.112049	0.0204292	-1.39603	0.169334	0.388646	-5.64547
A_23_P97242	BEST4	0.212261	0.456163	2.27801	0.0273652	0.116957	-4.13763
A_24_P269432	BET1	0.344354	-0.777442	2.8809	0.00597982	0.0394282	-2.77844
A_23_P127879	BET1L	0.322778	0.517408	2.80365	0.00734686	0.045748	-2.96549
A_32_P25639	BET3L	-0.18017	0.0852729	-2.36051	0.0224959	0.101928	-3.96597
A_23_P159952	BEX1	-0.435741	-4.11264	-2.27544	0.0275313	0.117446	-4.14292
A_23_P22735	BEX2	-0.55474	-1.22207	-3.16645	0.00272325	0.0219698	-2.0574
A_24_P40551	BEX4	0.124245	0.174544	1.13467	0.262325	0.503184	-5.96584
A_23_P48088	CD27	1.87925	2.91933	6.08136	2.1022e-07	1.41078e-05	6.95826
A_24_P184931	BFAR	-0.661938	-0.539681	-5.04581	7.36192e-06	0.000227906	3.53517
A_23_P109171	BFSP1	-0.282455	-0.523133	-1.79329	0.0794291	0.240752	-5.04401
A_23_P159316	BFSP2	0.739346	-0.257188	4.22275	0.000111129	0.00189859	0.943142
A_24_P336551	BGLAP	0.161197	0.0420542	1.54342	0.129505	0.329256	-5.43801
A_23_P34126	BGN	0.0577416	0.921896	0.293711	0.770285	0.889535	-6.5594
A_23_P331177	BHLHA15	0.0193994	0.0695979	0.246644	0.806269	0.907556	-6.57213
A_23_P308954	BHLHB9	0.230527	-0.0823375	2.27238	0.0277294	0.11805	-4.14917
A_23_P56746	FAP	1.86519	1.7773	4.65082	2.75669e-05	0.000650846	2.27104
A_24_P57898	BHLHE23	0.0752011	0.884383	0.557959	0.579548	0.770267	-6.44701
A_24_P268676	BHLHE40	-0.128751	0.345206	-0.596534	0.553711	0.753404	-6.42484
A_23_P139500	BHLHE41	0.733815	1.33772	3.5288	0.000952233	0.0100107	-1.08158
A_24_P257511	BHMT	-0.0174352	-0.249525	-0.313882	0.755014	0.880722	-6.55326
A_23_P92983	BHMT2	0.14237	0.264188	0.629206	0.532292	0.738921	-6.40492
A_23_P362694	C4orf7	1.86419	1.57271	2.99464	0.00439199	0.0313757	-2.49668
A_32_P472968	BICD1	0.164305	-0.129392	1.43058	0.159236	0.374236	-5.59854
A_24_P419120	BICD2	-0.108118	0.613744	-1.63729	0.108319	0.294318	-5.29614
A_23_P154929	BID	0.392579	0.069575	2.50343	0.0158699	0.0797923	-3.65739
A_23_P404667	BIK	0.758934	0.423273	2.68028	0.0101418	0.0578563	-3.25673
A_23_P165333	BIN1	-0.192771	0.173727	-1.99043	0.0524385	0.183072	-4.69719
A_23_P162386	BIN2	-0.241491	0.858835	-1.19405	0.238512	0.476489	-5.89849
A_23_P43086	BIN3	0.130796	-0.128502	1.1841	0.242388	0.48207	-5.91
A_24_P115774	BIRC2	0.152793	-0.417275	1.77135	0.0830542	0.24791	-5.08069
A_24_P260443	THBS4	1.86253	1.24258	5.85949	4.53652e-07	2.60092e-05	6.21631
A_23_P118815	BIRC5	0.0690181	-3.87217	0.235215	0.815074	0.91182	-6.57489
A_23_P142616	BIRC6	0.0392943	-0.311275	0.458685	0.648597	0.816255	-6.49734
A_23_P79769	BIRC7	0.194388	-0.296865	1.72901	0.0904397	0.262401	-5.15034
A_23_P90058	BIRC8	-0.0121703	0.0380229	-0.187634	0.851979	0.931039	-6.58497
A_23_P105833	BIVM	0.113237	-0.307694	0.646066	0.521411	0.730714	-6.39423
A_23_P419624	BLCAP	0.0646324	0.180444	0.64159	0.524289	0.733278	-6.3971
A_24_P50368	BLID	0.12774	-0.1845	1.14951	0.256223	0.497115	-5.94932
A_23_P31725	BLK	1.22286	-0.408929	2.73585	0.00877986	0.0521206	-3.12672
A_23_P88630	BLM	0.222274	-2.35728	1.35561	0.181768	0.405319	-5.69902
A_23_P141606	BLMH	0.105789	-0.574187	1.00134	0.321842	0.563336	-6.10518
A_24_P64344	BLNK	0.541287	0.230154	3.64679	0.000668602	0.00765747	-0.75064
A_23_P53298	BLOC1S1	-0.15668	0.439481	-1.25953	0.214124	0.445669	-5.82049
A_24_P295543	BLOC1S2	0.09677	1.07219	0.960324	0.341858	0.581717	-6.1447
A_23_P71148	BLVRA	-0.317739	0.46061	-2.36819	0.0220846	0.100877	-3.94974
A_23_P253958	LRRC17	1.85902	-0.32789	6.51655	4.62845e-08	4.38777e-06	8.41935
A_23_P23266	BLZF1	0.13046	0.358065	1.50863	0.138156	0.34274	-5.48868
A_23_P379649	BMF	0.580336	0.590231	3.34481	0.00163479	0.0148587	-1.58504
A_23_P115732	BMI1	0.428321	0.502898	3.84797	0.000361628	0.00468682	-0.17302
A_24_P389409	BMP1	-0.201869	0.00518333	-1.98245	0.0533531	0.185111	-4.71181
A_23_P131588	BMP10	-0.0570124	0.0680667	-1.0809	0.285314	0.527415	-6.02402
A_23_P11103	BMP15	-0.055551	0.0870313	-0.827594	0.412126	0.643089	-6.26166
A_32_P224727	LOC100506798	1.85415	-1.77465	5.22656	3.98965e-06	0.000139361	4.12332
A_23_P334282	BMP2K	0.123551	0.437	1.01314	0.316234	0.558042	-6.09352
A_23_P81058	BMP3	-0.0790978	0.300856	-1.14176	0.259397	0.500163	-5.95797
A_23_P31453	STEAP1	1.85257	1.22096	5.81042	5.37582e-07	2.94259e-05	6.05265
A_23_P19723	BMP5	0.566447	1.04257	2.81262	0.00717446	0.0449459	-2.94396
A_23_P19624	BMP6	-0.393064	0.302785	-1.67829	0.0999978	0.280137	-5.23183
A_23_P154643	BMP7	0.640572	-0.717665	5.1591	5.01728e-06	0.000166925	3.90319
A_23_P85922	BMP8A	0.111617	0.165858	1.33803	0.187391	0.412041	-5.72186
A_23_P115118	BMP8B	0.182472	1.00768	1.39922	0.168381	0.387102	-5.64118
A_23_P31287	BMPER	-0.451542	0.318437	-3.4162	0.00132769	0.0127349	-1.39156
A_23_P1431	BMPR1A	0.0574161	-0.0195208	0.523842	0.602875	0.784522	-6.46541
A_32_P217901	BMPR1B	0.692091	2.03193	1.23371	0.22351	0.457384	-5.85172
A_23_P138985	CD3D	1.84891	-2.18681	6.68293	2.59388e-08	2.89614e-06	8.97869
A_24_P615822	BMS1	0.053112	0.145173	0.300034	0.765488	0.886869	-6.55752
A_32_P142128	BMS1P1	0.013616	-0.116575	0.150633	0.880917	0.945159	-6.59124
A_24_P263144	BMX	-0.695967	1.16871	-3.87997	0.000327529	0.00435432	-0.0796716
A_23_P22134	BNC1	0.603659	0.16394	2.98232	0.0045427	0.0320596	-2.52756
A_24_P347411	POSTN	1.84251	2.19024	4.96648	9.61832e-06	0.000284352	3.27878
A_23_P7655	BNIP1	-0.135527	-0.15646	-1.46328	0.150117	0.360016	-5.55316
A_23_P317001	BNIP2	-0.126778	0.820375	-1.19634	0.237627	0.475546	-5.89583
A_23_P144796	PDLIM4	1.83345	0.400173	7.92638	3.52073e-10	9.71722e-08	13.1311
A_23_P134925	BNIP3L	0.0968475	0.0653479	0.805929	0.424385	0.653485	-6.27916
A_24_P85850	BNIPL	0.0747099	0.0536896	0.748161	0.45813	0.681663	-6.3236
A_23_P257763	BOC	0.166185	0.36284	1.6823	0.0992136	0.278718	-5.22547
A_32_P93852	BOD1	0.0543429	-0.565125	0.611311	0.54397	0.746298	-6.41596
A_23_P359052	BOD1L	0.0520489	1.07234	0.458014	0.649075	0.816541	-6.49765
A_23_P345212	BOD1P	0.0557132	-0.859833	0.619185	0.538815	0.743042	-6.41114
A_23_P253029	BOK	0.0484714	0.691958	0.349083	0.728603	0.866102	-6.54159
A_23_P46507	BOLA1	0.181467	0.300596	1.28351	0.205672	0.435951	-5.79095
A_32_P53486	BOLA2B	0.199993	-0.333662	1.92261	0.0606652	0.201422	-4.81998
A_24_P77364	BOLA3	-0.0745435	-0.866744	-0.695952	0.489922	0.706908	-6.36098
A_32_P411945	BOLL	0.0253272	0.0774938	0.388566	0.69937	0.848808	-6.52702
A_23_P43800	BOP1	0.0222297	-1.41122	0.146944	0.883811	0.946399	-6.59179
A_23_P25626	BORA	0.341812	-2.02427	3.03747	0.00390372	0.0287909	-2.38868
A_23_P324351	BPESC1	0.00380768	0.0485854	0.0554658	0.956005	0.98078	-6.60108
A_23_P70843	BPGM	0.0603517	0.110292	0.471447	0.639525	0.810005	-6.49142
A_23_P42087	BPHL	0.361779	-1.18232	2.92942	0.00524625	0.0357207	-2.65915
A_23_P131785	BPI	-0.0772261	0.160623	-0.872112	0.387627	0.622363	-6.22431
A_23_P143399	BPIFA1	0.95331	1.94476	1.18863	0.240617	0.479659	-5.90477
A_23_P132004	BPIFA3	-0.0579188	0.0300625	-0.942027	0.351046	0.59043	-6.16182
A_24_P194278	BPIFA4P	0.0262918	0.0425875	0.365019	0.716751	0.85968	-6.53589
A_23_P116235	MDK	1.82422	-1.42591	9.37019	2.77108e-12	3.06834e-09	17.7946
A_23_P254797	BPIFB2	0.195187	-1.11676	1.69859	0.0960769	0.272814	-5.19947
A_23_P57222	BPIFB3	0.00244657	-0.0506021	0.0417819	0.966851	0.985561	-6.60175
A_23_P80027	BPIFB4	-0.0625185	0.0582563	-1.08397	0.283965	0.526073	-6.02078
A_32_P539109	BPIFB6	-0.0862575	0.0189979	-1.28755	0.204271	0.434342	-5.78592
A_32_P419502	BPIFC	-0.172563	0.0390563	-2.79457	0.00752541	0.0465639	-2.98726
A_24_P122636	BPNT1	-0.00496236	-0.405829	-0.0342044	0.972861	0.987628	-6.60203
A_23_P428548	BPTF	-0.0546018	0.130535	-0.593861	0.555482	0.754871	-6.42642
A_23_P45598	BPY2B	-0.064467	0.122737	-1.1833	0.242704	0.482307	-5.91093
A_23_P42935	BRAF	-0.198027	0.0162375	-2.18854	0.0336878	0.135222	-4.31831
A_23_P53614	BRAP	-0.0938439	-0.712306	-1.29617	0.201313	0.430575	-5.77515
A_23_P251893	BRAT1	0.0545726	-0.248381	0.581883	0.563455	0.759752	-6.43343
A_23_P207400	BRCA1	0.121243	-2.34016	0.927275	0.35857	0.597684	-6.17539
A_23_P99452	BRCA2	0.0208779	-0.598115	0.360957	0.719766	0.861345	-6.53737
A_23_P217659	BRCC3	0.186462	-0.143402	2.42111	0.0194303	0.0925062	-3.83683
A_23_P166536	BRD1	0.00296864	0.456948	0.0302467	0.976	0.988549	-6.60216
A_24_P307014	BRD2	-0.22238	0.426248	-1.87819	0.0666311	0.214155	-4.89843
A_24_P32887	BRD3	0.307476	-0.393252	2.04271	0.0467714	0.169949	-4.60009
A_23_P425104	BRD4	-0.160173	-0.0544729	-1.71426	0.0931382	0.267303	-5.17426
A_32_P18824	BRD7	-0.0508974	-0.437688	-0.599297	0.551883	0.751555	-6.4232
A_23_P42020	BRD7P3	-0.106472	-0.966385	-1.26777	0.211191	0.442343	-5.8104
A_23_P145016	BRD8	-0.0414599	-0.538994	-0.306481	0.760606	0.884142	-6.55556
A_23_P19004	BRD9	-0.0954609	-0.955119	-1.43799	0.157131	0.371116	-5.58834
A_23_P136589	BRDT	-0.0242896	0.0445854	-0.488426	0.627543	0.802017	-6.48329
A_32_P132796	BRE	-0.0014453	-0.3421	-0.0191212	0.984826	0.992423	-6.60244
A_24_P102411	BRF1	-0.0352918	0.437027	-0.421165	0.675574	0.834048	-6.51383
A_23_P20480	BRF2	-0.08448	-0.732865	-0.613386	0.542609	0.745624	-6.4147
A_23_P122915	BRI3	-0.719115	1.67125	-3.75797	0.000476904	0.00583277	-0.433445
A_23_P25313	BRI3BP	0.292636	-0.583142	1.68139	0.0993906	0.278994	-5.22691
A_24_P410468	BRIP1	-0.0682178	-0.57239	-0.86133	0.393475	0.627433	-6.23353
A_23_P252855	BRIX1	-0.0860358	-2.06482	-0.704553	0.484601	0.702385	-6.35501
A_23_P420361	BRK1	-0.142401	0.210458	-2.17949	0.0343939	0.137128	-4.33625
A_23_P75500	BRMS1	-0.195742	0.0169562	-2.11994	0.0393761	0.150588	-4.45285
A_24_P56484	BRMS1L	0.107299	0.223369	1.23861	0.221705	0.455116	-5.84583
A_23_P359636	BROX	-0.121385	-0.216965	-1.61863	0.112289	0.301178	-5.32494
A_32_P179854	BRP44	0.0670379	0.413931	0.634645	0.52877	0.736477	-6.4015
A_23_P110961	BRP44L	-0.351361	1.00951	-3.91991	0.000289303	0.00394657	0.0373953
A_23_P250948	BRPF1	-0.307428	-0.283485	-3.8557	0.000353094	0.00461175	-0.150516
A_24_P414712	BRPF3	-0.172658	-0.506067	-2.2467	0.0294464	0.123061	-4.20152
A_23_P33961	BRS3	-0.0829569	0.132721	-1.40885	0.16553	0.383102	-5.62818
A_23_P89973	BRSK1	0.193448	-0.0760854	2.46224	0.0175701	0.0858398	-3.74776
A_24_P326708	BRSK2	-0.00481651	0.131229	-0.0832506	0.93401	0.969556	-6.59915
A_24_P190541	BRWD1	0.204208	0.298179	1.77368	0.0826626	0.247248	-5.07681
A_23_P372368	BRWD1-IT2	-0.0596269	0.258125	-1.03366	0.306641	0.54826	-6.07293
A_23_P379159	BRWD3	0.0223334	0.396048	0.179994	0.857939	0.934841	-6.58638
A_24_P244442	BSCL2	0.0556285	-0.704725	0.504047	0.616607	0.79478	-6.47555
A_23_P11705	BSDC1	-0.17993	0.433398	-1.40111	0.167817	0.386542	-5.63863
A_24_P134266	BSG	-0.0197449	-0.970817	-0.158187	0.874994	0.943061	-6.59007
A_23_P29735	BSN	0.00987389	-0.33329	0.131031	0.896316	0.951474	-6.59401
A_24_P127602	BSN-AS2	0.0425863	-0.0529979	0.610695	0.544374	0.746505	-6.41633
A_23_P23029	BSND	0.126158	-0.769271	1.70077	0.0956631	0.272235	-5.19597
A_23_P71946	BSPRY	-0.568443	0.527302	-3.25173	0.00213735	0.0182658	-1.83355
A_23_P7325	BST1	-0.00512169	1.06993	-0.0219171	0.982608	0.991871	-6.60238
A_23_P39465	BST2	0.144099	-0.0232	0.666524	0.508369	0.721257	-6.38089
A_23_P408675	BTAF1	0.189931	-0.271581	1.86968	0.0678305	0.216579	-4.9133
A_23_P205830	BTBD1	0.257359	0.338515	3.60749	0.000752628	0.0084229	-0.861552
A_23_P13438	BTBD10	0.150624	-0.0914542	1.76176	0.0846819	0.251198	-5.0966
A_23_P419714	BTBD11	0.446593	-1.37836	3.55339	0.000884955	0.00945045	-1.0131
A_23_P383915	BTBD16	-0.120665	-0.5274	-0.649276	0.519353	0.729601	-6.39216
A_24_P550924	BTBD19	-0.0620953	0.0643917	-1.14686	0.257305	0.498206	-5.95228
A_23_P153698	BTBD2	-0.0171765	-0.46506	-0.269128	0.789021	0.898561	-6.56632
A_24_P134356	BTBD3	-0.220554	-0.0902188	-1.65646	0.104359	0.287325	-5.26624
A_23_P99614	BTBD6	-0.371216	0.735888	-4.37164	6.87747e-05	0.00130213	1.39926
A_24_P230808	BTBD7	0.0747566	1.31277	0.699015	0.488023	0.705518	-6.35886
A_24_P564030	BTBD8	-0.00993525	-0.121542	-0.141353	0.888202	0.948257	-6.5926
A_32_P94722	BTBD9	0.362115	2.34243	2.11126	0.0401526	0.152564	-4.46962
A_23_P135722	BTC	0.614885	2.19347	3.08466	0.00342491	0.0261045	-2.26851
A_23_P155351	BTD	-0.00451947	-0.62199	-0.0515687	0.959093	0.982046	-6.60129
A_23_P213458	BTF3	-0.0786885	-0.699042	-1.19421	0.23845	0.476413	-5.8983
A_23_P105900	BTF3P11	-0.0691474	-1.0659	-0.53108	0.59789	0.781107	-6.4616
A_23_P87560	BTG1	-0.562319	0.559792	-3.75399	0.000482744	0.00586836	-0.444887
A_23_P62901	BTG2	0.0130307	1.65156	0.0508218	0.959685	0.982268	-6.60133
A_23_P80068	BTG3	-0.338366	0.895815	-2.49826	0.0160747	0.080501	-3.6688
A_23_P47322	BTG4	0.016212	0.132587	0.178061	0.859448	0.93572	-6.58672
A_23_P137139	BTK	0.12473	0.240767	0.623333	0.536111	0.740928	-6.40858
A_23_P80883	BTLA	0.6164	0.644306	4.63449	2.90949e-05	0.000677936	2.21951
A_23_P7985	BTN1A1	-0.0494094	0.155469	-0.93438	0.354933	0.593966	-6.16888
A_23_P501634	BTN2A1	-0.0703022	0.19426	-0.76185	0.449996	0.67414	-6.31336
A_24_P346210	BTN2A2	0.493293	0.692794	2.51558	0.0153977	0.0782023	-3.63052
A_24_P136470	BTN2A3P	0.279379	0.298385	2.46634	0.0173936	0.0851967	-3.73881
A_24_P329065	BTN3A1	-0.0641102	0.641752	-0.328893	0.743712	0.873561	-6.54843
A_23_P391264	BTN3A2	-0.198017	0.776088	-0.8586	0.394964	0.62899	-6.23585
A_24_P311917	BTN3A3	-0.0516291	1.09563	-0.272358	0.786552	0.897582	-6.56545
A_23_P376686	BTNL2	0.104038	-0.108715	0.770376	0.444972	0.670284	-6.30689
A_23_P397320	JSRP1	1.82272	-0.027175	4.35428	7.27544e-05	0.0013591	1.34573
A_23_P31064	MOXD1	1.82045	1.35152	5.1639	4.93619e-06	0.000165067	3.91883
A_23_P91095	CD28	1.81113	-1.53632	7.33102	2.73333e-09	5.46554e-07	11.1525
A_23_P46819	BTRC	0.220537	0.221531	2.47124	0.017185	0.0845768	-3.72811
A_23_P124417	BUB1	0.0410356	-3.82126	0.253205	0.801225	0.905252	-6.57049
A_23_P163481	BUB1B	0.0945378	-3.74301	0.631584	0.530751	0.737997	-6.40343
A_32_P27991	BUB3	-0.16254	1.01664	-0.760024	0.451076	0.675218	-6.31473
A_23_P52826	BUD13	-0.0877966	-0.0284438	-1.25377	0.21619	0.448492	-5.8275
A_23_P31602	BUD31	-0.027008	-0.628825	-0.362359	0.718725	0.860731	-6.53686
A_24_P42039	BUTR1	0.0241335	0.0150708	0.398319	0.692217	0.844942	-6.52319
A_32_P181638	BVES	-0.218077	-0.0855375	-2.5012	0.0159579	0.0800799	-3.66231
A_23_P145197	BYSL	0.0930186	-1.62424	0.447898	0.656306	0.82143	-6.50223
A_23_P152559	BZRAP1	0.322064	1.29471	1.57716	0.121537	0.316792	-5.38789
A_24_P924389	BZW1	-0.0363834	-0.414198	-0.282607	0.778732	0.893236	-6.5626
A_23_P157215	BZW2	0.148716	-1.44566	1.16892	0.248393	0.488804	-5.92739
A_24_P329795	C10orf10	-0.295643	3.77758	-0.66924	0.506651	0.720078	-6.37909
A_32_P8156	C10orf107	0.455598	1.24859	0.955698	0.344166	0.584021	-6.14906
A_23_P113034	C10orf11	-0.0189108	0.495985	-0.158797	0.874517	0.942838	-6.58998
A_32_P516067	C10orf111	0.118979	0.163044	1.18402	0.242419	0.482077	-5.91009
A_23_P500421	EYA2	1.79833	1.55404	3.81154	0.000404615	0.00512861	-0.278801
A_23_P161439	C10orf116	0.0376441	5.4664	0.26892	0.78918	0.898561	-6.56638
A_24_P335048	C10orf118	-0.0151956	1.69364	-0.127507	0.899089	0.952225	-6.59447
A_32_P475642	C10orf12	0.251033	0.520542	2.60552	0.0122809	0.0663881	-3.42857
A_24_P315056	C10orf122	-0.0380771	-0.0602875	-0.556356	0.580634	0.7709	-6.4479
A_23_P97952	C10orf125	-0.204156	0.2873	-1.00596	0.319639	0.56142	-6.10063
A_23_P24097	C10orf128	-0.00152994	0.155723	-0.0205048	0.983728	0.992082	-6.60241
A_24_P359246	C10orf136	0.00153384	0.0220979	0.0208269	0.983473	0.992079	-6.6024
A_23_P1403	C10orf137	0.0449893	-0.244656	0.606841	0.546907	0.748133	-6.41867
A_32_P152767	C10orf140	0.407262	-0.136892	3.18548	0.0025807	0.0210978	-2.00779
A_24_P258073	C10orf2	0.00349851	-1.02009	0.0252618	0.979954	0.990416	-6.6023
A_23_P410110	C10orf25	-0.120638	-0.14115	-1.54068	0.130171	0.330245	-5.44205
A_24_P64362	C10orf26	0.0961704	1.4755	0.830028	0.410763	0.641635	-6.25967
A_23_P12858	C10orf27	0.115795	0.334302	1.83976	0.07219	0.226173	-4.96506
A_23_P301336	C10orf28	0.0198615	-0.256494	0.283887	0.777757	0.892981	-6.56224
A_24_P201353	C10orf32	0.198252	1.73494	1.40268	0.167353	0.385772	-5.63652
A_23_P369328	C10orf35	0.244561	0.177196	1.77758	0.082011	0.245995	-5.07031
A_32_P38426	C10orf46	-0.293401	-0.00377917	-3.79511	0.000425579	0.00531865	-0.326344
A_23_P78980	B3GNT3	1.79345	0.200292	4.50342	4.47685e-05	0.000941291	1.80824
A_24_P177581	C10orf53	-0.103422	0.0554083	-1.34111	0.186398	0.410917	-5.71789
A_23_P24077	C10orf54	-0.456089	1.84175	-3.60259	0.000763779	0.00850968	-0.875323
A_23_P97853	C10orf57	0.356598	0.273192	1.81612	0.0757993	0.233584	-5.00543
A_23_P63660	C10orf58	0.287772	-0.493862	1.94285	0.0581015	0.195797	-4.78371
A_24_P333635	C10orf62	-0.0208289	0.0605313	-0.331452	0.741792	0.872675	-6.54759
A_32_P337442	C10orf67	-0.0832333	0.172275	-1.08398	0.283962	0.526073	-6.02077
A_32_P114028	C10orf68	0.101221	0.228792	1.54744	0.128534	0.328132	-5.43209
A_23_P86504	C10orf76	2.6235e-05	0.914327	0.000383221	0.999696	0.999747	-6.60262
A_24_P286951	C10orf81	1.48747	2.29751	2.04093	0.046955	0.170408	-4.60342
A_23_P314876	C10orf82	0.011603	-0.331073	0.187747	0.851892	0.931039	-6.58495
A_23_P24269	C10orf88	0.200271	-0.214552	2.37682	0.0216308	0.0993385	-3.93147
A_32_P191441	C10orf90	-0.0858431	-0.880002	-1.32693	0.191008	0.416675	-5.73614
A_24_P158468	C10orf91	-0.0418151	-0.0794896	-0.565118	0.574709	0.767052	-6.44301
A_23_P75179	C10orf92	0.175865	0.319873	1.45914	0.151247	0.361621	-5.55896
A_23_P311713	C10orf93	0.0574238	0.304317	0.548128	0.586225	0.774519	-6.45243
A_23_P138480	C10orf95	-0.359082	0.323781	-1.29067	0.203198	0.432999	-5.78203
A_32_P196843	C10orf96	0.00355915	-0.0398583	0.0463389	0.963239	0.9842	-6.60154
A_24_P406934	C11orf1	0.0255424	0.0933771	0.44274	0.660006	0.824123	-6.50452
A_23_P47527	C11orf10	0.300962	0.309287	3.39533	0.00141128	0.0133514	-1.44839
A_23_P13482	C11orf16	0.748472	2.61134	1.28375	0.205587	0.435911	-5.79065
A_23_P104641	C11orf2	-0.12699	0.459225	-1.83533	0.0728555	0.22753	-4.97266
A_23_P202773	C11orf20	0.512234	0.803948	2.48654	0.016548	0.0821243	-3.69458
A_23_P98671	C11orf21	0.389929	2.10692	1.34373	0.185555	0.410041	-5.71449
A_23_P12911	C11orf24	0.427223	-0.346356	2.7445	0.00858367	0.0512042	-3.10631
A_23_P380834	C11orf30	0.00424382	-0.0649667	0.0286351	0.977278	0.989234	-6.60221
A_23_P340318	C11orf31	0.117222	0.260952	1.81209	0.0764298	0.234939	-5.01228
A_32_P336712	C11orf35	-0.0689182	0.152202	-0.715542	0.477851	0.697191	-6.34726
A_23_P406458	C11orf36	-0.0875651	0.0416583	-1.52262	0.134624	0.336979	-5.46844
A_23_P314672	C11orf40	-0.123578	0.147665	-2.22375	0.0310595	0.127065	-4.24789
A_23_P64121	C11orf41	0.0613421	-1.27079	0.698045	0.488624	0.706023	-6.35953
A_32_P511713	C11orf42	0.0777627	0.402735	1.09469	0.27929	0.521832	-6.00936
A_23_P316571	C11orf44	0.0104198	0.0693312	0.156828	0.876059	0.943409	-6.59029
A_23_P420293	C11orf45	-0.017016	0.30041	-0.130674	0.896597	0.951474	-6.59406
A_24_P73036	C11orf46	0.303201	0.0900208	2.77892	0.00784243	0.0479801	-3.02463
A_23_P1948	C11orf48	0.00474592	-0.572638	0.0668779	0.946966	0.976362	-6.60038
A_23_P147605	C11orf49	-0.145292	-0.0513375	-1.09177	0.280555	0.522899	-6.01247
A_24_P244410	C11orf51	-0.0403002	-0.543604	-0.473884	0.637799	0.80911	-6.49027
A_23_P1722	C11orf52	-0.331456	1.39904	-1.1992	0.236523	0.473832	-5.89249
A_24_P201404	C11orf54	-0.3035	0.410381	-2.50934	0.0156388	0.0789839	-3.64435
A_23_P24529	C11orf57	0.0410172	-0.470756	0.383847	0.702841	0.85107	-6.52884
A_24_P675386	C11orf58	-0.0257837	0.915442	-0.218709	0.827834	0.918846	-6.57864
A_23_P52885	C11orf61	0.00392098	-0.0423437	0.0418947	0.966762	0.985528	-6.60174
A_23_P83751	C11orf63	0.0599948	1.19235	0.407515	0.685499	0.840701	-6.51948
A_23_P418485	C11orf65	-0.0365175	-0.334704	-0.357089	0.72264	0.862941	-6.53876
A_24_P49383	C11orf67	-0.523685	0.765629	-3.60824	0.000750929	0.00840869	-0.859436
A_23_P150238	C11orf68	0.0899533	-0.227102	1.29023	0.20335	0.433118	-5.78258
A_24_P364057	C11orf70	0.522706	1.38202	1.13295	0.263042	0.503891	-5.96774
A_24_P210082	C11orf71	-0.107883	0.278154	-0.872418	0.387462	0.622268	-6.22404
A_23_P139396	C11orf73	0.0421131	-0.43959	0.372633	0.711114	0.856852	-6.53309
A_24_P252846	C11orf74	0.334581	0.790863	1.45993	0.151029	0.361232	-5.55784
A_23_P75430	C11orf75	0.0656217	1.24602	0.277745	0.782439	0.895652	-6.56396
A_23_P96165	C11orf80	0.207403	-0.861746	2.55575	0.013926	0.0726623	-3.54097
A_24_P926543	C11orf82	0.00697286	-0.0758083	0.123063	0.902588	0.953772	-6.59503
A_32_P214005	C11orf83	0.0478301	-0.3749	0.557165	0.580086	0.770519	-6.44746
A_23_P313223	C11orf84	-0.0234092	-0.604473	-0.332683	0.740868	0.872112	-6.54718
A_32_P112293	C11orf85	0.0918507	-0.0532146	1.32966	0.190116	0.415191	-5.73265
A_24_P392151	C11orf86	-0.0441511	-1.045	-0.6748	0.503143	0.717374	-6.37538
A_32_P201261	C11orf87	-0.0327879	-0.0053875	-0.44055	0.66158	0.825279	-6.50549
A_24_P16383	C11orf88	1.40781	4.39626	1.55751	0.126129	0.324232	-5.4172
A_23_P258136	MXRA5	1.79284	0.904885	7.28717	3.18124e-09	5.93711e-07	11.0059
A_32_P180336	C11orf92	0.201879	1.65277	0.859579	0.39443	0.628445	-6.23501
A_23_P116173	C11orf93	0.383075	0.168752	1.94121	0.0583054	0.196378	-4.78666
A_24_P876408	C11orf95	0.216558	-0.461492	1.63017	0.10982	0.296873	-5.30716
A_32_P74409	C11orf96	-1.01688	4.93633	-2.1969	0.0330468	0.133248	-4.30168
A_23_P116797	C12orf10	-0.121139	-0.430777	-1.74487	0.087612	0.257013	-5.12442
A_23_P36464	C12orf11	-0.0350651	-1.66161	-0.381814	0.704338	0.852067	-6.52962
A_23_P388921	C12orf12	-0.0865787	0.00679583	-1.2722	0.209625	0.440657	-5.80494
A_23_P410613	C12orf23	0.487629	0.150929	4.11095	0.000158707	0.00252028	0.605164
A_23_P65000	C12orf24	0.33358	-2.19943	2.79832	0.00745129	0.0461782	-2.97828
A_23_P345928	C12orf26	0.101369	0.851298	0.98478	0.329827	0.570914	-6.12133
A_32_P424761	C12orf28	0.131468	0.0840958	1.01307	0.316269	0.558042	-6.09359
A_32_P46765	C12orf29	-0.0301482	0.155219	-0.306745	0.760406	0.884013	-6.55548
A_23_P105583	C12orf32	0.14674	-1.73877	1.86962	0.0678384	0.216579	-4.91339
A_23_P342398	C12orf33	-0.123057	0.233919	-1.14939	0.25627	0.497115	-5.94944
A_23_P127911	PAMR1	1.79239	2.14134	6.54798	4.14888e-08	4.03788e-06	8.525
A_23_P98930	C12orf35	0.219807	0.738712	1.21636	0.229983	0.465297	-5.87235
A_32_P720220	C12orf36	-0.0548957	0.150175	-1.1704	0.247803	0.487974	-5.92571
A_23_P368870	C12orf37	0.0431805	0.0536187	0.654004	0.51633	0.727358	-6.3891
A_23_P322086	C12orf39	0.0688809	-0.000877083	0.968162	0.337971	0.577952	-6.13727
A_23_P25433	C12orf4	0.0424255	0.596104	0.50631	0.615031	0.793399	-6.47441
A_24_P249812	C12orf40	-0.132559	0.0770354	-1.67862	0.0999321	0.280116	-5.2313
A_32_P133767	C12orf42	0.27305	0.00960208	2.26619	0.0281352	0.119131	-4.16184
A_23_P151179	C12orf43	-0.0698341	-0.511817	-0.915982	0.364401	0.602802	-6.18564
A_23_P116840	C12orf44	-0.33421	-0.368712	-3.40234	0.00138267	0.0131337	-1.42933
A_23_P128532	C12orf45	0.52495	-0.504471	4.15777	0.000136763	0.00222591	0.746215
A_24_P278762	C12orf47	-0.203466	-0.295427	-1.60808	0.114584	0.304986	-5.34108
A_24_P324733	C12orf48	-0.0360709	0.00495	-0.705938	0.483748	0.701979	-6.35404
A_24_P107528	C12orf49	-0.624239	0.758065	-4.1654	0.000133475	0.00218147	0.769287
A_24_P564462	C12orf5	0.00212655	0.229902	0.0212405	0.983145	0.992034	-6.60239
A_32_P228167	C12orf50	0.122663	0.0620812	1.85958	0.0692768	0.219881	-4.93085
A_23_P309292	C12orf51	-0.101213	0.764279	-0.786688	0.435454	0.66241	-6.29432
A_23_P87635	C12orf52	0.0571706	-0.541425	0.540374	0.591517	0.777735	-6.45664
A_24_P248185	C12orf53	0.0554595	-0.0953937	0.650599	0.518507	0.72908	-6.39131
A_23_P405878	C12orf54	-0.14083	0.824008	-1.0632	0.293179	0.535778	-6.04259
A_32_P158786	C12orf56	0.0357166	-0.0891375	0.471364	0.639584	0.810005	-6.49146
A_23_P350551	C12orf57	0.00775749	0.587785	0.0717491	0.943109	0.974272	-6.60004
A_23_P318938	C12orf59	-0.00757613	0.16615	-0.126549	0.899843	0.952792	-6.59459
A_23_P364544	C12orf60	0.0977648	-1.12868	0.853345	0.397841	0.631099	-6.24029
A_32_P886589	C12orf61	-0.0173266	0.0800271	-0.250057	0.803644	0.906059	-6.57128
A_23_P151280	C12orf62	0.0332059	0.881465	0.335191	0.738988	0.87105	-6.54634
A_24_P936899	C12orf63	-0.00482296	0.149679	-0.0679305	0.946132	0.975912	-6.60031
A_32_P11899	C12orf65	0.0457851	0.221429	0.47829	0.634684	0.806784	-6.48818
A_24_P68294	C12orf66	-0.000899771	-0.155448	-0.0109647	0.991299	0.995307	-6.60256
A_23_P344194	C12orf68	-0.0193064	0.0243771	-0.293713	0.770284	0.889535	-6.5594
A_24_P66969	C12orf69	-0.260189	0.499298	-1.57102	0.122956	0.319344	-5.39708
A_23_P389250	C12orf70	0.139082	0.155225	1.07841	0.286412	0.528537	-6.02666
A_24_P769672	C12orf73	0.0626999	-1.07908	0.448325	0.656	0.821222	-6.50204
A_24_P838483	C12orf74	0.0230703	-0.000289583	0.39019	0.698177	0.848253	-6.52639
A_32_P53524	NTN1	1.79226	2.49472	5.35788	2.54954e-06	9.70111e-05	4.55375
A_23_P410312	C12orf76	0.00651368	-0.0232146	0.0356456	0.971718	0.987139	-6.60198
A_24_P240187	LRRN1	1.77873	-0.0480146	6.67549	2.66191e-08	2.89614e-06	8.95368
A_24_P56330	C13orf16	-0.0678742	0.0448146	-1.08653	0.282845	0.524951	-6.01806
A_23_P312271	C13orf26	0.0727043	0.172504	0.707013	0.483086	0.701537	-6.35328
A_23_P362046	C13orf27	0.0156796	-1.69739	0.156085	0.876642	0.94351	-6.59041
A_32_P332551	C13orf30	0.223649	0.692377	0.677441	0.501482	0.715985	-6.3736
A_23_P99515	C13orf33	0.971739	4.51057	1.99877	0.0514958	0.180877	-4.68183
A_24_P918183	C13orf41	0.00991528	0.0763146	0.187088	0.852405	0.931254	-6.58507
A_24_P313180	C14orf1	-0.272369	0.182229	-3.67462	0.000614637	0.00714379	-0.671721
A_23_P205607	C14orf101	0.0752328	0.723779	0.787903	0.43475	0.661529	-6.29337
A_24_P398790	C14orf102	0.0198399	-0.237723	0.183022	0.855576	0.933408	-6.58583
A_23_P3065	C14orf105	0.0871635	0.0335375	1.38157	0.173703	0.394469	-5.66478
A_23_P140154	C14orf109	-0.0993299	0.0733562	-0.645887	0.521526	0.730771	-6.39435
A_23_P54205	C14orf118	0.0419759	-0.0839583	0.517554	0.607222	0.787941	-6.46867
A_24_P73535	C14orf119	0.0211655	-0.0973625	0.28653	0.775745	0.892209	-6.56148
A_23_P332871	C14orf126	-0.0373801	-0.0382938	-0.617836	0.539697	0.743692	-6.41197
A_23_P25746	C14orf128	-0.176662	-0.14269	-1.58113	0.120625	0.31521	-5.38192
A_23_P205336	C14orf129	0.256816	0.142085	3.15313	0.00282746	0.022569	-2.09203
A_23_P152838	CCL5	1.77609	3.05259	4.96641	9.6206e-06	0.000284352	3.27855
A_23_P163148	C14orf133	0.0593147	-0.2295	0.588606	0.558973	0.756571	-6.42952
A_24_P41918	C14orf135	-0.0915175	0.0855896	-1.50849	0.138191	0.34274	-5.48888
A_23_P99579	C14orf142	0.131519	0.00799375	0.483603	0.630936	0.804413	-6.48563
A_23_P14458	C14orf149	-0.329289	-0.831963	-3.11971	0.00310566	0.0242271	-2.17849
A_23_P48771	C14orf159	-0.160656	1.10671	-1.71923	0.0922206	0.26568	-5.16621
A_24_P232790	C14orf162	-0.0732904	0.581263	-0.651359	0.51802	0.728631	-6.39082
A_23_P14482	C14orf166	0.00229928	-0.442702	0.0249668	0.980188	0.990466	-6.60231
A_32_P118250	C14orf167	0.145339	0.23201	1.06478	0.292473	0.53519	-6.04095
A_23_P163117	C14orf169	0.211354	-0.110665	2.31202	0.0252541	0.110464	-4.06745
A_32_P741217	C14orf177	0.0187106	0.0951354	0.113198	0.910361	0.957103	-6.5962
A_23_P379692	C14orf178	0.0272219	0.0606187	0.450681	0.654313	0.820032	-6.50098
A_24_P263910	C14orf182	0.358177	0.144785	3.35862	0.00157055	0.0144558	-1.5478
A_32_P496893	C14orf183	-0.0302561	0.00698125	-0.415084	0.679989	0.837086	-6.51637
A_23_P205281	C14orf2	0.0651245	-0.266331	0.881362	0.382654	0.618894	-6.21631
A_23_P326844	C14orf21	-0.028639	-0.293602	-0.465042	0.644071	0.813191	-6.49441
A_32_P111678	C14orf23	-0.0482681	0.0107688	-0.741418	0.462167	0.68507	-6.32857
A_24_P33048	C14orf28	-0.0530964	0.267717	-0.445495	0.658029	0.822683	-6.5033
A_32_P137399	C14orf33	0.1308	-1.05794	1.50483	0.139129	0.344282	-5.49416
A_32_P189781	C14orf34	0.0943942	-0.947496	0.88012	0.383319	0.619302	-6.21738
A_24_P181295	C14orf37	0.341319	0.440019	3.46676	0.00114431	0.0114291	-1.25308
A_23_P331196	C14orf39	0.0253267	-0.0652792	0.535742	0.59469	0.779501	-6.45912
A_24_P417959	C14orf43	0.0097465	0.548208	0.115619	0.908452	0.956601	-6.59592
A_23_P76983	C14orf45	0.631021	1.25409	1.50493	0.139103	0.344262	-5.49401
A_23_P311670	C14orf48	-0.0382217	0.0688	-0.598647	0.552313	0.752023	-6.42358
A_23_P411851	C14orf49	-0.131998	0.0152604	-2.1519	0.0366289	0.143556	-4.3906
A_23_P2895	C14orf55	-0.221413	0.258396	-2.77334	0.00795844	0.0484027	-3.03792
A_23_P413991	C14orf56	0.268786	-0.0522625	1.54214	0.129816	0.329688	-5.4399
A_23_P412707	C14orf79	0.107765	-0.467546	0.782397	0.437946	0.664331	-6.29765
A_23_P431381	C14orf80	0.0615118	-0.718567	0.418795	0.677294	0.835393	-6.51483
A_24_P153558	C14orf81	0.0226815	-0.260429	0.140831	0.888612	0.948257	-6.59268
A_24_P265376	C14orf91	0.134429	0.0508708	2.07531	0.0435137	0.161963	-4.53848
A_23_P48581	C14orf93	-0.111935	-0.43609	-0.950479	0.346782	0.586327	-6.15395
A_23_P372771	C15orf17	-0.0695873	-0.128852	-0.502562	0.617643	0.795387	-6.4763
A_23_P88466	C15orf2	-0.218911	0.374508	-2.36272	0.022377	0.101599	-3.96131
A_23_P140705	C15orf23	-0.308587	-1.77785	-1.27029	0.210298	0.441315	-5.80729
A_23_P88680	C15orf24	-0.140446	0.0270083	-1.69295	0.0971526	0.274719	-5.20849
A_23_P336612	C15orf26	0.383873	0.455085	0.856345	0.396197	0.629939	-6.23775
A_23_P88678	C15orf27	0.443136	0.646015	1.69729	0.0963238	0.273128	-5.20155
A_32_P58163	C15orf29	-0.130001	0.528273	-1.30953	0.196787	0.424634	-5.75831
A_23_P372356	C15orf32	-0.0613736	0.260531	-0.913174	0.36586	0.603993	-6.18817
A_23_P368882	C15orf33	0.0325633	0.103538	0.33249	0.741013	0.8722	-6.54724
A_23_P37455	C15orf34	0.00702385	0.197581	0.081265	0.93558	0.970495	-6.59931
A_23_P360387	C15orf37	0.020539	-0.00322292	0.336763	0.73781	0.87078	-6.54581
A_24_P404033	C15orf38	-0.148007	1.12161	-1.12258	0.267378	0.50914	-5.97916
A_24_P367749	C15orf38-AP3S2	0.0773961	-0.0835396	1.16998	0.24797	0.488168	-5.92618
A_23_P37514	C15orf39	-0.116424	-0.346425	-0.877788	0.38457	0.620097	-6.21941
A_23_P312252	C15orf40	0.0344484	-0.223521	0.514734	0.609176	0.789303	-6.47012
A_23_P77201	C15orf41	0.383567	-0.746642	4.06396	0.000184153	0.00281934	0.46434
A_24_P942335	C15orf42	0.0204972	-1.71853	0.269057	0.789076	0.898561	-6.56634
A_23_P325593	C15orf43	-0.0895008	0.0242208	-1.18173	0.243318	0.482939	-5.91273
A_23_P37475	C15orf44	-0.0269719	-0.248631	-0.456991	0.649805	0.816997	-6.49812
A_23_P518	VTCN1	1.7569	0.31466	2.85125	0.00647393	0.0417862	-2.85066
A_23_P54447	C15orf5	-0.484718	1.53123	-1.4997	0.14045	0.346484	-5.50153
A_32_P479743	C15orf50	-0.0746056	0.133581	-1.12432	0.266646	0.508089	-5.97725
A_23_P163467	C15orf52	-0.451999	2.26386	-2.06827	0.0442001	0.163578	-4.55186
A_23_P393955	C15orf55	-0.0253323	0.0149938	-0.339604	0.735684	0.869774	-6.54485
A_32_P189211	C15orf56	-0.0190461	0.0988688	-0.275062	0.784487	0.896727	-6.56471
A_24_P348892	C15orf57	0.0474413	0.376275	0.474851	0.637115	0.808765	-6.48981
A_32_P210168	C15orf59	0.561923	1.11055	2.30686	0.0255647	0.111474	-4.07815
A_24_P127528	C15orf60	-0.0829377	0.0225292	-1.49719	0.1411	0.347061	-5.50512
A_23_P26143	C15orf61	-0.296878	-0.134596	-2.96295	0.00478936	0.0332103	-2.57592
A_32_P183970	C15orf62	0.0274301	0.038125	0.281871	0.779293	0.893721	-6.56281
A_23_P117683	C15orf63	-0.23139	0.126037	-2.69615	0.00973433	0.0561371	-3.21981
A_32_P78936	C16orf11	-0.186456	0.440367	-1.5207	0.135105	0.337608	-5.47123
A_23_P206498	C16orf13	-0.214523	-0.195265	-2.55498	0.0139532	0.0727782	-3.54272
A_23_P344515	C16orf3	0.088992	0.598185	0.9682	0.337952	0.577952	-6.13724
A_23_P88753	C16orf42	-0.155479	0.138729	-2.01981	0.049185	0.175759	-4.64288
A_23_P326319	C16orf45	0.536268	0.151219	3.4838	0.00108816	0.0109746	-1.20615
A_23_P410700	C16orf46	0.0442454	0.0582958	0.623761	0.535832	0.740791	-6.40831
A_23_P14975	C16orf48	-0.0193474	0.031225	-0.0982715	0.922139	0.962924	-6.59778
A_23_P15247	C16orf5	0.194964	-0.408933	2.01399	0.0498151	0.177195	-4.65369
A_32_P97506	C16orf52	-0.215083	1.14569	-1.46211	0.150434	0.360512	-5.55479
A_23_P77422	C16orf53	0.187446	-0.41635	1.91328	0.0618783	0.204189	-4.83658
A_23_P118018	C16orf54	0.160198	0.296438	1.79759	0.0787345	0.239257	-5.03678
A_24_P159335	C16orf55	0.230702	0.42135	0.727896	0.470326	0.69167	-6.33842
A_23_P206272	C16orf57	-0.277867	0.306762	-2.82849	0.00687853	0.0435961	-2.90573
A_24_P65271	C16orf58	0.11916	-0.0443687	1.53026	0.132726	0.333749	-5.45731
A_23_P26557	C16orf59	0.262932	-3.16523	1.63447	0.10891	0.29531	-5.3005
A_23_P106544	C16orf61	-0.0876465	-1.11256	-0.896167	0.374778	0.61186	-6.20333
A_23_P37897	C16orf62	-0.214974	-0.479606	-2.38043	0.0214433	0.0988844	-3.9238
A_23_P129476	C16orf7	0.00125258	0.614069	0.010054	0.992021	0.995649	-6.60257
A_24_P943143	C16orf70	-0.0653163	-0.252881	-1.33493	0.188396	0.413232	-5.72586
A_23_P414281	C16orf71	0.567906	1.29486	1.32749	0.190826	0.416372	-5.73543
A_32_P4403	C16orf72	0.0232861	0.537083	0.239855	0.811496	0.910122	-6.57379
A_32_P75902	C16orf73	0.33777	-2.74406	2.18848	0.0336921	0.135222	-4.31842
A_24_P101642	LOC401847	1.75172	1.88974	4.00383	0.000222538	0.00323505	0.285234
A_32_P221	C16orf78	-0.077816	0.0810562	-1.04718	0.300427	0.542495	-6.05914
A_24_P237624	C16orf79	-0.251444	-0.368808	-2.38403	0.0212581	0.0983646	-3.91616
A_23_P3514	C16orf80	0.0452617	-0.608367	0.316971	0.752684	0.879095	-6.55229
A_32_P77732	C16orf82	-0.0212449	0.120633	-0.32194	0.748941	0.876965	-6.5507
A_32_P178499	C16orf86	-0.25752	0.376125	-2.61459	0.0120011	0.0653439	-3.40792
A_23_P49279	C16orf87	0.2745	-0.615858	3.08254	0.00344527	0.0261883	-2.27396
A_23_P66158	C16orf88	0.317222	-1.50175	2.0074	0.0505368	0.178887	-4.66589
A_23_P26640	C16orf89	0.621399	4.17734	2.01908	0.0492635	0.175905	-4.64424
A_32_P48559	C16orf92	0.0206898	0.133767	0.321158	0.749529	0.877393	-6.55095
A_24_P842002	C16orf93	0.517419	0.527717	1.34291	0.185818	0.410286	-5.71555
A_23_P89030	C16orf95	0.0047825	-0.95505	0.0460889	0.963437	0.984219	-6.60156
A_32_P150391	C17orf100	0.16605	-0.824446	1.60427	0.115423	0.306316	-5.3469
A_23_P124132	C17orf101	0.396785	0.68849	3.67936	0.000605873	0.0070755	-0.658247
A_23_P359762	C17orf103	-0.0136314	0.139254	-0.234443	0.81567	0.911875	-6.57507
A_24_P238257	C17orf104	0.00600244	-0.0397896	0.0997484	0.920973	0.962174	-6.59763
A_32_P212095	C17orf105	0.10056	0.540017	0.599715	0.551607	0.751323	-6.42295
A_23_P392126	C17orf108	0.246525	1.98107	1.40629	0.166285	0.383864	-5.63164
A_24_P467073	C17orf110	0.698231	2.77486	1.71761	0.0925191	0.266266	-5.16884
A_23_P118412	C17orf28	0.134427	0.484373	1.41134	0.164799	0.382078	-5.6248
A_23_P164427	C17orf39	-0.0176724	-1.15845	-0.254428	0.800286	0.904907	-6.57018
A_24_P365048	C17orf42	0.0901673	-0.555915	0.569712	0.571615	0.765066	-6.44041
A_23_P352389	C17orf46	0.0564908	0.205627	0.928231	0.35808	0.597084	-6.17452
A_32_P402562	C17orf47	0.0100824	0.0767708	0.190014	0.850125	0.930263	-6.58452
A_23_P55127	C17orf48	-0.100662	-0.26194	-1.10971	0.27283	0.514949	-5.99319
A_23_P141520	C17orf49	-0.116876	0.46031	-1.15869	0.252495	0.493033	-5.93898
A_23_P402924	C17orf50	0.0672811	0.138529	0.911846	0.366552	0.604167	-6.18936
A_24_P42373	C17orf51	0.0592964	-0.0574646	0.901527	0.371953	0.609524	-6.19858
A_24_P48248	C17orf53	-0.0300066	-1.06832	-0.44566	0.657911	0.822588	-6.50323
A_23_P301340	C17orf56	-0.153913	0.0466625	-0.974481	0.334858	0.574932	-6.13124
A_24_P374445	C17orf57	-0.00799318	0.0738146	-0.127947	0.898743	0.95209	-6.59441
A_24_P49190	C17orf58	0.328604	-1.60328	2.42065	0.0194524	0.0925891	-3.83784
A_23_P152955	C17orf59	0.264345	0.901408	2.11253	0.0400384	0.152289	-4.46717
A_23_P3994	C17orf61	0.0339372	-0.139402	0.333263	0.740434	0.87181	-6.54699
A_23_P118406	C17orf62	0.286654	0.373265	2.45266	0.0179884	0.0873391	-3.76861
A_23_P141484	C17orf63	0.192656	0.330163	1.66937	0.101762	0.283151	-5.24595
A_23_P164100	C17orf64	-0.0421434	0.141127	-0.747096	0.458766	0.682196	-6.32439
A_32_P448360	C17orf65	-0.037713	0.0174479	-0.57402	0.56872	0.763281	-6.43796
A_23_P430792	C17orf66	0.215864	0.201833	3.75111	0.000487009	0.00590924	-0.453154
A_24_P712562	C17orf67	0.185433	-0.0680604	1.72583	0.0910158	0.26341	-5.15551
A_24_P305038	C17orf69	-0.0328132	-0.446392	-0.52065	0.60508	0.786241	-6.46707
A_23_P113417	C17orf70	0.178096	-0.522696	1.45791	0.151584	0.362293	-5.56067
A_32_P27535	C17orf72	1.13519	2.39738	1.88574	0.0655838	0.212455	-4.88522
A_32_P524614	C17orf74	-0.0208646	-0.38899	-0.256477	0.798713	0.904067	-6.56965
A_24_P224526	C17orf75	0.130348	-1.5749	1.02295	0.311623	0.553127	-6.08372
A_23_P368484	C17orf76	0.526522	1.01569	2.41551	0.019697	0.0933677	-3.84888
A_23_P363896	C17orf76-AS1	-0.167632	-0.65426	-1.74743	0.0871616	0.25596	-5.12021
A_23_P411235	C17orf77	-0.124126	0.102792	-2.37508	0.0217218	0.0995696	-3.93516
A_23_P335388	C17orf78	0.0170899	0.0606	0.244057	0.80826	0.90865	-6.57277
A_23_P152858	C17orf79	0.0589116	0.004275	0.591749	0.556884	0.755779	-6.42767
A_23_P207927	C17orf80	0.128286	-0.09855	1.01762	0.314124	0.555909	-6.08906
A_23_P164289	C17orf81	0.802524	-0.539713	2.33031	0.0241803	0.106985	-4.02937
A_23_P15669	C17orf85	-0.00947042	0.330319	-0.112153	0.911185	0.957446	-6.59631
A_24_P272451	C17orf87	0.133361	0.842994	0.509519	0.612797	0.791554	-6.47279
A_24_P22562	C17orf88	-0.110178	0.0831458	-1.21363	0.231014	0.466601	-5.87557
A_24_P653603	C17orf89	0.303128	0.131658	2.30014	0.0259746	0.112782	-4.09207
A_24_P45160	C17orf90	0.119911	-0.114306	1.57747	0.121465	0.316734	-5.38742
A_24_P349788	C17orf96	0.128241	1.04677	1.04996	0.299162	0.541664	-6.05629
A_24_P624439	C17orf97	0.317033	0.313896	1.1271	0.265483	0.506365	-5.9742
A_24_P23921	C17orf98	-0.0419628	-0.0656104	-0.850796	0.399241	0.631844	-6.24243
A_23_P141600	C17orf99	0.0710338	-0.472744	0.976007	0.33411	0.574468	-6.12978
A_24_P208825	MUC4	1.74967	2.47035	3.29528	0.00188633	0.0165612	-1.71783
A_24_P128140	C18orf10	-0.0638556	-0.290563	-0.559633	0.578415	0.769505	-6.44608
A_23_P50052	C18orf12	0.0802324	0.600615	1.20063	0.235974	0.4733	-5.89083
A_23_P391946	C18orf15	-0.0162912	0.0778396	-0.264261	0.792746	0.900403	-6.56762
A_23_P377965	C18orf18	-0.0983903	-0.910181	-0.732698	0.467419	0.689102	-6.33494
A_24_P898945	C18orf19	-0.13972	-0.932954	-1.57202	0.122724	0.318953	-5.39558
A_23_P101237	C18orf21	0.0865691	-0.25459	1.14789	0.256883	0.497664	-5.95112
A_24_P348083	C18orf23	0.184312	1.10662	1.31593	0.194645	0.421698	-5.75018
A_23_P345361	C18orf25	-0.157836	0.244975	-1.80557	0.0774591	0.237022	-5.02331
A_23_P380309	C18orf26	0.033803	-0.0045125	0.515968	0.608321	0.788873	-6.46949
A_24_P271049	C18orf32	-0.112762	0.185052	-0.951806	0.346115	0.585807	-6.15271
A_32_P184448	C18orf34	0.40151	0.755771	1.74454	0.0876702	0.257134	-5.12497
A_23_P89824	C18orf45	0.0311496	-0.167952	0.411271	0.682762	0.83894	-6.51795
A_23_P304054	C18orf49	-0.085589	0.242906	-1.13427	0.262493	0.503358	-5.96628
A_23_P300797	C18orf54	-0.000971227	-0.116183	-0.0146221	0.988396	0.994282	-6.60251
A_24_P74088	C18orf55	-0.0497796	-0.0592458	-0.810401	0.421837	0.651302	-6.27558
A_24_P238499	C18orf56	0.348743	-2.42472	2.54629	0.0142607	0.0739685	-3.56217
A_32_P843613	C18orf57	-0.101703	-0.0130937	-1.66183	0.103273	0.285314	-5.25782
A_23_P78383	C18orf8	-0.47778	0.297885	-4.92889	1.09135e-05	0.000314041	3.15769
A_24_P113341	C19orf12	0.173953	0.200542	2.06602	0.0444218	0.164104	-4.55613
A_23_P303803	C19orf18	-0.207329	0.714996	-1.6554	0.104576	0.287697	-5.26791
A_23_P119418	C19orf2	0.00914391	-0.734306	0.145007	0.885332	0.947098	-6.59208
A_23_P366682	C19orf20	-0.088	0.0578667	-0.86963	0.388968	0.623514	-6.22644
A_23_P390068	C19orf21	0.131763	0.0891042	0.697253	0.489115	0.706159	-6.36008
A_23_P315286	C19orf22	-0.0483845	-0.164481	-0.341963	0.733919	0.868782	-6.54405
A_23_P332937	C19orf23	-0.0607638	0.364312	-1.01503	0.31534	0.556991	-6.09163
A_23_P130926	C19orf24	0.0342098	-0.132698	0.338419	0.73657	0.870084	-6.54525
A_23_P424597	C19orf25	0.132732	-0.134013	1.2303	0.22477	0.458812	-5.85579
A_23_P308632	C19orf26	0.0545861	0.113908	0.855497	0.396662	0.630156	-6.23847
A_24_P153448	C19orf28	0.178401	-0.601669	1.71974	0.0921273	0.265528	-5.16539
A_23_P372144	C19orf29	-0.074191	-0.0197896	-0.981134	0.331603	0.572373	-6.12485
A_23_P208788	C19orf33	-0.198089	2.38756	-0.843458	0.403289	0.635533	-6.24857
A_23_P318348	C19orf34	-0.00922391	0.0623896	-0.148616	0.882499	0.945925	-6.59155
A_23_P142055	C19orf38	-0.110816	1.40052	-0.647471	0.52051	0.730205	-6.39333
A_23_P353085	C19orf39	0.208372	0.371658	1.95202	0.0569709	0.193484	-4.76717
A_23_P338505	C19orf40	0.0123684	-0.557881	0.170721	0.865183	0.93827	-6.58801
A_24_P254177	C19orf42	-0.0783935	0.503329	-1.0177	0.314087	0.555893	-6.08898
A_23_P164821	C19orf43	-0.0650319	0.139052	-0.794224	0.431099	0.658955	-6.28842
A_23_P107801	C19orf44	0.154842	0.560683	0.995418	0.324683	0.566058	-6.11099
A_23_P350074	C19orf46	-0.254466	0.700794	-1.56116	0.125264	0.322857	-5.41178
A_32_P505133	C19orf47	-0.111262	-0.0909542	-1.66016	0.10361	0.285963	-5.26044
A_23_P27656	C19orf48	0.029294	-2.18037	0.218449	0.828035	0.918965	-6.5787
A_23_P50722	C19orf50	-0.0667852	-0.209785	-1.08785	0.282268	0.524871	-6.01666
A_23_P335486	C19orf51	0.29898	0.000972917	1.11437	0.270845	0.5128	-5.98812
A_23_P310532	C19orf52	-0.00723473	-0.502379	-0.0908098	0.928034	0.966195	-6.59849
A_23_P78677	C19orf53	-0.00185146	-0.0611479	-0.0245308	0.980534	0.990645	-6.60232
A_24_P361643	C19orf55	0.0289586	0.0316875	0.521223	0.604685	0.785978	-6.46677
A_23_P218486	C19orf56	0.0108998	-0.00361667	0.189032	0.85089	0.930731	-6.58471
A_23_P164814	C19orf57	-0.0318068	-1.93914	-0.348051	0.729372	0.866509	-6.54195
A_23_P330561	C19orf59	-0.73425	4.22586	-1.52372	0.134348	0.336531	-5.46683
A_23_P90369	C19orf6	-0.00383804	0.538971	-0.0313051	0.97516	0.988371	-6.60213
A_23_P67589	C19orf60	0.0992183	0.640946	1.48972	0.143047	0.349812	-5.51578
A_23_P208674	C19orf63	0.34927	0.805527	3.00584	0.00425912	0.0306957	-2.46855
A_23_P38894	C19orf66	-0.00137485	1.08414	-0.0138925	0.988975	0.994354	-6.60252
A_24_P910688	C19orf67	-0.0958367	-0.10931	-1.51034	0.137719	0.342134	-5.48621
A_23_P4922	C19orf68	0.0870343	0.120473	0.768948	0.445811	0.670822	-6.30798
A_32_P66843	C19orf69	-0.12016	-0.591271	-1.55511	0.126697	0.325182	-5.42075
A_24_P383581	C19orf70	-0.108096	0.511071	-1.53906	0.130565	0.330818	-5.44442
A_24_P247286	C19orf71	0.080344	0.0175313	1.33149	0.189515	0.414619	-5.73029
A_24_P48522	C19orf73	0.121164	1.05474	0.97729	0.333481	0.574051	-6.12855
A_32_P80816	C19orf75	0.055075	-0.0111396	0.810097	0.422009	0.651414	-6.27583
A_23_P27688	C19orf76	0.602525	0.416577	3.1178	0.00312228	0.024318	-2.18341
A_23_P397120	C19orf77	0.1108	-2.05705	1.08361	0.284122	0.526293	-6.02115
A_23_P391689	C19orf79	0.157873	0.628435	2.23431	0.0303079	0.125219	-4.22661
A_23_P130677	C19orf80	0.121691	-2.27549	1.47915	0.145841	0.353884	-5.5308
A_23_P67992	C1D	-0.120182	0.209733	-0.512035	0.611049	0.790371	-6.4715
A_24_P911259	C1GALT1	-0.20961	0.0190312	-2.56973	0.0134447	0.070804	-3.50956
A_23_P159839	C1GALT1C1	0.0812164	0.548958	0.604466	0.548471	0.749104	-6.4201
A_32_P8925	C1orf100	-0.049675	-0.0887875	-0.746468	0.459141	0.682288	-6.32485
A_32_P228067	C1orf101	0.118672	0.457352	1.38449	0.172815	0.393456	-5.6609
A_23_P46584	C1orf105	-0.0609923	-0.0549875	-1.02405	0.311107	0.552816	-6.08262
A_32_P107208	C1orf106	0.0402716	0.0764937	0.811215	0.421374	0.650996	-6.27493
[truncated: 17,597 more rows]

## Sheet: GO0003729_mRNA_binding
GENE PRODUCT DB	GENE PRODUCT ID	SYMBOL	QUALIFIER	GO TERM	GO NAME	ECO ID	GO EVIDENCE CODE	REFERENCE	WITH/FROM	TAXON ID	ASSIGNED BY	ANNOTATION EXTENSION	GO ASPECT
UniProtKB	A0A023T787	RBM8	enables	GO:0003729	mRNA binding	ECO:0000256	IEA	GO_REF:0000002	InterPro:IPR033744	9606	InterPro		F
UniProtKB	A0A024R1K0	EIF4ENIF1	enables	GO:0003729	mRNA binding	ECO:0000265	IEA	GO_REF:0000107	UniProtKB:Q9EST3|ensembl:ENSMUSP00000136768	9606	Ensembl		F
UniProtKB	A0A024R658	ZFP36L1	enables	GO:0003729	mRNA binding	ECO:0000265	IEA	GO_REF:0000107	UniProtKB:P23950|ensembl:ENSMUSP00000021552	9606	Ensembl		F
UniProtKB	A0A024R6W2	NUDT21	enables	GO:0003729	mRNA binding	ECO:0000256	IEA	GO_REF:0000002	InterPro:IPR016706	9606	InterPro		F
UniProtKB	A0A024R899	MNAB	enables	GO:0003729	mRNA binding	ECO:0000256	IEA	GO_REF:0000002	InterPro:IPR032670	9606	InterPro		F
UniProtKB	A0A024R9K4	FYTTD1	enables	GO:0003729	mRNA binding	ECO:0000256	IEA	GO_REF:0000002	InterPro:IPR009782	9606	InterPro		F
UniProtKB	A0A024RBS5	PIWIL1	enables	GO:0003729	mRNA binding	ECO:0000265	IEA	GO_REF:0000107	UniProtKB:Q9JMB7|ensembl:ENSMUSP00000083222	9606	Ensembl		F
UniProtKB	A0A087WWR6	FMR1	enables	GO:0003729	mRNA binding	ECO:0000256	IEA	GO_REF:0000002	InterPro:IPR040148	9606	InterPro		F
UniProtKB	A0A087X2D7	DAZ1	enables	GO:0003729	mRNA binding	ECO:0000256	IEA	GO_REF:0000002	InterPro:IPR037366	9606	InterPro		F
UniProtKB	A0A0A0MRR7	SNRPC	enables	GO:0003729	mRNA binding	ECO:0000256	IEA	GO_REF:0000104	UniRule:UR000166224	9606	UniProt		F
UniProtKB	A0A0A0MSS9	DAZ4	enables	GO:0003729	mRNA binding	ECO:0000256	IEA	GO_REF:0000002	InterPro:IPR037366	9606	InterPro		F
UniProtKB	A0A0A6YYJ8	LUC7L2	enables	GO:0003729	mRNA binding	ECO:0000256	IEA	GO_REF:0000002	InterPro:IPR004882	9606	InterPro		F
UniProtKB	A0A0F7KYT8	FXR1	enables	GO:0003729	mRNA binding	ECO:0000256	IEA	GO_REF:0000002	InterPro:IPR040148	9606	InterPro		F
UniProtKB	A0A0J9YW13	RBM8A	enables	GO:0003729	mRNA binding	ECO:0000256	IEA	GO_REF:0000002	InterPro:IPR033744	9606	InterPro		F
UniProtKB	A0A0R4J2E6	ELAVL4	enables	GO:0003729	mRNA binding	ECO:0000265	IEA	GO_REF:0000107	UniProtKB:O09032|ensembl:ENSRNOP00000037614	9606	Ensembl		F
UniProtKB	A0A0S2Z590	LSM1	enables	GO:0003729	mRNA binding	ECO:0000265	IEA	GO_REF:0000107	UniProtKB:D3ZWB1|ensembl:ENSRNOP00000020721	9606	Ensembl		F
UniProtKB	A0A140VJH5	A0A140VJH5	enables	GO:0003729	mRNA binding	ECO:0000256	IEA	GO_REF:0000002	InterPro:IPR037366	9606	InterPro		F
UniProtKB	A0A140VK77	DAZL	enables	GO:0003729	mRNA binding	ECO:0000256	IEA	GO_REF:0000002	InterPro:IPR037366	9606	InterPro		F
UniProtKB	A0A140VKC4	MECP2	enables	GO:0003729	mRNA binding	ECO:0000265	IEA	GO_REF:0000107	UniProtKB:Q9Z2D6|ensembl:ENSMUSP00000033770	9606	Ensembl		F
UniProtKB	A0A1B0GTU1	ZC3H11B	enables	GO:0003729	mRNA binding	ECO:0000318	IBA	PMID:21873635	PANTHER:PTN001039228|TAIR:locus:2051683	9606	GO_Central		F
UniProtKB	A0A590UJK4	SRSF6	enables	GO:0003729	mRNA binding	ECO:0000256	IEA	GO_REF:0000002	InterPro:IPR029541	9606	InterPro		F
UniProtKB	A0A6Q8PFB2	EIF4G1	enables	GO:0003729	mRNA binding	ECO:0000256	IEA	GO_REF:0000002	InterPro:IPR037584	9606	InterPro		F
UniProtKB	A0AV96	RBM47	enables	GO:0003729	mRNA binding	ECO:0000318	IBA	PMID:21873635	PANTHER:PTN002723140|RGD:1305683|RGD:619834|RGD:631348|UniProtKB:A0A0B4KHI4|UniProtKB:F1RGE0|UniProtKB:Q8IYX4|ZFIN:ZDB-GENE-030828-4|ZFIN:ZDB-GENE-040426-2766	9606	GO_Central		F
UniProtKB	A0JLT9	SF3B1	enables	GO:0003729	mRNA binding	ECO:0000256	IEA	GO_REF:0000002	InterPro:IPR038737	9606	InterPro		F
UniProtKB	A1LU37	HNRPD	enables	GO:0003729	mRNA binding	ECO:0000265	IEA	GO_REF:0000107	UniProtKB:Q9JJ54|ensembl:ENSRNOP00000046491	9606	Ensembl		F
UniProtKB	A2A288	ZC3H12D	enables	GO:0003729	mRNA binding	ECO:0000318	IBA	PMID:21873635	MGI:MGI:2385891|PANTHER:PTN001767779|UniProtKB:Q5D1E8|WB:WBGene00022620	9606	GO_Central		F
UniProtKB	A2PYH4	HFM1	enables	GO:0003729	mRNA binding	ECO:0000318	IBA	PMID:21873635	PANTHER:PTN002772343|TAIR:locus:2020573	9606	GO_Central		F
UniProtKB	A6NC42	DPPA5	enables	GO:0003729	mRNA binding	ECO:0000318	IBA	PMID:21873635	MGI:MGI:101800|PANTHER:PTN001264421	9606	GO_Central		F
UniProtKB	A6NFN3	RBFOX3	enables	GO:0003729	mRNA binding	ECO:0000318	IBA	PMID:21873635	FB:FBgn0052062|MGI:MGI:1926224|MGI:MGI:1933973|PANTHER:PTN001037261	9606	GO_Central		F
UniProtKB	A6NNA2	SRRM3	enables	GO:0003729	mRNA binding	ECO:0000318	IBA	PMID:21873635	MGI:MGI:1916205|PANTHER:PTN002857912	9606	GO_Central		F
UniProtKB	A7MD48	SRRM4	enables	GO:0003729	mRNA binding	ECO:0000318	IBA	PMID:21873635	MGI:MGI:1916205|PANTHER:PTN002857912	9606	GO_Central		F
UniProtKB	A8K3C5	A8K3C5	enables	GO:0003729	mRNA binding	ECO:0000256	IEA	GO_REF:0000002	InterPro:IPR004882	9606	InterPro		F
UniProtKB	A8K588	A8K588	enables	GO:0003729	mRNA binding	ECO:0000256	IEA	GO_REF:0000002	InterPro:IPR029541	9606	InterPro		F
UniProtKB	A8MYV2	LUC7L	enables	GO:0003729	mRNA binding	ECO:0000256	IEA	GO_REF:0000002	InterPro:IPR004882	9606	InterPro		F
UniProtKB	B2R6U8	B2R6U8	enables	GO:0003729	mRNA binding	ECO:0000256	IEA	GO_REF:0000002	InterPro:IPR016706	9606	InterPro		F
UniProtKB	B3KRR1	B3KRR1	enables	GO:0003729	mRNA binding	ECO:0000256	IEA	GO_REF:0000002	InterPro:IPR004882	9606	InterPro		F
UniProtKB	B3KSC5	SLBP	enables	GO:0003729	mRNA binding	ECO:0000256	IEA	GO_REF:0000002	InterPro:IPR026502	9606	InterPro		F
UniProtKB	B3KSL5	B3KSL5	enables	GO:0003729	mRNA binding	ECO:0000256	IEA	GO_REF:0000002	InterPro:IPR004882	9606	InterPro		F
UniProtKB	B3KSP8	B3KSP8	enables	GO:0003729	mRNA binding	ECO:0000256	IEA	GO_REF:0000002	InterPro:IPR004882	9606	InterPro		F
UniProtKB	B3KST9	B3KST9	enables	GO:0003729	mRNA binding	ECO:0000256	IEA	GO_REF:0000002	InterPro:IPR026502	9606	InterPro		F
UniProtKB	B4DEM8	B4DEM8	enables	GO:0003729	mRNA binding	ECO:0000256	IEA	GO_REF:0000002	InterPro:IPR029541	9606	InterPro		F
UniProtKB	B4DFH8	B4DFH8	enables	GO:0003729	mRNA binding	ECO:0000256	IEA	GO_REF:0000002	InterPro:IPR040148	9606	InterPro		F
UniProtKB	B4DGF1	B4DGF1	enables	GO:0003729	mRNA binding	ECO:0000256	IEA	GO_REF:0000002	InterPro:IPR037584	9606	InterPro		F
UniProtKB	B4DGH9	B4DGH9	enables	GO:0003729	mRNA binding	ECO:0000256	IEA	GO_REF:0000002	InterPro:IPR040148	9606	InterPro		F
UniProtKB	B4DGX7	B4DGX7	enables	GO:0003729	mRNA binding	ECO:0000256	IEA	GO_REF:0000002	InterPro:IPR030216	9606	InterPro		F
UniProtKB	B4DJ96	B4DJ96	enables	GO:0003729	mRNA binding	ECO:0000256	IEA	GO_REF:0000002	InterPro:IPR004882	9606	InterPro		F
UniProtKB	B4DKT5	B4DKT5	enables	GO:0003729	mRNA binding	ECO:0000256	IEA	GO_REF:0000002	InterPro:IPR028743	9606	InterPro		F
UniProtKB	B4DM21	B4DM21	enables	GO:0003729	mRNA binding	ECO:0000256	IEA	GO_REF:0000002	InterPro:IPR040148	9606	InterPro		F
UniProtKB	B4DM78	B4DM78	enables	GO:0003729	mRNA binding	ECO:0000256	IEA	GO_REF:0000002	InterPro:IPR040148	9606	InterPro		F
UniProtKB	B4DSI9	B4DSI9	enables	GO:0003729	mRNA binding	ECO:0000256	IEA	GO_REF:0000002	InterPro:IPR037584	9606	InterPro		F
UniProtKB	B4DUW7	B4DUW7	enables	GO:0003729	mRNA binding	ECO:0000256	IEA	GO_REF:0000002	InterPro:IPR026502	9606	InterPro		F
UniProtKB	B4DYI1	B4DYI1	enables	GO:0003729	mRNA binding	ECO:0000256	IEA	GO_REF:0000002	InterPro:IPR030216	9606	InterPro		F
UniProtKB	B4DZ07	B4DZ07	enables	GO:0003729	mRNA binding	ECO:0000256	IEA	GO_REF:0000002	InterPro:IPR037366	9606	InterPro		F
UniProtKB	B4DZ17	B4DZ17	enables	GO:0003729	mRNA binding	ECO:0000256	IEA	GO_REF:0000002	InterPro:IPR040148	9606	InterPro		F
UniProtKB	B5BU15	SFRS6	enables	GO:0003729	mRNA binding	ECO:0000256	IEA	GO_REF:0000002	InterPro:IPR029541	9606	InterPro		F
UniProtKB	B7Z7Q9	B7Z7Q9	enables	GO:0003729	mRNA binding	ECO:0000256	IEA	GO_REF:0000002	InterPro:IPR037366	9606	InterPro		F
UniProtKB	C9JL41	LUC7L3	enables	GO:0003729	mRNA binding	ECO:0000256	IEA	GO_REF:0000002	InterPro:IPR004882	9606	InterPro		F
UniProtKB	E7ENA6	DAZ2	enables	GO:0003729	mRNA binding	ECO:0000256	IEA	GO_REF:0000002	InterPro:IPR037366	9606	InterPro		F
UniProtKB	E7ERQ6	DAZ3	enables	GO:0003729	mRNA binding	ECO:0000256	IEA	GO_REF:0000002	InterPro:IPR037366	9606	InterPro		F
UniProtKB	F2Z2G3	BOLL	enables	GO:0003729	mRNA binding	ECO:0000256	IEA	GO_REF:0000002	InterPro:IPR037366	9606	InterPro		F
UniProtKB	F8W930	IGF2BP2	enables	GO:0003729	mRNA binding	ECO:0000256	IEA	GO_REF:0000002	InterPro:IPR028743	9606	InterPro		F
UniProtKB	G5EA30	CELF1	enables	GO:0003729	mRNA binding	ECO:0000265	IEA	GO_REF:0000107	UniProtKB:P28659|ensembl:ENSMUSP00000107079	9606	Ensembl		F
UniProtKB	H0Y5D9	RC3H2	enables	GO:0003729	mRNA binding	ECO:0000256	IEA	GO_REF:0000002	InterPro:IPR032670	9606	InterPro		F
UniProtKB	H0Y6A1	NXF3	enables	GO:0003729	mRNA binding	ECO:0000256	IEA	GO_REF:0000002	InterPro:IPR030216	9606	InterPro		F
UniProtKB	H3BMB8	EDC3	enables	GO:0003729	mRNA binding	ECO:0000256	IEA	GO_REF:0000002	InterPro:IPR034107	9606	InterPro		F
UniProtKB	I3L1Z2	FXR2	enables	GO:0003729	mRNA binding	ECO:0000256	IEA	GO_REF:0000002	InterPro:IPR040148	9606	InterPro		F
UniProtKB	L0R6D6	C17orf85	enables	GO:0003729	mRNA binding	ECO:0000256	IEA	GO_REF:0000002	InterPro:IPR019416	9606	InterPro		F
UniProtKB	M0QY76	ZFP36	enables	GO:0003729	mRNA binding	ECO:0000265	IEA	GO_REF:0000107	UniProtKB:P22893|ensembl:ENSMUSP00000057815	9606	Ensembl		F
UniProtKB	M0R076	M0R076	enables	GO:0003729	mRNA binding	ECO:0000318	IBA	PMID:21873635	MGI:MGI:1860489|PANTHER:PTN002538397|RGD:62047|RGD:71059|TAIR:locus:2018630|TAIR:locus:2102142|TAIR:locus:2163746|UniProtKB:A0A0B4K6W9|UniProtKB:Q8WVV9	9606	GO_Central		F
UniProtKB	M0R0C6	KHSRP	enables	GO:0003729	mRNA binding	ECO:0000265	IEA	GO_REF:0000107	UniProtKB:Q3U0V1|ensembl:ENSMUSP00000007814	9606	Ensembl		F
UniProtKB	O00267	SUPT5H	enables	GO:0003729	mRNA binding	ECO:0000318	IBA	PMID:21873635	FB:FBgn0040273|PANTHER:PTN000122628	9606	GO_Central		F
UniProtKB	O00425	IGF2BP3	enables	GO:0003729	mRNA binding	ECO:0000318	IBA	PMID:21873635		9606	GO_Central		F
UniProtKB	O00571	DDX3X	enables	GO:0003729	mRNA binding	ECO:0000314	IDA	PMID:29062139		9606	UniProt		F
UniProtKB	O15037	KHNYN	enables	GO:0003729	mRNA binding	ECO:0000318	IBA	PMID:21873635	MGI:MGI:2385891|PANTHER:PTN001767779|UniProtKB:Q5D1E8|WB:WBGene00022620	9606	GO_Central		F
UniProtKB	O43251	RBFOX2	enables	GO:0003729	mRNA binding	ECO:0000318	IBA	PMID:21873635	FB:FBgn0052062|MGI:MGI:1926224|MGI:MGI:1933973|PANTHER:PTN001037261	9606	GO_Central		F
UniProtKB	O43390	HNRNPR	enables	GO:0003729	mRNA binding	ECO:0000318	IBA	PMID:21873635	PANTHER:PTN002723140|RGD:1305683|RGD:619834|RGD:631348|UniProtKB:A0A0B4KHI4|UniProtKB:F1RGE0|UniProtKB:Q8IYX4|ZFIN:ZDB-GENE-030828-4|ZFIN:ZDB-GENE-040426-2766	9606	GO_Central		F
UniProtKB	O43432	EIF4G3	enables	GO:0003729	mRNA binding	ECO:0000318	IBA	PMID:21873635	PANTHER:PTN000583430|SGD:S000003017|TAIR:locus:2081927|TAIR:locus:2174353|UniProtKB:Q04637	9606	GO_Central		F
UniProtKB	O43583	DENR	enables	GO:0003729	mRNA binding	ECO:0000318	IBA	PMID:21873635	FB:FBgn0030802|PANTHER:PTN000300443	9606	GO_Central		F
UniProtKB	O60306	AQR	enables	GO:0003729	mRNA binding	ECO:0000318	IBA	PMID:21873635	PANTHER:PTN000094619|TAIR:locus:2064158	9606	GO_Central		F
UniProtKB	O60506	SYNCRIP	enables	GO:0003729	mRNA binding	ECO:0000318	IBA	PMID:21873635	PANTHER:PTN002723140|RGD:1305683|RGD:619834|RGD:631348|UniProtKB:A0A0B4KHI4|UniProtKB:F1RGE0|UniProtKB:Q8IYX4|ZFIN:ZDB-GENE-030828-4|ZFIN:ZDB-GENE-040426-2766	9606	GO_Central		F
UniProtKB	O75113	N4BP1	enables	GO:0003729	mRNA binding	ECO:0000314	IDA	PMID:31133753		9606	UniProt		F
UniProtKB	O75152	ZC3H11A	enables	GO:0003729	mRNA binding	ECO:0000318	IBA	PMID:21873635	PANTHER:PTN001039228|TAIR:locus:2051683	9606	GO_Central		F
UniProtKB	O75153	CLUH	enables	GO:0003729	mRNA binding	ECO:0000318	IBA	PMID:21873635	FB:FBgn0034087|PANTHER:PTN000287979|UniProtKB:O75153	9606	GO_Central		F
UniProtKB	O75525	KHDRBS3	enables	GO:0003729	mRNA binding	ECO:0000318	IBA	PMID:21873635	FB:FBgn0264491|MGI:MGI:97837|PANTHER:PTN000129548|TAIR:locus:2064097|WB:WBGene00001595	9606	GO_Central		F
UniProtKB	O75526	RBMXL2	enables	GO:0003729	mRNA binding	ECO:0000318	IBA	PMID:21873635	FB:FBgn0016978|PANTHER:PTN000359236|SGD:S000001323	9606	GO_Central		F
UniProtKB	O75564	JRK	enables	GO:0003729	mRNA binding	ECO:0000265	IEA	GO_REF:0000107	UniProtKB:Q60976|ensembl:ENSMUSP00000051842	9606	Ensembl		F
UniProtKB	O77932	DXO	enables	GO:0003729	mRNA binding	ECO:0000250	ISS	GO_REF:0000024	UniProtKB:O70348	9606	UniProt		F
UniProtKB	O94913	PCF11	enables	GO:0003729	mRNA binding	ECO:0000318	IBA	PMID:21873635	PANTHER:PTN000408520|SGD:S000002636	9606	GO_Central		F
UniProtKB	O95065	O95065	enables	GO:0003729	mRNA binding	ECO:0000256	IEA	GO_REF:0000002	InterPro:IPR037584	9606	InterPro		F
UniProtKB	O95319	CELF2	enables	GO:0003729	mRNA binding	ECO:0000318	IBA	PMID:21873635	FB:FBgn0000114|MGI:MGI:1342295|MGI:MGI:1932407|PANTHER:PTN000609546|RGD:1307721|RGD:68347|TAIR:locus:2139340|UniProtKB:Q92879|ZFIN:ZDB-GENE-000501-1	9606	GO_Central		F
UniProtKB	O95758	PTBP3	enables	GO:0003729	mRNA binding	ECO:0000318	IBA	PMID:21873635	MGI:MGI:1860489|PANTHER:PTN002538397|RGD:62047|RGD:71059|TAIR:locus:2018630|TAIR:locus:2102142|TAIR:locus:2163746|UniProtKB:A0A0B4K6W9|UniProtKB:Q8WVV9	9606	GO_Central		F
UniProtKB	P00374	DHFR	enables	GO:0003729	mRNA binding	ECO:0000314	IDA	PMID:21876184		9606	UniProt		F
UniProtKB	P03973	SLPI	enables	GO:0003729	mRNA binding	ECO:0000314	IDA	PMID:2467900		9606	UniProt		F
UniProtKB	P04818	TYMS	enables	GO:0003729	mRNA binding	ECO:0000265	IEA	GO_REF:0000107	UniProtKB:P45352|ensembl:ENSRNOP00000053086	9606	Ensembl		F
UniProtKB	P05455	SSB	enables	GO:0003729	mRNA binding	ECO:0000304	TAS	PMID:9154801		9606	PINC		F
UniProtKB	P08621	SNRNP70	enables	GO:0003729	mRNA binding	ECO:0000318	IBA	PMID:21873635	FB:FBgn0016978|PANTHER:PTN000359236|SGD:S000001323	9606	GO_Central		F
UniProtKB	P0DJD3	RBMY1A1	enables	GO:0003729	mRNA binding	ECO:0000314	IDA	PMID:12165565		9606	UniProt		F
UniProtKB	P12270	TPR	enables	GO:0003729	mRNA binding	ECO:0000314	IDA	PMID:17897941		9606	UniProt		F
UniProtKB	P14618	PKM	enables	GO:0003729	mRNA binding	ECO:0000250	ISS	GO_REF:0000024	UniProtKB:P52480	9606	UniProt		F
UniProtKB	P14866	HNRNPL	enables	GO:0003729	mRNA binding	ECO:0000318	IBA	PMID:21873635	MGI:MGI:1860489|PANTHER:PTN002538397|RGD:62047|RGD:71059|TAIR:locus:2018630|TAIR:locus:2102142|TAIR:locus:2163746|UniProtKB:A0A0B4K6W9|UniProtKB:Q8WVV9	9606	GO_Central		F
UniProtKB	P15880	RPS2	enables	GO:0003729	mRNA binding	ECO:0000314	IDA	PMID:18464793		9606	UniProt		F
UniProtKB	P18124	RPL7	enables	GO:0003729	mRNA binding	ECO:0000314	IDA	PMID:8441630		9606	MGI		F
UniProtKB	P20042	EIF2S2	enables	GO:0003729	mRNA binding	ECO:0000318	IBA	PMID:21873635	PANTHER:PTN000543461|SGD:S000006158	9606	GO_Central		F
UniProtKB	P23396	RPS3	enables	GO:0003729	mRNA binding	ECO:0000314	IDA	PMID:18464793		9606	UniProt		F
UniProtKB	P26196	DDX6	enables	GO:0003729	mRNA binding	ECO:0000318	IBA	PMID:21873635	PANTHER:PTN002777617|SGD:S000002319|TAIR:locus:2050715|TAIR:locus:2098886|TAIR:locus:2127043	9606	GO_Central		F
UniProtKB	P26599	PTBP1	enables	GO:0003729	mRNA binding	ECO:0000318	IBA	PMID:21873635	MGI:MGI:1860489|PANTHER:PTN002538397|RGD:62047|RGD:71059|TAIR:locus:2018630|TAIR:locus:2102142|TAIR:locus:2163746|UniProtKB:A0A0B4K6W9|UniProtKB:Q8WVV9	9606	GO_Central		F
UniProtKB	P27797	CALR	enables	GO:0003729	mRNA binding	ECO:0000265	IEA	GO_REF:0000107	UniProtKB:P18418|ensembl:ENSRNOP00000004091	9606	Ensembl		F
UniProtKB	P33240	CSTF2	enables	GO:0003729	mRNA binding	ECO:0000318	IBA	PMID:21873635	PANTHER:PTN000566843|SGD:S000003012|TAIR:locus:2013016	9606	GO_Central		F
UniProtKB	P38159	RBMX	enables	GO:0003729	mRNA binding	ECO:0000314	IDA	PMID:12165565		9606	UniProt		F
UniProtKB	P38919	EIF4A3	enables	GO:0003729	mRNA binding	ECO:0000318	IBA	PMID:21873635	PANTHER:PTN002777794|RGD:1591139|TAIR:locus:2091191|UniProtKB:P38919	9606	GO_Central		F
UniProtKB	P40429	RPL13A	enables	GO:0003729	mRNA binding	ECO:0000318	IBA	PMID:21873635	MGI:MGI:1351455|PANTHER:PTN000166701|TAIR:locus:2087268|TAIR:locus:2156569|TAIR:locus:2203010|UniProtKB:Q9SFU1	9606	GO_Central		F
UniProtKB	P41238	APOBEC1	enables	GO:0003729	mRNA binding	ECO:0000265	IEA	GO_REF:0000107	UniProtKB:P38483|ensembl:ENSRNOP00000020735	9606	Ensembl		F
UniProtKB	P42766	RPL35	enables	GO:0003729	mRNA binding	ECO:0000318	IBA	PMID:21873635	PANTHER:PTN000356124|TAIR:locus:2039802|TAIR:locus:2074974|UniProtKB:Q9LZ41	9606	GO_Central		F
UniProtKB	P43243	MATR3	enables	GO:0003729	mRNA binding	ECO:0000318	IBA	PMID:21873635	MGI:MGI:1860489|PANTHER:PTN002538397|RGD:62047|RGD:71059|TAIR:locus:2018630|TAIR:locus:2102142|TAIR:locus:2163746|UniProtKB:A0A0B4K6W9|UniProtKB:Q8WVV9	9606	GO_Central		F
UniProtKB	P46782	RPS5	enables	GO:0003729	mRNA binding	ECO:0000318	IBA	PMID:21873635	PANTHER:PTN000128889|TAIR:locus:2049862|TAIR:locus:2081546|TAIR:locus:2828051|TAIR:locus:504954476|UniProtKB:P02359|UniProtKB:P46782	9606	GO_Central		F
UniProtKB	P49756	RBM25	enables	GO:0003729	mRNA binding	ECO:0000318	IBA	PMID:21873635	PANTHER:PTN000428218|UniProtKB:P49756	9606	GO_Central		F
UniProtKB	P51513	NOVA1	enables	GO:0003729	mRNA binding	ECO:0000318	IBA	PMID:21873635		9606	GO_Central		F
UniProtKB	P52272	HNRNPM	enables	GO:0003729	mRNA binding	ECO:0000318	IBA	PMID:21873635	FB:FBgn0267790|PANTHER:PTN002345455|PomBase:SPAC16.02c|SGD:S000000517|SGD:S000001026|SGD:S000002840|SGD:S000004949|TAIR:locus:2062379|TAIR:locus:2122368	9606	GO_Central		F
UniProtKB	P52298	NCBP2	enables	GO:0003729	mRNA binding	ECO:0000314	IDA	PMID:26382858		9606	UniProt		F
UniProtKB	P52756	RBM5	enables	GO:0003729	mRNA binding	ECO:0000314	IDA	PMID:18840686		9606	UniProt		F
UniProtKB	P52758	RIDA	enables	GO:0003729	mRNA binding	ECO:0000314	IDA	PMID:30930054		9606	UniProt		F
UniProtKB	P52948	NUP98	enables	GO:0003729	mRNA binding	ECO:0000315	IMP	PMID:28221134		9606	UniProt		F
UniProtKB	P57721	PCBP3	enables	GO:0003729	mRNA binding	ECO:0000318	IBA	PMID:21873635		9606	GO_Central		F
UniProtKB	P57723	PCBP4	enables	GO:0003729	mRNA binding	ECO:0000318	IBA	PMID:21873635		9606	GO_Central		F
UniProtKB	P60321	NANOS2	enables	GO:0003729	mRNA binding	ECO:0000318	IBA	PMID:21873635	MGI:MGI:2676627|PANTHER:PTN000984469	9606	GO_Central		F
UniProtKB	P60323	NANOS3	enables	GO:0003729	mRNA binding	ECO:0000318	IBA	PMID:21873635	MGI:MGI:2676627|PANTHER:PTN000984469	9606	GO_Central		F
UniProtKB	P60842	EIF4A1	enables	GO:0003729	mRNA binding	ECO:0000304	TAS	PMID:3215517		9606	UniProt		F
UniProtKB	P61978	HNRNPK	enables	GO:0003729	mRNA binding	ECO:0000318	IBA	PMID:21873635		9606	GO_Central		F
UniProtKB	P62277	RPS13	enables	GO:0003729	mRNA binding	ECO:0000314	IDA	PMID:17881366		9606	UniProt		F
UniProtKB	P62633	CNBP	enables	GO:0003729	mRNA binding	ECO:0000318	IBA	PMID:21873635	PANTHER:PTN000543537|SGD:S000005199	9606	GO_Central		F
UniProtKB	P62854	RPS26	enables	GO:0003729	mRNA binding	ECO:0000318	IBA	PMID:21873635	PANTHER:PTN000283756|TAIR:locus:2061883|TAIR:locus:2061928|TAIR:locus:2078491|UniProtKB:P62854	9606	GO_Central		F
UniProtKB	P62995	TRA2B	enables	GO:0003729	mRNA binding	ECO:0000314	IDA	PMID:12165565		9606	UniProt		F
UniProtKB	P78344	EIF4G2	enables	GO:0003729	mRNA binding	ECO:0000318	IBA	PMID:21873635	PANTHER:PTN000583430|SGD:S000003017|TAIR:locus:2081927|TAIR:locus:2174353|UniProtKB:Q04637	9606	GO_Central		F
UniProtKB	P78563	ADARB1	enables	GO:0003729	mRNA binding	ECO:0000304	TAS	PMID:9149227		9606	BHF-UCL		F
UniProtKB	Q00341	HDLBP	enables	GO:0003729	mRNA binding	ECO:0000318	IBA	PMID:21873635	FB:FBgn0027835|PANTHER:PTN001318954|SGD:S000003616|SGD:S000005154	9606	GO_Central		F
UniProtKB	Q07021	C1QBP	enables	GO:0003729	mRNA binding	ECO:0000318	IBA	PMID:21873635	MGI:MGI:1194505|PANTHER:PTN000088828	9606	GO_Central		F
UniProtKB	Q07666	KHDRBS1	enables	GO:0003729	mRNA binding	ECO:0000318	IBA	PMID:21873635	FB:FBgn0264491|MGI:MGI:97837|PANTHER:PTN000129548|TAIR:locus:2064097|WB:WBGene00001595	9606	GO_Central		F
UniProtKB	Q07955	SRSF1	enables	GO:0003729	mRNA binding	ECO:0000314	IDA	PMID:21984414		9606	MGI		F
UniProtKB	Q08170	SRSF4	enables	GO:0003729	mRNA binding	ECO:0000318	IBA	PMID:21873635	FB:FBgn0004587|FB:FBgn0011305|MGI:MGI:1100865|PANTHER:PTN002751717|RGD:1561347|TAIR:locus:2049766|TAIR:locus:2083936|UniProtKB:Q9BWF3	9606	GO_Central		F
UniProtKB	Q08211	DHX9	enables	GO:0003729	mRNA binding	ECO:0000314	IDA	PMID:10198287		9606	UniProt		F
UniProtKB	Q09161	NCBP1	enables	GO:0003729	mRNA binding	ECO:0000318	IBA	PMID:21873635	PANTHER:PTN000275634|SGD:S000004732	9606	GO_Central		F
UniProtKB	Q12771	Q12771	enables	GO:0003729	mRNA binding	ECO:0000303	NAS	PMID:8246982		9606	UniProt		F
UniProtKB	Q12849	GRSF1	enables	GO:0003729	mRNA binding	ECO:0000304	TAS	PMID:8036161		9606	PINC		F
UniProtKB	Q12972	PPP1R8	enables	GO:0003729	mRNA binding	ECO:0000318	IBA	PMID:21873635	FB:FBgn0026402|PANTHER:PTN002359305	9606	GO_Central		F
UniProtKB	Q12996	CSTF3	enables	GO:0003729	mRNA binding	ECO:0000318	IBA	PMID:21873635	PANTHER:PTN000463331|TAIR:locus:2007973	9606	GO_Central		F
UniProtKB	Q13151	HNRNPA0	enables	GO:0003729	mRNA binding	ECO:0000318	IBA	PMID:21873635	MGI:MGI:1924384|PANTHER:PTN002690849|SGD:S000000416|TAIR:locus:2027438|TAIR:locus:2049359|TAIR:locus:2119495|TAIR:locus:2136298|UniProtKB:Q13151	9606	GO_Central		F
UniProtKB	Q13243	SRSF5	enables	GO:0003729	mRNA binding	ECO:0000318	IBA	PMID:21873635	FB:FBgn0004587|FB:FBgn0011305|MGI:MGI:1100865|PANTHER:PTN002751717|RGD:1561347|TAIR:locus:2049766|TAIR:locus:2083936|UniProtKB:Q9BWF3	9606	GO_Central		F
UniProtKB	Q13283	G3BP1	enables	GO:0003729	mRNA binding	ECO:0000318	IBA	PMID:21873635	MGI:MGI:1351465|PANTHER:PTN000074904|TAIR:locus:2023854|TAIR:locus:2026423|TAIR:locus:2090225|TAIR:locus:2172472|TAIR:locus:2173567|UniProtKB:F4IT98	9606	GO_Central		F
UniProtKB	Q13310	PABPC4	enables	GO:0003729	mRNA binding	ECO:0000265	IEA	GO_REF:0000107	UniProtKB:Q6PHQ9|ensembl:ENSMUSP00000079070	9606	Ensembl		F
UniProtKB	Q13769	THOC5	enables	GO:0003729	mRNA binding	ECO:0000318	IBA	PMID:21873635	MGI:MGI:1351333|PANTHER:PTN000332618	9606	GO_Central		F
UniProtKB	Q14103	HNRNPD	enables	GO:0003729	mRNA binding	ECO:0000265	IEA	GO_REF:0000107	UniProtKB:Q9JJ54|ensembl:ENSRNOP00000046491	9606	Ensembl		F
UniProtKB	Q14152	EIF3A	enables	GO:0003729	mRNA binding	ECO:0000318	IBA	PMID:21873635	PANTHER:PTN000360893|TAIR:locus:2123076	9606	GO_Central		F
UniProtKB	Q14671	PUM1	enables	GO:0003729	mRNA binding	ECO:0000318	IBA	PMID:21873635		9606	GO_Central		F
UniProtKB	Q14899	MYC	enables	GO:0003729	mRNA binding	ECO:0000314	IDA	PMID:18816594		9606	UniProt		F
UniProtKB	Q15288	Q15288	enables	GO:0003729	mRNA binding	ECO:0000303	NAS	PMID:8543184		9606	UniProt		F
UniProtKB	Q15365	PCBP1	enables	GO:0003729	mRNA binding	ECO:0000318	IBA	PMID:21873635		9606	GO_Central		F
UniProtKB	Q15366	PCBP2	enables	GO:0003729	mRNA binding	ECO:0000318	IBA	PMID:21873635		9606	GO_Central		F
UniProtKB	Q15397	PUM3	enables	GO:0003729	mRNA binding	ECO:0000318	IBA	PMID:21873635	PANTHER:PTN000333308|SGD:S000002904	9606	GO_Central		F
UniProtKB	Q15637	SF1	enables	GO:0003729	mRNA binding	ECO:0000318	IBA	PMID:21873635	FB:FBgn0264491|MGI:MGI:97837|PANTHER:PTN000129548|TAIR:locus:2064097|WB:WBGene00001595	9606	GO_Central		F
UniProtKB	Q15717	ELAVL1	enables	GO:0003729	mRNA binding	ECO:0000304	TAS	PMID:10660597		9606	PINC		F
UniProtKB	Q16560	SNRNP35	enables	GO:0003729	mRNA binding	ECO:0000318	IBA	PMID:21873635	FB:FBgn0016978|PANTHER:PTN000359236|SGD:S000001323	9606	GO_Central		F
UniProtKB	Q16630	CPSF6	enables	GO:0003729	mRNA binding	ECO:0000314	IDA	PMID:21295486		9606	UniProt		F
UniProtKB	Q4LE58	EIF4G1 variant protein	enables	GO:0003729	mRNA binding	ECO:0000256	IEA	GO_REF:0000002	InterPro:IPR037584	9606	InterPro		F
UniProtKB	Q53F19	NCBP3	enables	GO:0003729	mRNA binding	ECO:0000318	IBA	PMID:21873635	PANTHER:PTN000418368|UniProtKB:Q53F19	9606	GO_Central		F
UniProtKB	Q53G47	Q53G47	enables	GO:0003729	mRNA binding	ECO:0000256	IEA	GO_REF:0000002	InterPro:IPR004882	9606	InterPro		F
UniProtKB	Q59GC1	Q59GC1	enables	GO:0003729	mRNA binding	ECO:0000256	IEA	GO_REF:0000002	InterPro:IPR040148	9606	InterPro		F
UniProtKB	Q59GY3	Q59GY3	enables	GO:0003729	mRNA binding	ECO:0000256	IEA	GO_REF:0000002	InterPro:IPR029541	9606	InterPro		F
UniProtKB	Q5D1E8	ZC3H12A	enables	GO:0003729	mRNA binding	ECO:0000318	IBA	PMID:21873635	MGI:MGI:2385891|PANTHER:PTN001767779|UniProtKB:Q5D1E8|WB:WBGene00022620	9606	GO_Central		F
UniProtKB	Q5HYH5	DKFZp313O211	enables	GO:0003729	mRNA binding	ECO:0000256	IEA	GO_REF:0000002	InterPro:IPR016706	9606	InterPro		F
UniProtKB	Q5HYM0	ZC3H12B	enables	GO:0003729	mRNA binding	ECO:0000318	IBA	PMID:21873635	MGI:MGI:2385891|PANTHER:PTN001767779|UniProtKB:Q5D1E8|WB:WBGene00022620	9606	GO_Central		F
UniProtKB	Q5JNZ5	RPS26P11	enables	GO:0003729	mRNA binding	ECO:0000318	IBA	PMID:21873635	PANTHER:PTN000283756|TAIR:locus:2061883|TAIR:locus:2061928|TAIR:locus:2078491|UniProtKB:P62854	9606	GO_Central		F
UniProtKB	Q5PRF9	SAMD4B	enables	GO:0003729	mRNA binding	ECO:0000318	IBA	PMID:21873635	MGI:MGI:2448542|PANTHER:PTN000282210	9606	GO_Central		F
UniProtKB	Q5SZQ8	CELF3	enables	GO:0003729	mRNA binding	ECO:0000318	IBA	PMID:21873635	FB:FBgn0000114|MGI:MGI:1342295|MGI:MGI:1932407|PANTHER:PTN000609546|RGD:1307721|RGD:68347|TAIR:locus:2139340|UniProtKB:Q92879|ZFIN:ZDB-GENE-000501-1	9606	GO_Central		F
UniProtKB	Q5T481	RBM20	enables	GO:0003729	mRNA binding	ECO:0000318	IBA	PMID:21873635	MGI:MGI:1860489|PANTHER:PTN002538397|RGD:62047|RGD:71059|TAIR:locus:2018630|TAIR:locus:2102142|TAIR:locus:2163746|UniProtKB:A0A0B4K6W9|UniProtKB:Q8WVV9	9606	GO_Central		F
UniProtKB	Q5T8P6	RBM26	enables	GO:0003729	mRNA binding	ECO:0000318	IBA	PMID:21873635	FB:FBgn0002044|PANTHER:PTN000373411|TAIR:locus:2089094	9606	GO_Central		F
UniProtKB	Q5TC82	RC3H1	enables	GO:0003729	mRNA binding	ECO:0000318	IBA	PMID:21873635	MGI:MGI:2442789|MGI:MGI:2685397|PANTHER:PTN004405653	9606	GO_Central		F
UniProtKB	Q5VWX1	KHDRBS2	enables	GO:0003729	mRNA binding	ECO:0000318	IBA	PMID:21873635	FB:FBgn0264491|MGI:MGI:97837|PANTHER:PTN000129548|TAIR:locus:2064097|WB:WBGene00001595	9606	GO_Central		F
UniProtKB	Q658T2	DKFZp666C074	enables	GO:0003729	mRNA binding	ECO:0000256	IEA	GO_REF:0000002	InterPro:IPR037366	9606	InterPro		F
UniProtKB	Q6NXG1	ESRP1	enables	GO:0003729	mRNA binding	ECO:0000318	IBA	PMID:21873635	FB:FBgn0023441|PANTHER:PTN001018050|UniProtKB:Q6NXG1|UniProtKB:Q9H6T0	9606	GO_Central		F
UniProtKB	Q6PKC2	CROP	enables	GO:0003729	mRNA binding	ECO:0000256	IEA	GO_REF:0000002	InterPro:IPR004882	9606	InterPro		F
UniProtKB	Q6ZRY4	RBPMS2	enables	GO:0003729	mRNA binding	ECO:0000318	IBA	PMID:21873635	PANTHER:PTN002574557|SGD:S000005141|TAIR:locus:504955737|UniProtKB:Q6ZRY4|UniProtKB:Q9W6I1|ZFIN:ZDB-GENE-040426-741	9606	GO_Central		F
UniProtKB	Q7LC44	ARC	enables	GO:0003729	mRNA binding	ECO:0000250	ISS	GO_REF:0000024	UniProtKB:Q63053	9606	UniProt		F
UniProtKB	Q7Z739	YTHDF3	enables	GO:0003729	mRNA binding	ECO:0000318	IBA	PMID:21873635	FB:FBgn0027616|PANTHER:PTN000270389|PomBase:SPCC736.12c|SGD:S000002782|TAIR:locus:2028175|TAIR:locus:2088995|TAIR:locus:2089280|TAIR:locus:2092815|TAIR:locus:2095938|TAIR:locus:2159391|TAIR:locus:2161213|TAIR:locus:2207405|UniProtKB:A0A1P8AS03	9606	GO_Central		F
UniProtKB	Q86U44	METTL3	enables	GO:0003729	mRNA binding	ECO:0000314	IDA	PMID:27281194		9606	UniProt		F
UniProtKB	Q86XF0	DHFR2	enables	GO:0003729	mRNA binding	ECO:0000314	IDA	PMID:21876184		9606	UniProt		F
UniProtKB	Q8IYX4	DND1	enables	GO:0003729	mRNA binding	ECO:0000318	IBA	PMID:21873635	PANTHER:PTN002723140|RGD:1305683|RGD:619834|RGD:631348|UniProtKB:A0A0B4KHI4|UniProtKB:F1RGE0|UniProtKB:Q8IYX4|ZFIN:ZDB-GENE-030828-4|ZFIN:ZDB-GENE-040426-2766	9606	GO_Central		F
UniProtKB	Q8IZD4	DCP1B	enables	GO:0003729	mRNA binding	ECO:0000318	IBA	PMID:21873635	PANTHER:PTN000418281|SGD:S000005509	9606	GO_Central		F
UniProtKB	Q8N5C6	SRBD1	enables	GO:0003729	mRNA binding	ECO:0000318	IBA	PMID:21873635	PANTHER:PTN000076677|TAIR:locus:2145860|UniProtKB:P0AG67	9606	GO_Central		F
UniProtKB	Q8N6W0	CELF5	enables	GO:0003729	mRNA binding	ECO:0000318	IBA	PMID:21873635	FB:FBgn0000114|MGI:MGI:1342295|MGI:MGI:1932407|PANTHER:PTN000609546|RGD:1307721|RGD:68347|TAIR:locus:2139340|UniProtKB:Q92879|ZFIN:ZDB-GENE-000501-1	9606	GO_Central		F
UniProtKB	Q8N7X1	RBMXL3	enables	GO:0003729	mRNA binding	ECO:0000318	IBA	PMID:21873635	FB:FBgn0016978|PANTHER:PTN000359236|SGD:S000001323	9606	GO_Central		F
UniProtKB	Q8NA57	C12orf50	enables	GO:0003729	mRNA binding	ECO:0000318	IBA	PMID:21873635	PANTHER:PTN001039228|TAIR:locus:2051683	9606	GO_Central		F
UniProtKB	Q8ND56	LSM14A	enables	GO:0003729	mRNA binding	ECO:0000318	IBA	PMID:21873635	PANTHER:PTN000340056|SGD:S000006333|TAIR:locus:2011410	9606	GO_Central		F
UniProtKB	Q8NHU6	TDRD7	enables	GO:0003729	mRNA binding	ECO:0000314	IDA	PMID:21436445		9606	UniProt		F
UniProtKB	Q8NI27	THOC2	enables	GO:0003729	mRNA binding	ECO:0000318	IBA	PMID:21873635	MGI:MGI:2442413|PANTHER:PTN000492184	9606	GO_Central		F
UniProtKB	Q8TAD8	SNIP1	enables	GO:0003729	mRNA binding	ECO:0000318	IBA	PMID:21873635	FB:FBgn0026402|PANTHER:PTN002359305	9606	GO_Central		F
UniProtKB	Q8TB72	PUM2	enables	GO:0003729	mRNA binding	ECO:0000318	IBA	PMID:21873635		9606	GO_Central		F
UniProtKB	Q8TBY0	RBM46	enables	GO:0003729	mRNA binding	ECO:0000318	IBA	PMID:21873635	PANTHER:PTN002723140|RGD:1305683|RGD:619834|RGD:631348|UniProtKB:A0A0B4KHI4|UniProtKB:F1RGE0|UniProtKB:Q8IYX4|ZFIN:ZDB-GENE-030828-4|ZFIN:ZDB-GENE-040426-2766	9606	GO_Central		F
UniProtKB	Q8TC59	PIWIL2	enables	GO:0003729	mRNA binding	ECO:0000265	IEA	GO_REF:0000107	UniProtKB:Q8CDG1|ensembl:ENSMUSP00000047385	9606	Ensembl		F
UniProtKB	Q8WVV9	HNRNPLL	enables	GO:0003729	mRNA binding	ECO:0000318	IBA	PMID:21873635	MGI:MGI:1860489|PANTHER:PTN002538397|RGD:62047|RGD:71059|TAIR:locus:2018630|TAIR:locus:2102142|TAIR:locus:2163746|UniProtKB:A0A0B4K6W9|UniProtKB:Q8WVV9	9606	GO_Central		F
UniProtKB	Q8WW36	ZCCHC13	enables	GO:0003729	mRNA binding	ECO:0000318	IBA	PMID:21873635	PANTHER:PTN000543537|SGD:S000005199	9606	GO_Central		F
UniProtKB	Q8WY41	NANOS1	enables	GO:0003729	mRNA binding	ECO:0000318	IBA	PMID:21873635	MGI:MGI:2676627|PANTHER:PTN000984469	9606	GO_Central		F
UniProtKB	Q93062	RBPMS	enables	GO:0003729	mRNA binding	ECO:0000318	IBA	PMID:21873635	PANTHER:PTN002574557|SGD:S000005141|TAIR:locus:504955737|UniProtKB:Q6ZRY4|UniProtKB:Q9W6I1|ZFIN:ZDB-GENE-040426-741	9606	GO_Central		F
UniProtKB	Q96AE4	FUBP1	enables	GO:0003729	mRNA binding	ECO:0000318	IBA	PMID:21873635		9606	GO_Central		F
UniProtKB	Q96DE0	NUDT16	enables	GO:0003729	mRNA binding	ECO:0000314	IDA	PMID:21337011		9606	UniProt		F
UniProtKB	Q96I24	FUBP3	enables	GO:0003729	mRNA binding	ECO:0000318	IBA	PMID:21873635		9606	GO_Central		F
UniProtKB	Q96J87	CELF6	enables	GO:0003729	mRNA binding	ECO:0000318	IBA	PMID:21873635	FB:FBgn0000114|MGI:MGI:1342295|MGI:MGI:1932407|PANTHER:PTN000609546|RGD:1307721|RGD:68347|TAIR:locus:2139340|UniProtKB:Q92879|ZFIN:ZDB-GENE-000501-1	9606	GO_Central		F
UniProtKB	Q96MU7	YTHDC1	enables	GO:0003729	mRNA binding	ECO:0000318	IBA	PMID:21873635	FB:FBgn0027616|PANTHER:PTN000270389|PomBase:SPCC736.12c|SGD:S000002782|TAIR:locus:2028175|TAIR:locus:2088995|TAIR:locus:2089280|TAIR:locus:2092815|TAIR:locus:2095938|TAIR:locus:2159391|TAIR:locus:2161213|TAIR:locus:2207405|UniProtKB:A0A1P8AS03	9606	GO_Central		F
UniProtKB	Q96PK6	RBM14	enables	GO:0003729	mRNA binding	ECO:0000318	IBA	PMID:21873635	FB:FBgn0004587|FB:FBgn0011305|MGI:MGI:1100865|PANTHER:PTN002751717|RGD:1561347|TAIR:locus:2049766|TAIR:locus:2083936|UniProtKB:Q9BWF3	9606	GO_Central		F
UniProtKB	Q96PU8	QKI	enables	GO:0003729	mRNA binding	ECO:0000318	IBA	PMID:21873635	FB:FBgn0264491|MGI:MGI:97837|PANTHER:PTN000129548|TAIR:locus:2064097|WB:WBGene00001595	9606	GO_Central		F
UniProtKB	Q96QR8	PURB	enables	GO:0003729	mRNA binding	ECO:0000265	IEA	GO_REF:0000107	UniProtKB:O35295|ensembl:ENSMUSP00000136957	9606	Ensembl		F
UniProtKB	Q96T37	RBM15	enables	GO:0003729	mRNA binding	ECO:0000314	IDA	PMID:26575292		9606	UniProt		F
UniProtKB	Q99497	PARK7	enables	GO:0003729	mRNA binding	ECO:0000314	IDA	PMID:18626009		9606	UniProt		F
UniProtKB	Q99729	HNRNPAB	enables	GO:0003729	mRNA binding	ECO:0000304	TAS	PMID:8999813		9606	PINC		F
UniProtKB	Q9BPZ3	PAIP2	enables	GO:0003729	mRNA binding	ECO:0000265	IEA	GO_REF:0000107	UniProtKB:Q9D6V8|ensembl:ENSMUSP00000158496	9606	Ensembl		F
UniProtKB	Q9BQ04	RBM4B	enables	GO:0003729	mRNA binding	ECO:0000318	IBA	PMID:21873635	FB:FBgn0004587|FB:FBgn0011305|MGI:MGI:1100865|PANTHER:PTN002751717|RGD:1561347|TAIR:locus:2049766|TAIR:locus:2083936|UniProtKB:Q9BWF3	9606	GO_Central		F
UniProtKB	Q9BSH4	TACO1	enables	GO:0003729	mRNA binding	ECO:0000265	IEA	GO_REF:0000107	UniProtKB:Q8K0Z7|ensembl:ENSMUSP00000002048	9606	Ensembl		F
UniProtKB	Q9BWF3	RBM4	enables	GO:0003729	mRNA binding	ECO:0000318	IBA	PMID:21873635	FB:FBgn0004587|FB:FBgn0011305|MGI:MGI:1100865|PANTHER:PTN002751717|RGD:1561347|TAIR:locus:2049766|TAIR:locus:2083936|UniProtKB:Q9BWF3	9606	GO_Central		F
UniProtKB	Q9BWU0	SLC4A1AP	enables	GO:0003729	mRNA binding	ECO:0000318	IBA	PMID:21873635	FB:FBgn0026402|PANTHER:PTN002359305	9606	GO_Central		F
UniProtKB	Q9BX40	LSM14B	enables	GO:0003729	mRNA binding	ECO:0000318	IBA	PMID:21873635	PANTHER:PTN000340056|SGD:S000006333|TAIR:locus:2011410	9606	GO_Central		F
UniProtKB	Q9BY44	EIF2A	enables	GO:0003729	mRNA binding	ECO:0000318	IBA	PMID:21873635	PANTHER:PTN000325517|TAIR:locus:2197284	9606	GO_Central		F
UniProtKB	Q9BYD1	MRPL13	enables	GO:0003729	mRNA binding	ECO:0000318	IBA	PMID:21873635	MGI:MGI:1351455|PANTHER:PTN000166701|TAIR:locus:2087268|TAIR:locus:2156569|TAIR:locus:2203010|UniProtKB:Q9SFU1	9606	GO_Central		F
UniProtKB	Q9BYJ9	YTHDF1	enables	GO:0003729	mRNA binding	ECO:0000318	IBA	PMID:21873635	FB:FBgn0027616|PANTHER:PTN000270389|PomBase:SPCC736.12c|SGD:S000002782|TAIR:locus:2028175|TAIR:locus:2088995|TAIR:locus:2089280|TAIR:locus:2092815|TAIR:locus:2095938|TAIR:locus:2159391|TAIR:locus:2161213|TAIR:locus:2207405|UniProtKB:A0A1P8AS03	9606	GO_Central		F
UniProtKB	Q9BZC1	CELF4	enables	GO:0003729	mRNA binding	ECO:0000318	IBA	PMID:21873635	FB:FBgn0000114|MGI:MGI:1342295|MGI:MGI:1932407|PANTHER:PTN000609546|RGD:1307721|RGD:68347|TAIR:locus:2139340|UniProtKB:Q92879|ZFIN:ZDB-GENE-000501-1	9606	GO_Central		F
UniProtKB	Q9BZI7	UPF3B	enables	GO:0003729	mRNA binding	ECO:0000318	IBA	PMID:21873635	PANTHER:PTN000318879|TAIR:locus:2009026|UniProtKB:Q9BZI7	9606	GO_Central		F
UniProtKB	Q9C0D7	ZC3H12C	enables	GO:0003729	mRNA binding	ECO:0000318	IBA	PMID:21873635	MGI:MGI:2385891|PANTHER:PTN001767779|UniProtKB:Q5D1E8|WB:WBGene00022620	9606	GO_Central		F
UniProtKB	Q9H0G5	NSRP1	enables	GO:0003729	mRNA binding	ECO:0000314	IDA	PMID:21296756		9606	UniProt		F
UniProtKB	Q9H0L4	CSTF2T	enables	GO:0003729	mRNA binding	ECO:0000318	IBA	PMID:21873635	PANTHER:PTN000566843|SGD:S000003012|TAIR:locus:2013016	9606	GO_Central		F
UniProtKB	Q9H0Z9	RBM38	enables	GO:0003729	mRNA binding	ECO:0000265	IEA	GO_REF:0000107	UniProtKB:Q62176|ensembl:ENSMUSP00000133816	9606	Ensembl		F
UniProtKB	Q9H6R0	DHX33	enables	GO:0003729	mRNA binding	ECO:0000314	IDA	PMID:26100019		9606	UniProt		F
UniProtKB	Q9H6T0	ESRP2	enables	GO:0003729	mRNA binding	ECO:0000318	IBA	PMID:21873635	FB:FBgn0023441|PANTHER:PTN001018050|UniProtKB:Q6NXG1|UniProtKB:Q9H6T0	9606	GO_Central		F
UniProtKB	Q9H9Z2	LIN28A	enables	GO:0003729	mRNA binding	ECO:0000265	IEA	GO_REF:0000107	UniProtKB:Q8K3Y3|ensembl:ENSMUSP00000050488	9606	Ensembl		F
UniProtKB	Q9HAV4	XPO5	enables	GO:0003729	mRNA binding	ECO:0000314	IDA	PMID:21297638		9606	BHF-UCL	has_input(UniProtKB:Q9UPY3)	F
UniProtKB	Q9HCE5	METTL14	enables	GO:0003729	mRNA binding	ECO:0000318	IBA	PMID:21873635	PANTHER:PTN000318665|UniProtKB:Q9HCE5	9606	GO_Central		F
UniProtKB	Q9NPI6	DCP1A	enables	GO:0003729	mRNA binding	ECO:0000318	IBA	PMID:21873635	PANTHER:PTN000418281|SGD:S000005509	9606	GO_Central		F
UniProtKB	Q9NQ94	A1CF	enables	GO:0003729	mRNA binding	ECO:0000318	IBA	PMID:21873635	PANTHER:PTN002723140|RGD:1305683|RGD:619834|RGD:631348|UniProtKB:A0A0B4KHI4|UniProtKB:F1RGE0|UniProtKB:Q8IYX4|ZFIN:ZDB-GENE-030828-4|ZFIN:ZDB-GENE-040426-2766	9606	GO_Central		F
UniProtKB	Q9NTB4	DKFZp434M052	enables	GO:0003729	mRNA binding	ECO:0000256	IEA	GO_REF:0000002	InterPro:IPR038737	9606	InterPro		F
UniProtKB	Q9NWB1	RBFOX1	enables	GO:0003729	mRNA binding	ECO:0000318	IBA	PMID:21873635	FB:FBgn0052062|MGI:MGI:1926224|MGI:MGI:1933973|PANTHER:PTN001037261	9606	GO_Central		F
UniProtKB	Q9NZI8	IGF2BP1	enables	GO:0003729	mRNA binding	ECO:0000318	IBA	PMID:21873635		9606	GO_Central		F
UniProtKB	Q9P2K5	MYEF2	enables	GO:0003729	mRNA binding	ECO:0000318	IBA	PMID:21873635	FB:FBgn0267790|PANTHER:PTN002345455|PomBase:SPAC16.02c|SGD:S000000517|SGD:S000001026|SGD:S000002840|SGD:S000004949|TAIR:locus:2062379|TAIR:locus:2122368	9606	GO_Central		F
UniProtKB	Q9P2N5	RBM27	enables	GO:0003729	mRNA binding	ECO:0000318	IBA	PMID:21873635	FB:FBgn0002044|PANTHER:PTN000373411|TAIR:locus:2089094	9606	GO_Central		F
UniProtKB	Q9P2P1	NYNRIN	enables	GO:0003729	mRNA binding	ECO:0000318	IBA	PMID:21873635	MGI:MGI:2385891|PANTHER:PTN001767779|UniProtKB:Q5D1E8|WB:WBGene00022620	9606	GO_Central		F
UniProtKB	Q9UBB5	MBD2	enables	GO:0003729	mRNA binding	ECO:0000265	IEA	GO_REF:0000107	UniProtKB:Q9Z2E1|ensembl:ENSMUSP00000073701	9606	Ensembl		F
UniProtKB	Q9UBU9	NXF1	enables	GO:0003729	mRNA binding	ECO:0000265	IEA	GO_REF:0000107	UniProtKB:Q99JX7|ensembl:ENSMUSP00000010241	9606	Ensembl		F
UniProtKB	Q9UK39	NOCT	enables	GO:0003729	mRNA binding	ECO:0000250	ISS	GO_REF:0000024	UniProtKB:O35710	9606	UniProt		F
UniProtKB	Q9UKA9	PTBP2	enables	GO:0003729	mRNA binding	ECO:0000318	IBA	PMID:21873635	MGI:MGI:1860489|PANTHER:PTN002538397|RGD:62047|RGD:71059|TAIR:locus:2018630|TAIR:locus:2102142|TAIR:locus:2163746|UniProtKB:A0A0B4K6W9|UniProtKB:Q8WVV9	9606	GO_Central		F
UniProtKB	Q9UKV8	AGO2	enables	GO:0003729	mRNA binding	ECO:0000265	IEA	GO_REF:0000107	UniProtKB:Q8CJG0|ensembl:ENSMUSP00000042207	9606	Ensembl		F
UniProtKB	Q9UN86	G3BP2	enables	GO:0003729	mRNA binding	ECO:0000318	IBA	PMID:21873635	MGI:MGI:1351465|PANTHER:PTN000074904|TAIR:locus:2023854|TAIR:locus:2026423|TAIR:locus:2090225|TAIR:locus:2172472|TAIR:locus:2173567|UniProtKB:F4IT98	9606	GO_Central		F
UniProtKB	Q9UNP9	PPIE	enables	GO:0003729	mRNA binding	ECO:0000314	IDA	PMID:18258190		9606	UniProt		F
UniProtKB	Q9UNW9	NOVA2	enables	GO:0003729	mRNA binding	ECO:0000318	IBA	PMID:21873635		9606	GO_Central		F
UniProtKB	Q9UPN6	SCAF8	enables	GO:0003729	mRNA binding	ECO:0000318	IBA	PMID:21873635	PANTHER:PTN000408520|SGD:S000002636	9606	GO_Central		F
UniProtKB	Q9UPU9	SAMD4A	enables	GO:0003729	mRNA binding	ECO:0000318	IBA	PMID:21873635	MGI:MGI:2448542|PANTHER:PTN000282210	9606	GO_Central		F
UniProtKB	Q9UQ35	SRRM2	enables	GO:0003729	mRNA binding	ECO:0000318	IBA	PMID:21873635	MGI:MGI:1916205|PANTHER:PTN002857912	9606	GO_Central		F
UniProtKB	Q9Y2R9	MRPS7	enables	GO:0003729	mRNA binding	ECO:0000318	IBA	PMID:21873635	PANTHER:PTN000128889|TAIR:locus:2049862|TAIR:locus:2081546|TAIR:locus:2828051|TAIR:locus:504954476|UniProtKB:P02359|UniProtKB:P46782	9606	GO_Central		F
UniProtKB	Q9Y3B4	SF3B6	enables	GO:0003729	mRNA binding	ECO:0000314	IDA	PMID:16432215		9606	UniProt		F
UniProtKB	Q9Y5A9	YTHDF2	enables	GO:0003729	mRNA binding	ECO:0000318	IBA	PMID:21873635	FB:FBgn0027616|PANTHER:PTN000270389|PomBase:SPCC736.12c|SGD:S000002782|TAIR:locus:2028175|TAIR:locus:2088995|TAIR:locus:2089280|TAIR:locus:2092815|TAIR:locus:2095938|TAIR:locus:2159391|TAIR:locus:2161213|TAIR:locus:2207405|UniProtKB:A0A1P8AS03	9606	GO_Central		F
UniProtKB	V9HVZ0	HEL-S-91	enables	GO:0003729	mRNA binding	ECO:0000256	IEA	GO_REF:0000002	InterPro:IPR029541	9606	InterPro		F
UniProtKB	V9HW88	HEL-S-99n	enables	GO:0003729	mRNA binding	ECO:0000265	IEA	GO_REF:0000107	UniProtKB:P14211|ensembl:ENSMUSP00000003912	9606	Ensembl		F
ComplexPortal	CPX-1427	cbc_human	enables	GO:0003729	mRNA binding	ECO:0000353	IPI	PMID:8069914		9606	ComplexPortal		F
ComplexPortal	CPX-1605	mettl3-mettl14-wtap_human-1	enables	GO:0003729	mRNA binding	ECO:0005547		PMID:29507755		9606	ComplexPortal		F
ComplexPortal	CPX-1942	y14-magoh_human	enables	GO:0003729	mRNA binding	ECO:0005547		PMID:23115303		9606	ComplexPortal		F
ComplexPortal	CPX-3624	alt-cbc_human	enables	GO:0003729	mRNA binding	ECO:0000353	IPI	PMID:26382858		9606	ComplexPortal		F
ComplexPortal	CPX-680	y14-magohb_human	enables	GO:0003729	mRNA binding	ECO:0005547		PMID:23115303		9606	ComplexPortal		F
RNAcentral	URS0000030C46_9606	Homo sapiens (human) partial NPPA antisense transcript isoform NPPA-AS.10	enables	GO:0003729	mRNA binding	ECO:0000256	IEA	GO_REF:0000115	Rfam:RF02157	9606	RNAcentral		F
RNAcentral	URS00000D85E6_9606	Homo sapiens (human) HSALNT0001794	enables	GO:0003729	mRNA binding	ECO:0000256	IEA	GO_REF:0000115	Rfam:RF02156|Rfam:RF02157|Rfam:RF02158	9606	RNAcentral		F

## Sheet: analysis_table_QKI_interactome
AverageShortestPathLength	BetweennessCentrality	ClosenessCentrality	ClusteringCoefficient	CTL.Ext	CTL.Gene.ID	CTL.label	CTL.miRNA	CTL.Type	Degree	Eccentricity	ensembl_id	has_nested_network	IsSingleNode	log2FoldChange	name	NeighborhoodConnectivity	NumberOfDirectedEdges	NumberOfUndirectedEdges	padj	PartnerOfMultiEdgedNodePairs	Radiality	selected	SelfLoops	shared name	Stress	TopologicalCoefficient
3.3472803347280333	0.0	0.29875	0.0	step 1		hsa-miR-4644	hsa-miR-4644	microRNA	1	4	hsa-miR-4644		false		hsa-miR-4644	4.0	0	1		0	0.9841399977383242	false	0	hsa-miR-4644	0	0.0
3.3472803347280333	0.0	0.29875	0.0	step 1		hsa-miR-4306	hsa-miR-4306	microRNA	1	4	hsa-miR-4306		false		hsa-miR-4306	4.0	0	1		0	0.9841399977383242	false	0	hsa-miR-4306	0	0.0
3.3472803347280333	0.0	0.29875	0.0	step 1		hsa-miR-185-5p	hsa-miR-185-5p	microRNA	1	4	hsa-miR-185-5p		false		hsa-miR-185-5p	4.0	0	1		0	0.9841399977383242	false	0	hsa-miR-185-5p	0	0.0
3.284518828451883	0.0	0.30445859872611464	0.0	step 1		hsa-miR-5688	hsa-miR-5688	microRNA	1	4	hsa-miR-5688		false		hsa-miR-5688	16.0	0	1		0	0.9845640619699196	false	0	hsa-miR-5688	0	0.0
3.284518828451883	0.0	0.30445859872611464	0.0	step 1		hsa-miR-495-3p	hsa-miR-495-3p	microRNA	1	4	hsa-miR-495-3p		false		hsa-miR-495-3p	16.0	0	1		0	0.9845640619699196	false	0	hsa-miR-495-3p	0	0.0
3.284518828451883	0.0	0.30445859872611464	0.0	step 1		hsa-miR-488-3p	hsa-miR-488-3p	microRNA	1	4	hsa-miR-488-3p		false		hsa-miR-488-3p	16.0	0	1		0	0.9845640619699196	false	0	hsa-miR-488-3p	0	0.0
3.271966527196653	5.078740003672321E-5	0.30562659846547313	0.0	step 1		hsa-miR-655-3p	hsa-miR-655-3p	microRNA	2	4	hsa-miR-655-3p		false		hsa-miR-655-3p	10.0	0	2		0	0.984648874816239	false	0	hsa-miR-655-3p	10	0.5625
3.271966527196653	5.078740003672321E-5	0.30562659846547313	0.0	step 1		hsa-miR-374c-5p	hsa-miR-374c-5p	microRNA	2	4	hsa-miR-374c-5p		false		hsa-miR-374c-5p	10.0	0	2		0	0.984648874816239	false	0	hsa-miR-374c-5p	10	0.5625
2.3765690376569037	0.0	0.42077464788732394	0.0	step 1		hsa-miR-153-3p	hsa-miR-153-3p	microRNA	1	3	hsa-miR-153-3p		false		hsa-miR-153-3p	148.0	0	1		0	0.9906988578536695	false	0	hsa-miR-153-3p	0	0.0
2.3765690376569037	0.0	0.42077464788732394	0.0	step 1		hsa-miR-32-5p	hsa-miR-32-5p	microRNA	1	3	hsa-miR-32-5p		false		hsa-miR-32-5p	148.0	0	1		0	0.9906988578536695	false	0	hsa-miR-32-5p	0	0.0
2.3765690376569037	0.0	0.42077464788732394	0.0	step 1		hsa-miR-92b-3p	hsa-miR-92b-3p	microRNA	1	3	hsa-miR-92b-3p		false		hsa-miR-92b-3p	148.0	0	1		0	0.9906988578536695	false	0	hsa-miR-92b-3p	0	0.0
2.3765690376569037	0.0	0.42077464788732394	0.0	step 1		hsa-miR-367-3p	hsa-miR-367-3p	microRNA	1	3	hsa-miR-367-3p		false		hsa-miR-367-3p	148.0	0	1		0	0.9906988578536695	false	0	hsa-miR-367-3p	0	0.0
2.3765690376569037	0.0	0.42077464788732394	0.0	step 1		hsa-miR-363-3p	hsa-miR-363-3p	microRNA	1	3	hsa-miR-363-3p		false		hsa-miR-363-3p	148.0	0	1		0	0.9906988578536695	false	0	hsa-miR-363-3p	0	0.0
2.3765690376569037	0.0	0.42077464788732394	0.0	step 1		hsa-miR-92a-3p	hsa-miR-92a-3p	microRNA	1	3	hsa-miR-92a-3p		false		hsa-miR-92a-3p	148.0	0	1		0	0.9906988578536695	false	0	hsa-miR-92a-3p	0	0.0
2.3765690376569037	0.0	0.42077464788732394	0.0	step 1		hsa-miR-25-3p	hsa-miR-25-3p	microRNA	1	3	hsa-miR-25-3p		false		hsa-miR-25-3p	148.0	0	1		0	0.9906988578536695	false	0	hsa-miR-25-3p	0	0.0
2.3765690376569037	0.0	0.42077464788732394	0.0	step 1		hsa-miR-1271-5p	hsa-miR-1271-5p	microRNA	1	3	hsa-miR-1271-5p		false		hsa-miR-1271-5p	148.0	0	1		0	0.9906988578536695	false	0	hsa-miR-1271-5p	0	0.0
2.3765690376569037	0.0	0.42077464788732394	0.0	step 1		hsa-miR-96-5p	hsa-miR-96-5p	microRNA	1	3	hsa-miR-96-5p		false		hsa-miR-96-5p	148.0	0	1		0	0.9906988578536695	false	0	hsa-miR-96-5p	0	0.0
2.3765690376569037	0.0	0.42077464788732394	0.0	step 1		hsa-miR-142-3p.1	hsa-miR-142-3p.1	microRNA	1	3	hsa-miR-142-3p.1		false		hsa-miR-142-3p.1	148.0	0	1		0	0.9906988578536695	false	0	hsa-miR-142-3p.1	0	0.0
2.3765690376569037	0.0	0.42077464788732394	0.0	step 1		hsa-miR-143-3p	hsa-miR-143-3p	microRNA	1	3	hsa-miR-143-3p		false		hsa-miR-143-3p	148.0	0	1		0	0.9906988578536695	false	0	hsa-miR-143-3p	0	0.0
2.3765690376569037	0.0	0.42077464788732394	0.0	step 1		hsa-miR-6088	hsa-miR-6088	microRNA	1	3	hsa-miR-6088		false		hsa-miR-6088	148.0	0	1		0	0.9906988578536695	false	0	hsa-miR-6088	0	0.0
2.3765690376569037	0.0	0.42077464788732394	0.0	step 1		hsa-miR-599	hsa-miR-599	microRNA	1	3	hsa-miR-599		false		hsa-miR-599	148.0	0	1		0	0.9906988578536695	false	0	hsa-miR-599	0	0.0
2.3765690376569037	0.0	0.42077464788732394	0.0	step 1		hsa-miR-4770	hsa-miR-4770	microRNA	1	3	hsa-miR-4770		false		hsa-miR-4770	148.0	0	1		0	0.9906988578536695	false	0	hsa-miR-4770	0	0.0
2.3765690376569037	0.0	0.42077464788732394	0.0	step 1		hsa-miR-146a-5p	hsa-miR-146a-5p	microRNA	1	3	hsa-miR-146a-5p		false		hsa-miR-146a-5p	148.0	0	1		0	0.9906988578536695	false	0	hsa-miR-146a-5p	0	0.0
2.3765690376569037	0.0	0.42077464788732394	0.0	step 1		hsa-miR-146b-5p	hsa-miR-146b-5p	microRNA	1	3	hsa-miR-146b-5p		false		hsa-miR-146b-5p	148.0	0	1		0	0.9906988578536695	false	0	hsa-miR-146b-5p	0	0.0
2.3765690376569037	0.0	0.42077464788732394	0.0	step 1		hsa-miR-7153-5p	hsa-miR-7153-5p	microRNA	1	3	hsa-miR-7153-5p		false		hsa-miR-7153-5p	148.0	0	1		0	0.9906988578536695	false	0	hsa-miR-7153-5p	0	0.0
2.3765690376569037	0.0	0.42077464788732394	0.0	step 1		hsa-miR-186-5p	hsa-miR-186-5p	microRNA	1	3	hsa-miR-186-5p		false		hsa-miR-186-5p	148.0	0	1		0	0.9906988578536695	false	0	hsa-miR-186-5p	0	0.0
2.3472803347280333	0.0	0.42602495543672014	1.0	step 1		hsa-miR-369-3p	hsa-miR-369-3p	microRNA	2	3	hsa-miR-369-3p		false		hsa-miR-369-3p	82.0	0	2		0	0.9908967544950809	false	0	hsa-miR-369-3p	0	0.5324675324675324
2.3765690376569037	0.0	0.42077464788732394	0.0	step 1		hsa-miR-194-5p	hsa-miR-194-5p	microRNA	1	3	hsa-miR-194-5p		false		hsa-miR-194-5p	148.0	0	1		0	0.9906988578536695	false	0	hsa-miR-194-5p	0	0.0
2.3765690376569037	0.0	0.42077464788732394	0.0	step 1		hsa-miR-145-5p	hsa-miR-145-5p	microRNA	1	3	hsa-miR-145-5p		false		hsa-miR-145-5p	148.0	0	1		0	0.9906988578536695	false	0	hsa-miR-145-5p	0	0.0
2.3765690376569037	0.0	0.42077464788732394	0.0	step 1		hsa-miR-5195-3p	hsa-miR-5195-3p	microRNA	1	3	hsa-miR-5195-3p		false		hsa-miR-5195-3p	148.0	0	1		0	0.9906988578536695	false	0	hsa-miR-5195-3p	0	0.0
2.3765690376569037	0.0	0.42077464788732394	0.0	step 1		hsa-miR-375	hsa-miR-375	microRNA	1	3	hsa-miR-375		false		hsa-miR-375	148.0	0	1		0	0.9906988578536695	false	0	hsa-miR-375	0	0.0
2.3765690376569037	0.0	0.42077464788732394	0.0	step 1		hsa-miR-330-5p	hsa-miR-330-5p	microRNA	1	3	hsa-miR-330-5p		false		hsa-miR-330-5p	148.0	0	1		0	0.9906988578536695	false	0	hsa-miR-330-5p	0	0.0
2.3765690376569037	0.0	0.42077464788732394	0.0	step 1		hsa-miR-326	hsa-miR-326	microRNA	1	3	hsa-miR-326		false		hsa-miR-326	148.0	0	1		0	0.9906988578536695	false	0	hsa-miR-326	0	0.0
2.3765690376569037	0.0	0.42077464788732394	0.0	step 1		hsa-miR-802	hsa-miR-802	microRNA	1	3	hsa-miR-802		false		hsa-miR-802	148.0	0	1		0	0.9906988578536695	false	0	hsa-miR-802	0	0.0
2.3765690376569037	0.0	0.42077464788732394	0.0	step 1		hsa-miR-383-5p.1	hsa-miR-383-5p.1	microRNA	1	3	hsa-miR-383-5p.1		false		hsa-miR-383-5p.1	148.0	0	1		0	0.9906988578536695	false	0	hsa-miR-383-5p.1	0	0.0
3.209205020920502	0.0	0.3116036505867014	0.0	step 1		hsa-miR-107	hsa-miR-107	microRNA	1	4	hsa-miR-107		false		hsa-miR-107	29.0	0	1		0	0.9850729390478344	false	0	hsa-miR-107	0	0.0
2.3263598326359833	0.0	0.42985611510791366	1.0	step 1		hsa-miR-410-3p	hsa-miR-410-3p	microRNA	2	3	hsa-miR-410-3p		false		hsa-miR-410-3p	88.5	0	2		0	0.9910381092389461	false	0	hsa-miR-410-3p	0	0.5566037735849056
3.209205020920502	0.0	0.3116036505867014	0.0	step 1		hsa-miR-149-5p	hsa-miR-149-5p	microRNA	1	4	hsa-miR-149-5p		false		hsa-miR-149-5p	29.0	0	1		0	0.9850729390478344	false	0	hsa-miR-149-5p	0	0.0
3.209205020920502	0.0	0.3116036505867014	0.0	step 1		hsa-miR-103a-3p	hsa-miR-103a-3p	microRNA	1	4	hsa-miR-103a-3p		false		hsa-miR-103a-3p	29.0	0	1		0	0.9850729390478344	false	0	hsa-miR-103a-3p	0	0.0
3.209205020920502	0.0	0.3116036505867014	0.0	step 1		hsa-miR-184	hsa-miR-184	microRNA	1	4	hsa-miR-184		false		hsa-miR-184	29.0	0	1		0	0.9850729390478344	false	0	hsa-miR-184	0	0.0
2.3765690376569037	0.0	0.42077464788732394	0.0	step 1		hsa-miR-155-5p	hsa-miR-155-5p	microRNA	1	3	hsa-miR-155-5p		false		hsa-miR-155-5p	148.0	0	1		0	0.9906988578536695	false	0	hsa-miR-155-5p	0	0.0
2.3765690376569037	0.0	0.42077464788732394	0.0	step 1		hsa-miR-224-5p	hsa-miR-224-5p	microRNA	1	3	hsa-miR-224-5p		false		hsa-miR-224-5p	148.0	0	1		0	0.9906988578536695	false	0	hsa-miR-224-5p	0	0.0
2.3765690376569037	0.0	0.42077464788732394	0.0	step 1		hsa-miR-3167	hsa-miR-3167	microRNA	1	3	hsa-miR-3167		false		hsa-miR-3167	148.0	0	1		0	0.9906988578536695	false	0	hsa-miR-3167	0	0.0
2.3765690376569037	0.0	0.42077464788732394	0.0	step 1		hsa-miR-876-5p	hsa-miR-876-5p	microRNA	1	3	hsa-miR-876-5p		false		hsa-miR-876-5p	148.0	0	1		0	0.9906988578536695	false	0	hsa-miR-876-5p	0	0.0
2.3765690376569037	0.0	0.42077464788732394	0.0	step 1		hsa-miR-27b-3p	hsa-miR-27b-3p	microRNA	1	3	hsa-miR-27b-3p		false		hsa-miR-27b-3p	148.0	0	1		0	0.9906988578536695	false	0	hsa-miR-27b-3p	0	0.0
2.3765690376569037	0.0	0.42077464788732394	0.0	step 1		hsa-miR-27a-3p	hsa-miR-27a-3p	microRNA	1	3	hsa-miR-27a-3p		false		hsa-miR-27a-3p	148.0	0	1		0	0.9906988578536695	false	0	hsa-miR-27a-3p	0	0.0
2.3765690376569037	0.0	0.42077464788732394	0.0	step 1		hsa-miR-31-5p	hsa-miR-31-5p	microRNA	1	3	hsa-miR-31-5p		false		hsa-miR-31-5p	148.0	0	1		0	0.9906988578536695	false	0	hsa-miR-31-5p	0	0.0
2.3263598326359833	0.0	0.42985611510791366	1.0	step 1		hsa-miR-424-5p	hsa-miR-424-5p	microRNA	2	3	hsa-miR-424-5p		false		hsa-miR-424-5p	88.5	0	2		0	0.9910381092389461	false	0	hsa-miR-424-5p	0	0.5566037735849056
2.3263598326359833	0.0	0.42985611510791366	1.0	step 1		hsa-miR-195-5p	hsa-miR-195-5p	microRNA	2	3	hsa-miR-195-5p		false		hsa-miR-195-5p	88.5	0	2		0	0.9910381092389461	false	0	hsa-miR-195-5p	0	0.5566037735849056
2.3263598326359833	0.0	0.42985611510791366	1.0	step 1		hsa-miR-15b-5p	hsa-miR-15b-5p	microRNA	2	3	hsa-miR-15b-5p		false		hsa-miR-15b-5p	88.5	0	2		0	0.9910381092389461	false	0	hsa-miR-15b-5p	0	0.5566037735849056
2.3263598326359833	0.0	0.42985611510791366	1.0	step 1		hsa-miR-16-5p	hsa-miR-16-5p	microRNA	2	3	hsa-miR-16-5p		false		hsa-miR-16-5p	88.5	0	2		0	0.9910381092389461	false	0	hsa-miR-16-5p	0	0.5566037735849056
2.3263598326359833	0.0	0.42985611510791366	1.0	step 1		hsa-miR-6838-5p	hsa-miR-6838-5p	microRNA	2	3	hsa-miR-6838-5p		false		hsa-miR-6838-5p	88.5	0	2		0	0.9910381092389461	false	0	hsa-miR-6838-5p	0	0.5566037735849056
2.3263598326359833	0.0	0.42985611510791366	1.0	step 1		hsa-miR-15a-5p	hsa-miR-15a-5p	microRNA	2	3	hsa-miR-15a-5p		false		hsa-miR-15a-5p	88.5	0	2		0	0.9910381092389461	false	0	hsa-miR-15a-5p	0	0.5566037735849056
2.3765690376569037	0.0	0.42077464788732394	0.0	step 1		hsa-miR-421	hsa-miR-421	microRNA	1	3	hsa-miR-421		false		hsa-miR-421	148.0	0	1		0	0.9906988578536695	false	0	hsa-miR-421	0	0.0
2.3263598326359833	0.0	0.42985611510791366	1.0	step 1		hsa-miR-497-5p	hsa-miR-497-5p	microRNA	2	3	hsa-miR-497-5p		false		hsa-miR-497-5p	88.5	0	2		0	0.9910381092389461	false	0	hsa-miR-497-5p	0	0.5566037735849056
3.1506276150627617	0.0	0.31739707835325365	0.0	step 1		hsa-miR-1197	hsa-miR-1197	microRNA	1	4	hsa-miR-1197		false		hsa-miR-1197	37.0	0	1		0	0.9854687323306569	false	0	hsa-miR-1197	0	0.0
2.301255230125523	0.0	0.43454545454545457	1.0	step 1		hsa-miR-217	hsa-miR-217	microRNA	2	3	hsa-miR-217		false		hsa-miR-217	92.5	0	2		0	0.9912077349315843	false	0	hsa-miR-217	0	0.5606060606060606
2.301255230125523	0.0	0.43454545454545457	1.0	step 1		hsa-miR-6807-3p	hsa-miR-6807-3p	microRNA	2	3	hsa-miR-6807-3p		false		hsa-miR-6807-3p	92.5	0	2		0	0.9912077349315843	false	0	hsa-miR-6807-3p	0	0.5606060606060606
2.301255230125523	0.0	0.43454545454545457	1.0	step 1		hsa-miR-205-5p	hsa-miR-205-5p	microRNA	2	3	hsa-miR-205-5p		false		hsa-miR-205-5p	92.5	0	2		0	0.9912077349315843	false	0	hsa-miR-205-5p	0	0.5606060606060606
3.0502092050209204	1.1268646737615424E-4	0.3278463648834019	0.0	step 1		hsa-miR-330-3p	hsa-miR-330-3p	microRNA	2	4	hsa-miR-330-3p		false		hsa-miR-330-3p	33.0	0	2		0	0.9861472351012099	false	0	hsa-miR-330-3p	130	0.6037735849056604
3.1087866108786613	0.0	0.32166890982503366	0.0	step 1		hsa-miR-302c-3p.2	hsa-miR-302c-3p.2	microRNA	1	4	hsa-miR-302c-3p.2		false		hsa-miR-302c-3p.2	48.0	0	1		0	0.9857514418183874	false	0	hsa-miR-302c-3p.2	0	0.0
3.1087866108786613	0.0	0.32166890982503366	0.0	step 1		hsa-miR-520f-3p	hsa-miR-520f-3p	microRNA	1	4	hsa-miR-520f-3p		false		hsa-miR-520f-3p	48.0	0	1		0	0.9857514418183874	false	0	hsa-miR-520f-3p	0	0.0
3.1087866108786613	0.0	0.32166890982503366	0.0	step 1		hsa-miR-501-3p	hsa-miR-501-3p	microRNA	1	4	hsa-miR-501-3p		false		hsa-miR-501-3p	48.0	0	1		0	0.9857514418183874	false	0	hsa-miR-501-3p	0	0.0
3.1087866108786613	0.0	0.32166890982503366	0.0	step 1		hsa-miR-502-3p	hsa-miR-502-3p	microRNA	1	4	hsa-miR-502-3p		false		hsa-miR-502-3p	48.0	0	1		0	0.9857514418183874	false	0	hsa-miR-502-3p	0	0.0
2.2468619246861925	0.0010807789943332433	0.4450651769087523	0.5	step 1		hsa-miR-9-5p	hsa-miR-9-5p	microRNA	4	3	hsa-miR-9-5p		false		hsa-miR-9-5p	57.25	0	4		0	0.9915752572656339	false	0	hsa-miR-9-5p	476	0.3252840909090909
2.305439330543933	0.0	0.43375680580762255	1.0	step 1		hsa-miR-208a-3p	hsa-miR-208a-3p	microRNA	2	3	hsa-miR-208a-3p		false		hsa-miR-208a-3p	98.0	0	2		0	0.9911794639828113	false	0	hsa-miR-208a-3p	0	0.5975609756097561
2.305439330543933	0.0	0.43375680580762255	1.0	step 1		hsa-miR-208b-3p	hsa-miR-208b-3p	microRNA	2	3	hsa-miR-208b-3p		false		hsa-miR-208b-3p	98.0	0	2		0	0.9911794639828113	false	0	hsa-miR-208b-3p	0	0.5975609756097561
3.1087866108786613	0.0	0.32166890982503366	0.0	step 1		hsa-miR-376c-3p	hsa-miR-376c-3p	microRNA	1	4	hsa-miR-376c-3p		false		hsa-miR-376c-3p	48.0	0	1		0	0.9857514418183874	false	0	hsa-miR-376c-3p	0	0.0
3.1087866108786613	0.0	0.32166890982503366	0.0	step 1		hsa-miR-150-5p	hsa-miR-150-5p	microRNA	1	4	hsa-miR-150-5p		false		hsa-miR-150-5p	48.0	0	1		0	0.9857514418183874	false	0	hsa-miR-150-5p	0	0.0
3.1087866108786613	0.0	0.32166890982503366	0.0	step 1		hsa-miR-365a-3p	hsa-miR-365a-3p	microRNA	1	4	hsa-miR-365a-3p		false		hsa-miR-365a-3p	48.0	0	1		0	0.9857514418183874	false	0	hsa-miR-365a-3p	0	0.0
3.1087866108786613	0.0	0.32166890982503366	0.0	step 1		hsa-miR-365b-3p	hsa-miR-365b-3p	microRNA	1	4	hsa-miR-365b-3p		false		hsa-miR-365b-3p	48.0	0	1		0	0.9857514418183874	false	0	hsa-miR-365b-3p	0	0.0
3.1087866108786613	0.0	0.32166890982503366	0.0	step 1		hsa-miR-504-5p.1	hsa-miR-504-5p.1	microRNA	1	4	hsa-miR-504-5p.1		false		hsa-miR-504-5p.1	48.0	0	1		0	0.9857514418183874	false	0	hsa-miR-504-5p.1	0	0.0
3.1757322175732217	0.0	0.31488801054018445	0.0	step 1		hsa-miR-191-5p	hsa-miR-191-5p	microRNA	1	4	hsa-miR-191-5p		false		hsa-miR-191-5p	37.0	0	1		0	0.9852991066380188	false	0	hsa-miR-191-5p	0	0.0
3.0209205020920504	9.096355669462194E-5	0.3310249307479224	0.0	step 1		hsa-miR-219a-2-3p	hsa-miR-219a-2-3p	microRNA	2	4	hsa-miR-219a-2-3p		false		hsa-miR-219a-2-3p	37.0	0	2		0	0.9863451317426213	false	0	hsa-miR-219a-2-3p	116	0.6
2.3263598326359833	0.0	0.42985611510791366	1.0	step 1		hsa-miR-30c-5p	hsa-miR-30c-5p	microRNA	2	3	hsa-miR-30c-5p		false		hsa-miR-30c-5p	92.5	0	2		0	0.9910381092389461	false	0	hsa-miR-30c-5p	0	0.5817610062893082
2.3263598326359833	0.0	0.42985611510791366	1.0	step 1		hsa-miR-30d-5p	hsa-miR-30d-5p	microRNA	2	3	hsa-miR-30d-5p		false		hsa-miR-30d-5p	92.5	0	2		0	0.9910381092389461	false	0	hsa-miR-30d-5p	0	0.5817610062893082
2.3263598326359833	0.0	0.42985611510791366	1.0	step 1		hsa-miR-30e-5p	hsa-miR-30e-5p	microRNA	2	3	hsa-miR-30e-5p		false		hsa-miR-30e-5p	92.5	0	2		0	0.9910381092389461	false	0	hsa-miR-30e-5p	0	0.5817610062893082
2.3263598326359833	0.0	0.42985611510791366	1.0	step 1		hsa-miR-139-5p	hsa-miR-139-5p	microRNA	2	3	hsa-miR-139-5p		false		hsa-miR-139-5p	92.5	0	2		0	0.9910381092389461	false	0	hsa-miR-139-5p	0	0.5817610062893082
2.3263598326359833	0.0	0.42985611510791366	1.0	step 1		hsa-miR-30a-5p	hsa-miR-30a-5p	microRNA	2	3	hsa-miR-30a-5p		false		hsa-miR-30a-5p	92.5	0	2		0	0.9910381092389461	false	0	hsa-miR-30a-5p	0	0.5817610062893082
2.3263598326359833	0.0	0.42985611510791366	1.0	step 1		hsa-miR-30b-5p	hsa-miR-30b-5p	microRNA	2	3	hsa-miR-30b-5p		false		hsa-miR-30b-5p	92.5	0	2		0	0.9910381092389461	false	0	hsa-miR-30b-5p	0	0.5817610062893082
2.297071129707113	3.133571099757794E-4	0.4353369763205829	0.6666666666666666	step 1		hsa-miR-23a-3p	hsa-miR-23a-3p	microRNA	3	3	hsa-miR-23a-3p		false		hsa-miR-23a-3p	67.0	0	3		0	0.9912360058803573	false	0	hsa-miR-23a-3p	152	0.40606060606060607
2.297071129707113	3.133571099757794E-4	0.4353369763205829	0.6666666666666666	step 1		hsa-miR-23b-3p	hsa-miR-23b-3p	microRNA	3	3	hsa-miR-23b-3p		false		hsa-miR-23b-3p	67.0	0	3		0	0.9912360058803573	false	0	hsa-miR-23b-3p	152	0.40606060606060607
2.297071129707113	3.133571099757794E-4	0.4353369763205829	0.6666666666666666	step 1		hsa-miR-23c	hsa-miR-23c	microRNA	3	3	hsa-miR-23c		false		hsa-miR-23c	67.0	0	3		0	0.9912360058803573	false	0	hsa-miR-23c	152	0.40606060606060607
2.297071129707113	3.133571099757794E-4	0.4353369763205829	0.6666666666666666	step 1		hsa-miR-130a-5p	hsa-miR-130a-5p	microRNA	3	3	hsa-miR-130a-5p		false		hsa-miR-130a-5p	67.0	0	3		0	0.9912360058803573	false	0	hsa-miR-130a-5p	152	0.40606060606060607
2.2635983263598325	2.7181054501689375E-4	0.4417744916820703	0.6666666666666666	step 1		hsa-miR-132-3p	hsa-miR-132-3p	microRNA	3	3	hsa-miR-132-3p		false		hsa-miR-132-3p	77.66666666666667	0	3		0	0.9914621734705417	false	0	hsa-miR-132-3p	266	0.4489402697495183
2.2635983263598325	2.7181054501689375E-4	0.4417744916820703	0.6666666666666666	step 1		hsa-miR-212-3p	hsa-miR-212-3p	microRNA	3	3	hsa-miR-212-3p		false		hsa-miR-212-3p	77.66666666666667	0	3		0	0.9914621734705417	false	0	hsa-miR-212-3p	266	0.4489402697495183
3.1757322175732217	0.0	0.31488801054018445	0.0	step 1		hsa-miR-140-3p.1	hsa-miR-140-3p.1	microRNA	1	4	hsa-miR-140-3p.1		false		hsa-miR-140-3p.1	37.0	0	1		0	0.9852991066380188	false	0	hsa-miR-140-3p.1	0	0.0
2.221757322175732	5.795522048200337E-4	0.4500941619585688	0.5	step 1		hsa-miR-216a-3p	hsa-miR-216a-3p	microRNA	4	3	hsa-miR-216a-3p		false		hsa-miR-216a-3p	67.5	0	4		0	0.9917448829582721	false	0	hsa-miR-216a-3p	730	0.3708791208791209
2.221757322175732	5.795522048200337E-4	0.4500941619585688	0.5	step 1		hsa-miR-3681-3p	hsa-miR-3681-3p	microRNA	4	3	hsa-miR-3681-3p		false		hsa-miR-3681-3p	67.5	0	4		0	0.9917448829582721	false	0	hsa-miR-3681-3p	730	0.3708791208791209
2.221757322175732	5.795522048200337E-4	0.4500941619585688	0.5	step 1		hsa-miR-128-3p	hsa-miR-128-3p	microRNA	4	3	hsa-miR-128-3p		false		hsa-miR-128-3p	67.5	0	4		0	0.9917448829582721	false	0	hsa-miR-128-3p	730	0.3708791208791209
3.1757322175732217	0.0	0.31488801054018445	0.0	step 1		hsa-miR-28-3p	hsa-miR-28-3p	microRNA	1	4	hsa-miR-28-3p		false		hsa-miR-28-3p	37.0	0	1		0	0.9852991066380188	false	0	hsa-miR-28-3p	0	0.0
2.2635983263598325	2.7181054501689375E-4	0.4417744916820703	0.6666666666666666	step 1		hsa-miR-499a-5p	hsa-miR-499a-5p	microRNA	3	3	hsa-miR-499a-5p		false		hsa-miR-499a-5p	77.66666666666667	0	3		0	0.9914621734705417	false	0	hsa-miR-499a-5p	266	0.4489402697495183
2.3263598326359833	0.0	0.42985611510791366	1.0	step 1		hsa-miR-142-3p.2	hsa-miR-142-3p.2	microRNA	2	3	hsa-miR-142-3p.2		false		hsa-miR-142-3p.2	92.5	0	2		0	0.9910381092389461	false	0	hsa-miR-142-3p.2	0	0.5817610062893082
2.288702928870293	2.4766800676273066E-4	0.4369287020109689	0.6666666666666666	step 1		hsa-miR-133b	hsa-miR-133b	microRNA	3	3	hsa-miR-133b		false		hsa-miR-133b	68.33333333333333	0	3		0	0.9912925477779034	false	0	hsa-miR-133b	114	0.4091816367265469
3.3221757322175733	0.0	0.30100755667506296	0.0	step 1		hsa-miR-346	hsa-miR-346	microRNA	1	4	hsa-miR-346		false		hsa-miR-346	9.0	0	1		0	0.9843096234309623	false	0	hsa-miR-346	0	0.0
2.288702928870293	2.4766800676273066E-4	0.4369287020109689	0.6666666666666666	step 1		hsa-miR-133a-3p.2	hsa-miR-133a-3p.2	microRNA	3	3	hsa-miR-133a-3p.2		false		hsa-miR-133a-3p.2	68.33333333333333	0	3		0	0.9912925477779034	false	0	hsa-miR-133a-3p.2	114	0.4091816367265469
2.288702928870293	2.4766800676273066E-4	0.4369287020109689	0.6666666666666666	step 1		hsa-miR-133a-3p.1	hsa-miR-133a-3p.1	microRNA	3	3	hsa-miR-133a-3p.1		false		hsa-miR-133a-3p.1	68.33333333333333	0	3		0	0.9912925477779034	false	0	hsa-miR-133a-3p.1	114	0.4091816367265469
2.3556485355648538	0.0	0.4245115452930728	1.0	step 1		hsa-miR-183-5p.1	hsa-miR-183-5p.1	microRNA	2	3	hsa-miR-183-5p.1		false		hsa-miR-183-5p.1	78.5	0	2		0	0.9908402125975347	false	0	hsa-miR-183-5p.1	0	0.5164473684210527
2.1506276150627617	6.918557251911609E-4	0.46498054474708167	0.5	step 1		hsa-miR-200c-3p	hsa-miR-200c-3p	microRNA	4	3	hsa-miR-200c-3p		false		hsa-miR-200c-3p	78.5	0	4		0	0.9922254890874137	false	0	hsa-miR-200c-3p	850	0.3944723618090452
2.1506276150627617	6.918557251911609E-4	0.46498054474708167	0.5	step 1		hsa-miR-429	hsa-miR-429	microRNA	4	3	hsa-miR-429		false		hsa-miR-429	78.5	0	4		0	0.9922254890874137	false	0	hsa-miR-429	850	0.3944723618090452
2.1506276150627617	6.918557251911609E-4	0.46498054474708167	0.5	step 1		hsa-miR-200b-3p	hsa-miR-200b-3p	microRNA	4	3	hsa-miR-200b-3p		false		hsa-miR-200b-3p	78.5	0	4		0	0.9922254890874137	false	0	hsa-miR-200b-3p	850	0.3944723618090452
2.811715481171548	0.0	0.3556547619047619	0.0	step 1		hsa-miR-543	hsa-miR-543	microRNA	1	4	hsa-miR-543		false		hsa-miR-543	92.0	0	1		0	0.9877586791812734	false	0	hsa-miR-543	0	0.0
2.1422594142259412	7.690342929672705E-4	0.46679687500000006	0.6666666666666666	step 1		hsa-miR-3666	hsa-miR-3666	microRNA	3	3	hsa-miR-3666		false		hsa-miR-3666	96.0	0	3		0	0.9922820309849598	false	0	hsa-miR-3666	936	0.4752475247524752
2.1422594142259412	7.690342929672705E-4	0.46679687500000006	0.6666666666666666	step 1		hsa-miR-135a-5p	hsa-miR-135a-5p	microRNA	3	3	hsa-miR-135a-5p		false		hsa-miR-135a-5p	96.0	0	3		0	0.9922820309849598	false	0	hsa-miR-135a-5p	936	0.4752475247524752
2.1422594142259412	7.690342929672705E-4	0.46679687500000006	0.6666666666666666	step 1		hsa-miR-130a-3p	hsa-miR-130a-3p	microRNA	3	3	hsa-miR-130a-3p		false		hsa-miR-130a-3p	96.0	0	3		0	0.9922820309849598	false	0	hsa-miR-130a-3p	936	0.4752475247524752
2.1673640167364017	2.8299119740903293E-4	0.4613899613899614	0.6666666666666666	step 1		hsa-miR-200a-3p	hsa-miR-200a-3p	microRNA	3	3	hsa-miR-200a-3p		false		hsa-miR-200a-3p	92.33333333333333	0	3		0	0.9921124052923216	false	0	hsa-miR-200a-3p	378	0.4710884353741497
2.6276150627615062	0.001007422063038268	0.38057324840764334	0.0	step 1		hsa-miR-26a-5p	hsa-miR-26a-5p	microRNA	3	4	hsa-miR-26a-5p		false		hsa-miR-26a-5p	52.666666666666664	0	3		0	0.9890026009272872	false	0	hsa-miR-26a-5p	950	0.42349726775956287
2.1422594142259412	7.690342929672705E-4	0.46679687500000006	0.6666666666666666	step 1		hsa-miR-135b-5p	hsa-miR-135b-5p	microRNA	3	3	hsa-miR-135b-5p		false		hsa-miR-135b-5p	96.0	0	3		0	0.9922820309849598	false	0	hsa-miR-135b-5p	936	0.4752475247524752
2.1673640167364017	2.8299119740903293E-4	0.4613899613899614	0.6666666666666666	step 1		hsa-miR-141-3p	hsa-miR-141-3p	microRNA	3	3	hsa-miR-141-3p		false		hsa-miR-141-3p	92.33333333333333	0	3		0	0.9921124052923216	false	0	hsa-miR-141-3p	378	0.4710884353741497
2.1422594142259412	7.690342929672705E-4	0.46679687500000006	0.6666666666666666	step 1		hsa-miR-454-3p	hsa-miR-454-3p	microRNA	3	3	hsa-miR-454-3p		false		hsa-miR-454-3p	96.0	0	3		0	0.9922820309849598	false	0	hsa-miR-454-3p	936	0.4752475247524752
2.1422594142259412	7.690342929672705E-4	0.46679687500000006	0.6666666666666666	step 1		hsa-miR-4295	hsa-miR-4295	microRNA	3	3	hsa-miR-4295		false		hsa-miR-4295	96.0	0	3		0	0.9922820309849598	false	0	hsa-miR-4295	936	0.4752475247524752
2.192468619246862	0.0	0.4561068702290076	1.0	step 1		hsa-miR-148b-3p	hsa-miR-148b-3p	microRNA	2	3	hsa-miR-148b-3p		false		hsa-miR-148b-3p	120.0	0	2		0	0.9919427795996835	false	0	hsa-miR-148b-3p	0	0.6282722513089005
2.192468619246862	0.0	0.4561068702290076	1.0	step 1		hsa-miR-152-3p	hsa-miR-152-3p	microRNA	2	3	hsa-miR-152-3p		false		hsa-miR-152-3p	120.0	0	2		0	0.9919427795996835	false	0	hsa-miR-152-3p	0	0.6282722513089005
2.7698744769874475	0.001039179606652621	0.36102719033232633	0.0	step 1		hsa-miR-361-5p	hsa-miR-361-5p	microRNA	2	4	hsa-miR-361-5p		false		hsa-miR-361-5p	50.5	0	2		0	0.9880413886690038	false	0	hsa-miR-361-5p	250	0.5103092783505154
2.1422594142259412	7.690342929672705E-4	0.46679687500000006	0.6666666666666666	step 1		hsa-miR-301a-3p	hsa-miR-301a-3p	microRNA	3	3	hsa-miR-301a-3p		false		hsa-miR-301a-3p	96.0	0	3		0	0.9922820309849598	false	0	hsa-miR-301a-3p	936	0.4752475247524752
2.1422594142259412	7.690342929672705E-4	0.46679687500000006	0.6666666666666666	step 1		hsa-miR-130b-3p	hsa-miR-130b-3p	microRNA	3	3	hsa-miR-130b-3p		false		hsa-miR-130b-3p	96.0	0	3		0	0.9922820309849598	false	0	hsa-miR-130b-3p	936	0.4752475247524752
2.192468619246862	0.0	0.4561068702290076	1.0	step 1		hsa-miR-148a-3p	hsa-miR-148a-3p	microRNA	2	3	hsa-miR-148a-3p		false		hsa-miR-148a-3p	120.0	0	2		0	0.9919427795996835	false	0	hsa-miR-148a-3p	0	0.6282722513089005
2.1422594142259412	7.690342929672705E-4	0.46679687500000006	0.6666666666666666	step 1		hsa-miR-301b-3p	hsa-miR-301b-3p	microRNA	3	3	hsa-miR-301b-3p		false		hsa-miR-301b-3p	96.0	0	3		0	0.9922820309849598	false	0	hsa-miR-301b-3p	936	0.4752475247524752
2.811715481171548	0.0	0.3556547619047619	0.0	step 1		hsa-miR-448	hsa-miR-448	microRNA	1	4	hsa-miR-448		false		hsa-miR-448	92.0	0	1		0	0.9877586791812734	false	0	hsa-miR-448	0	0.0
2.1422594142259412	7.690342929672705E-4	0.46679687500000006	0.6666666666666666	step 1		hsa-miR-222-3p	hsa-miR-222-3p	microRNA	3	3	hsa-miR-222-3p		false		hsa-miR-222-3p	96.0	0	3		0	0.9922820309849598	false	0	hsa-miR-222-3p	936	0.4752475247524752
2.1422594142259412	7.690342929672705E-4	0.46679687500000006	0.6666666666666666	step 1		hsa-miR-221-3p	hsa-miR-221-3p	microRNA	3	3	hsa-miR-221-3p		false		hsa-miR-221-3p	96.0	0	3		0	0.9922820309849598	false	0	hsa-miR-221-3p	936	0.4752475247524752
2.6234309623430963	0.0016040963512633894	0.38118022328548645	0.0	step 1		hsa-miR-371a-5p	hsa-miR-371a-5p	microRNA	3	4	hsa-miR-371a-5p		false		hsa-miR-371a-5p	47.333333333333336	0	3		0	0.9890308718760602	false	0	hsa-miR-371a-5p	1054	0.38292011019283745
2.1673640167364017	2.8299119740903293E-4	0.4613899613899614	0.6666666666666666	step 1		hsa-miR-6835-3p	hsa-miR-6835-3p	microRNA	3	3	hsa-miR-6835-3p		false		hsa-miR-6835-3p	92.33333333333333	0	3		0	0.9921124052923216	false	0	hsa-miR-6835-3p	378	0.4710884353741497
2.6276150627615062	0.001007422063038268	0.38057324840764334	0.0	step 1		hsa-miR-1297	hsa-miR-1297	microRNA	3	4	hsa-miR-1297		false		hsa-miR-1297	52.666666666666664	0	3		0	0.9890026009272872	false	0	hsa-miR-1297	950	0.42349726775956287
2.6276150627615062	0.001007422063038268	0.38057324840764334	0.0	step 1		hsa-miR-4465	hsa-miR-4465	microRNA	3	4	hsa-miR-4465		false		hsa-miR-4465	52.666666666666664	0	3		0	0.9890026009272872	false	0	hsa-miR-4465	950	0.42349726775956287
2.6276150627615062	0.001007422063038268	0.38057324840764334	0.0	step 1		hsa-miR-26b-5p	hsa-miR-26b-5p	microRNA	3	4	hsa-miR-26b-5p		false		hsa-miR-26b-5p	52.666666666666664	0	3		0	0.9890026009272872	false	0	hsa-miR-26b-5p	950	0.42349726775956287
2.5397489539748954	0.002907996752512148	0.39373970345963755	0.0	step 1		hsa-miR-544a	hsa-miR-544a	microRNA	4	4	hsa-miR-544a		false		hsa-miR-544a	46.5	0	4		0	0.9895962908515209	false	0	hsa-miR-544a	2138	0.3446969696969697
2.192468619246862	0.0	0.4561068702290076	1.0	step 1		hsa-miR-33b-5p	hsa-miR-33b-5p	microRNA	2	3	hsa-miR-33b-5p		false		hsa-miR-33b-5p	120.0	0	2		0	0.9919427795996835	false	0	hsa-miR-33b-5p	0	0.6282722513089005
2.811715481171548	0.0	0.3556547619047619	0.0	step 1		hsa-miR-873-5p.2	hsa-miR-873-5p.2	microRNA	1	4	hsa-miR-873-5p.2		false		hsa-miR-873-5p.2	92.0	0	1		0	0.9877586791812734	false	0	hsa-miR-873-5p.2	0	0.0
2.6150627615062763	6.918557251911609E-4	0.38239999999999996	0.0	step 1		hsa-miR-203a-3p.2	hsa-miR-203a-3p.2	microRNA	3	4	hsa-miR-203a-3p.2		false		hsa-miR-203a-3p.2	55.333333333333336	0	3		0	0.9890874137736063	false	0	hsa-miR-203a-3p.2	850	0.4312169312169312
2.489539748953975	0.0019494786662838388	0.4016806722689075	0.0	step 1		hsa-miR-203a-3p.1	hsa-miR-203a-3p.1	microRNA	4	4	hsa-miR-203a-3p.1		false		hsa-miR-203a-3p.1	53.5	0	4		0	0.9899355422367975	false	0	hsa-miR-203a-3p.1	2400	0.36713286713286714
2.811715481171548	0.0	0.3556547619047619	0.0	step 1		hsa-miR-425-5p	hsa-miR-425-5p	microRNA	1	4	hsa-miR-425-5p		false		hsa-miR-425-5p	92.0	0	1		0	0.9877586791812734	false	0	hsa-miR-425-5p	0	0.0
2.192468619246862	0.0	0.4561068702290076	1.0	step 1		hsa-miR-29a-3p	hsa-miR-29a-3p	microRNA	2	3	hsa-miR-29a-3p		false		hsa-miR-29a-3p	120.0	0	2		0	0.9919427795996835	false	0	hsa-miR-29a-3p	0	0.6282722513089005
2.1171548117154813	0.003244009054614899	0.4723320158102767	0.5	step 1		hsa-miR-124-3p.1	hsa-miR-124-3p.1	microRNA	4	3	hsa-miR-124-3p.1		false		hsa-miR-124-3p.1	76.0	0	4		0	0.992451656677598	false	0	hsa-miR-124-3p.1	1644	0.3671497584541063
2.192468619246862	0.0	0.4561068702290076	1.0	step 1		hsa-miR-29c-3p	hsa-miR-29c-3p	microRNA	2	3	hsa-miR-29c-3p		false		hsa-miR-29c-3p	120.0	0	2		0	0.9919427795996835	false	0	hsa-miR-29c-3p	0	0.6282722513089005
2.192468619246862	0.0	0.4561068702290076	1.0	step 1		hsa-miR-29b-3p	hsa-miR-29b-3p	microRNA	2	3	hsa-miR-29b-3p		false		hsa-miR-29b-3p	120.0	0	2		0	0.9919427795996835	false	0	hsa-miR-29b-3p	0	0.6282722513089005
2.702928870292887	6.117443982530798E-4	0.369969040247678	0.0	step 1		hsa-miR-340-5p	hsa-miR-340-5p	microRNA	2	4	hsa-miR-340-5p		false		hsa-miR-340-5p	60.5	0	2		0	0.9884937238493724	false	0	hsa-miR-340-5p	442	0.5409090909090909
2.707112970711297	2.8299119740903293E-4	0.3693972179289026	0.0	step 1		hsa-miR-129-5p	hsa-miR-129-5p	microRNA	2	4	hsa-miR-129-5p		false		hsa-miR-129-5p	64.5	0	2		0	0.9884654529005993	false	0	hsa-miR-129-5p	378	0.5825688073394495
2.811715481171548	0.0	0.3556547619047619	0.0	step 1		hsa-miR-4782-3p	hsa-miR-4782-3p	microRNA	1	4	hsa-miR-4782-3p		false		hsa-miR-4782-3p	92.0	0	1		0	0.9877586791812734	false	0	hsa-miR-4782-3p	0	0.0
2.811715481171548	0.0	0.3556547619047619	0.0	step 1		hsa-miR-653-5p	hsa-miR-653-5p	microRNA	1	4	hsa-miR-653-5p		false		hsa-miR-653-5p	92.0	0	1		0	0.9877586791812734	false	0	hsa-miR-653-5p	0	0.0
2.811715481171548	0.0	0.3556547619047619	0.0	step 1		hsa-miR-6766-3p	hsa-miR-6766-3p	microRNA	1	4	hsa-miR-6766-3p		false		hsa-miR-6766-3p	92.0	0	1		0	0.9877586791812734	false	0	hsa-miR-6766-3p	0	0.0
2.811715481171548	0.0	0.3556547619047619	0.0	step 1		hsa-miR-219a-5p	hsa-miR-219a-5p	microRNA	1	4	hsa-miR-219a-5p		false		hsa-miR-219a-5p	92.0	0	1		0	0.9877586791812734	false	0	hsa-miR-219a-5p	0	0.0
2.1673640167364017	6.117443982530798E-4	0.4613899613899614	0.6666666666666666	step 1		hsa-miR-142-5p	hsa-miR-142-5p	microRNA	3	3	hsa-miR-142-5p		false		hsa-miR-142-5p	89.66666666666667	0	3		0	0.9921124052923216	false	0	hsa-miR-142-5p	442	0.4574829931972789
2.1673640167364017	6.117443982530798E-4	0.4613899613899614	0.6666666666666666	step 1		hsa-miR-5590-3p	hsa-miR-5590-3p	microRNA	3	3	hsa-miR-5590-3p		false		hsa-miR-5590-3p	89.66666666666667	0	3		0	0.9921124052923216	false	0	hsa-miR-5590-3p	442	0.4574829931972789
2.811715481171548	0.0	0.3556547619047619	0.0	step 1		hsa-miR-494-3p	hsa-miR-494-3p	microRNA	1	4	hsa-miR-494-3p		false		hsa-miR-494-3p	92.0	0	1		0	0.9877586791812734	false	0	hsa-miR-494-3p	0	0.0
2.811715481171548	0.0	0.3556547619047619	0.0	step 1		hsa-miR-18a-5p	hsa-miR-18a-5p	microRNA	1	4	hsa-miR-18a-5p		false		hsa-miR-18a-5p	92.0	0	1		0	0.9877586791812734	false	0	hsa-miR-18a-5p	0	0.0
2.811715481171548	0.0	0.3556547619047619	0.0	step 1		hsa-miR-4735-3p	hsa-miR-4735-3p	microRNA	1	4	hsa-miR-4735-3p		false		hsa-miR-4735-3p	92.0	0	1		0	0.9877586791812734	false	0	hsa-miR-4735-3p	0	0.0
2.811715481171548	0.0	0.3556547619047619	0.0	step 1		hsa-miR-18b-5p	hsa-miR-18b-5p	microRNA	1	4	hsa-miR-18b-5p		false		hsa-miR-18b-5p	92.0	0	1		0	0.9877586791812734	false	0	hsa-miR-18b-5p	0	0.0
2.698744769874477	3.1790097108750606E-4	0.3705426356589147	0.0	step 1		hsa-miR-188-5p	hsa-miR-188-5p	microRNA	2	4	hsa-miR-188-5p		false		hsa-miR-188-5p	64.5	0	2		0	0.9885219947981454	false	0	hsa-miR-188-5p	356	0.5669642857142857
2.698744769874477	3.1790097108750606E-4	0.3705426356589147	0.0	step 1		hsa-miR-6866-3p	hsa-miR-6866-3p	microRNA	2	4	hsa-miR-6866-3p		false		hsa-miR-6866-3p	64.5	0	2		0	0.9885219947981454	false	0	hsa-miR-6866-3p	356	0.5669642857142857
2.192468619246862	0.0	0.4561068702290076	1.0	step 1		hsa-miR-33a-5p	hsa-miR-33a-5p	microRNA	2	3	hsa-miR-33a-5p		false		hsa-miR-33a-5p	120.0	0	2		0	0.9919427795996835	false	0	hsa-miR-33a-5p	0	0.6282722513089005
2.192468619246862	0.0	0.4561068702290076	1.0	step 1		hsa-miR-182-5p	hsa-miR-182-5p	microRNA	2	3	hsa-miR-182-5p		false		hsa-miR-182-5p	120.0	0	2		0	0.9919427795996835	false	0	hsa-miR-182-5p	0	0.6282722513089005
2.811715481171548	0.0	0.3556547619047619	0.0	step 1		hsa-miR-877-5p	hsa-miR-877-5p	microRNA	1	4	hsa-miR-877-5p		false		hsa-miR-877-5p	92.0	0	1		0	0.9877586791812734	false	0	hsa-miR-877-5p	0	0.0
2.6150627615062763	6.918557251911609E-4	0.38239999999999996	0.0	step 1		hsa-miR-211-5p	hsa-miR-211-5p	microRNA	3	4	hsa-miR-211-5p		false		hsa-miR-211-5p	55.333333333333336	0	3		0	0.9890874137736063	false	0	hsa-miR-211-5p	850	0.4312169312169312
2.6150627615062763	6.918557251911609E-4	0.38239999999999996	0.0	step 1		hsa-miR-204-5p	hsa-miR-204-5p	microRNA	3	4	hsa-miR-204-5p		false		hsa-miR-204-5p	55.333333333333336	0	3		0	0.9890874137736063	false	0	hsa-miR-204-5p	850	0.4312169312169312
2.1715481171548117	3.1790097108750606E-4	0.46050096339113683	0.6666666666666666	step 1		hsa-miR-101-3p.2	hsa-miR-101-3p.2	microRNA	3	3	hsa-miR-101-3p.2		false		hsa-miR-101-3p.2	92.33333333333333	0	3		0	0.9920841343435487	false	0	hsa-miR-101-3p.2	356	0.4735042735042735
2.811715481171548	0.0	0.3556547619047619	0.0	step 1		hsa-miR-4500	hsa-miR-4500	microRNA	1	4	hsa-miR-4500		false		hsa-miR-4500	92.0	0	1		0	0.9877586791812734	false	0	hsa-miR-4500	0	0.0
2.811715481171548	0.0	0.3556547619047619	0.0	step 1		hsa-let-7e-5p	hsa-let-7e-5p	microRNA	1	4	hsa-let-7e-5p		false		hsa-let-7e-5p	92.0	0	1		0	0.9877586791812734	false	0	hsa-let-7e-5p	0	0.0
2.811715481171548	0.0	0.3556547619047619	0.0	step 1		hsa-let-7d-5p	hsa-let-7d-5p	microRNA	1	4	hsa-let-7d-5p		false		hsa-let-7d-5p	92.0	0	1		0	0.9877586791812734	false	0	hsa-let-7d-5p	0	0.0
2.1715481171548117	3.1790097108750606E-4	0.46050096339113683	0.6666666666666666	step 1		hsa-miR-144-3p	hsa-miR-144-3p	microRNA	3	3	hsa-miR-144-3p		false		hsa-miR-144-3p	92.33333333333333	0	3		0	0.9920841343435487	false	0	hsa-miR-144-3p	356	0.4735042735042735
2.192468619246862	0.0	0.4561068702290076	1.0	step 1		hsa-miR-101-3p.1	hsa-miR-101-3p.1	microRNA	2	3	hsa-miR-101-3p.1		false		hsa-miR-101-3p.1	120.0	0	2		0	0.9919427795996835	false	0	hsa-miR-101-3p.1	0	0.6282722513089005
2.811715481171548	0.0	0.3556547619047619	0.0	step 1		hsa-let-7g-5p	hsa-let-7g-5p	microRNA	1	4	hsa-let-7g-5p		false		hsa-let-7g-5p	92.0	0	1		0	0.9877586791812734	false	0	hsa-let-7g-5p	0	0.0
2.811715481171548	0.0	0.3556547619047619	0.0	step 1		hsa-let-7i-5p	hsa-let-7i-5p	microRNA	1	4	hsa-let-7i-5p		false		hsa-let-7i-5p	92.0	0	1		0	0.9877586791812734	false	0	hsa-let-7i-5p	0	0.0
2.811715481171548	0.0	0.3556547619047619	0.0	step 1		hsa-let-7c-5p	hsa-let-7c-5p	microRNA	1	4	hsa-let-7c-5p		false		hsa-let-7c-5p	92.0	0	1		0	0.9877586791812734	false	0	hsa-let-7c-5p	0	0.0
2.811715481171548	0.0	0.3556547619047619	0.0	step 1		hsa-let-7f-5p	hsa-let-7f-5p	microRNA	1	4	hsa-let-7f-5p		false		hsa-let-7f-5p	92.0	0	1		0	0.9877586791812734	false	0	hsa-let-7f-5p	0	0.0
2.811715481171548	0.0	0.3556547619047619	0.0	step 1		hsa-miR-4458	hsa-miR-4458	microRNA	1	4	hsa-miR-4458		false		hsa-miR-4458	92.0	0	1		0	0.9877586791812734	false	0	hsa-miR-4458	0	0.0
2.811715481171548	0.0	0.3556547619047619	0.0	step 1		hsa-let-7b-5p	hsa-let-7b-5p	microRNA	1	4	hsa-let-7b-5p		false		hsa-let-7b-5p	92.0	0	1		0	0.9877586791812734	false	0	hsa-let-7b-5p	0	0.0
2.811715481171548	0.0	0.3556547619047619	0.0	step 1		hsa-miR-98-5p	hsa-miR-98-5p	microRNA	1	4	hsa-miR-98-5p		false		hsa-miR-98-5p	92.0	0	1		0	0.9877586791812734	false	0	hsa-miR-98-5p	0	0.0
2.811715481171548	0.0	0.3556547619047619	0.0	step 1		hsa-miR-196a-5p	hsa-miR-196a-5p	microRNA	1	4	hsa-miR-196a-5p		false		hsa-miR-196a-5p	92.0	0	1		0	0.9877586791812734	false	0	hsa-miR-196a-5p	0	0.0
2.1715481171548117	3.1790097108750606E-4	0.46050096339113683	0.6666666666666666	step 1		hsa-miR-613	hsa-miR-613	microRNA	3	3	hsa-miR-613		false		hsa-miR-613	92.33333333333333	0	3		0	0.9920841343435487	false	0	hsa-miR-613	356	0.4735042735042735
2.811715481171548	0.0	0.3556547619047619	0.0	step 1		hsa-let-7a-5p	hsa-let-7a-5p	microRNA	1	4	hsa-let-7a-5p		false		hsa-let-7a-5p	92.0	0	1		0	0.9877586791812734	false	0	hsa-let-7a-5p	0	0.0
2.811715481171548	0.0	0.3556547619047619	0.0	step 1		hsa-miR-196b-5p	hsa-miR-196b-5p	microRNA	1	4	hsa-miR-196b-5p		false		hsa-miR-196b-5p	92.0	0	1		0	0.9877586791812734	false	0	hsa-miR-196b-5p	0	0.0
2.192468619246862	0.0	0.4561068702290076	1.0	step 1		hsa-miR-433-3p	hsa-miR-433-3p	microRNA	2	3	hsa-miR-433-3p		false		hsa-miR-433-3p	120.0	0	2		0	0.9919427795996835	false	0	hsa-miR-433-3p	0	0.6282722513089005
2.1715481171548117	3.1790097108750606E-4	0.46050096339113683	0.6666666666666666	step 1		hsa-miR-206	hsa-miR-206	microRNA	3	3	hsa-miR-206		false		hsa-miR-206	92.33333333333333	0	3		0	0.9920841343435487	false	0	hsa-miR-206	356	0.4735042735042735
2.1715481171548117	3.1790097108750606E-4	0.46050096339113683	0.6666666666666666	step 1		hsa-miR-1-3p	hsa-miR-1-3p	microRNA	3	3	hsa-miR-1-3p		false		hsa-miR-1-3p	92.33333333333333	0	3		0	0.9920841343435487	false	0	hsa-miR-1-3p	356	0.4735042735042735
2.1673640167364017	6.117443982530798E-4	0.4613899613899614	0.6666666666666666	step 1		hsa-miR-493-3p	hsa-miR-493-3p	microRNA	3	3	hsa-miR-493-3p		false		hsa-miR-493-3p	89.66666666666667	0	3		0	0.9921124052923216	false	0	hsa-miR-493-3p	442	0.4574829931972789
2.3891213389121337	0.0063361416958559	0.4185639229422067	0.0	step 1		hsa-miR-223-3p	hsa-miR-223-3p	microRNA	6	4	hsa-miR-223-3p		false		hsa-miR-223-3p	41.5	0	6		0	0.9906140450073504	false	0	hsa-miR-223-3p	4306	0.25796178343949044
3.083682008368201	2.507095141847787E-4	0.3242876526458616	0.0	step 1		hsa-miR-362-3p	hsa-miR-362-3p	microRNA	2	4	hsa-miR-362-3p		false		hsa-miR-362-3p	27.0	0	2		0	0.9859210675110256	false	0	hsa-miR-362-3p	82	0.5306122448979592
3.280334728033473	1.2265250126084837E-4	0.30484693877551017	0.0	step 1		hsa-miR-670-3p	hsa-miR-670-3p	microRNA	2	4	hsa-miR-670-3p		false		hsa-miR-670-3p	7.5	0	2		0	0.9845923329186927	false	0	hsa-miR-670-3p	32	0.5416666666666666
3.3305439330543933	0.0	0.30025125628140703	0.0	step 1		hsa-miR-342-3p	hsa-miR-342-3p	microRNA	1	4	hsa-miR-342-3p		false		hsa-miR-342-3p	6.0	0	1		0	0.9842530815334162	false	0	hsa-miR-342-3p	0	0.0
3.083682008368201	2.507095141847787E-4	0.3242876526458616	0.0	step 1		hsa-miR-329-3p	hsa-miR-329-3p	microRNA	2	4	hsa-miR-329-3p		false		hsa-miR-329-3p	27.0	0	2		0	0.9859210675110256	false	0	hsa-miR-329-3p	82	0.5306122448979592
2.3723849372384938	0.0	0.42151675485008816	1.0	step 1		hsa-miR-3129-5p	hsa-miR-3129-5p	microRNA	2	3	hsa-miR-3129-5p		false		hsa-miR-3129-5p	76.0	0	2		0	0.9907271288024425	false	0	hsa-miR-3129-5p	0	0.5135135135135135
2.3723849372384938	0.0	0.42151675485008816	1.0	step 1		hsa-miR-199b-3p	hsa-miR-199b-3p	microRNA	2	3	hsa-miR-199b-3p		false		hsa-miR-199b-3p	76.0	0	2		0	0.9907271288024425	false	0	hsa-miR-199b-3p	0	0.5135135135135135
2.3723849372384938	0.0	0.42151675485008816	1.0	step 1		hsa-miR-199a-3p	hsa-miR-199a-3p	microRNA	2	3	hsa-miR-199a-3p		false		hsa-miR-199a-3p	76.0	0	2		0	0.9907271288024425	false	0	hsa-miR-199a-3p	0	0.5135135135135135
3.1799163179916317	0.0	0.31447368421052635	0.0	step 1		hsa-miR-3184-5p	hsa-miR-3184-5p	microRNA	1	4	hsa-miR-3184-5p		false		hsa-miR-3184-5p	32.0	0	1		0	0.9852708356892458	false	0	hsa-miR-3184-5p	0	0.0
3.1799163179916317	0.0	0.31447368421052635	0.0	step 1		hsa-miR-423-5p	hsa-miR-423-5p	microRNA	1	4	hsa-miR-423-5p		false		hsa-miR-423-5p	32.0	0	1		0	0.9852708356892458	false	0	hsa-miR-423-5p	0	0.0
2.309623430962343	0.0	0.43297101449275366	1.0	step 1		hsa-miR-125a-5p	hsa-miR-125a-5p	microRNA	2	3	hsa-miR-125a-5p		false		hsa-miR-125a-5p	90.0	0	2		0	0.9911511930340382	false	0	hsa-miR-125a-5p	0	0.5521472392638037
2.309623430962343	0.0	0.43297101449275366	1.0	step 1		hsa-miR-125b-5p	hsa-miR-125b-5p	microRNA	2	3	hsa-miR-125b-5p		false		hsa-miR-125b-5p	90.0	0	2		0	0.9911511930340382	false	0	hsa-miR-125b-5p	0	0.5521472392638037
2.309623430962343	0.0	0.43297101449275366	1.0	step 1		hsa-miR-4319	hsa-miR-4319	microRNA	2	3	hsa-miR-4319		false		hsa-miR-4319	90.0	0	2		0	0.9911511930340382	false	0	hsa-miR-4319	0	0.5521472392638037
2.1046025104602513	0.004255789210131717	0.4751491053677932	0.5	step 1		hsa-miR-137	hsa-miR-137	microRNA	4	3	hsa-miR-137		false		hsa-miR-137	72.0	0	4		0	0.9925364695239173	false	0	hsa-miR-137	1986	0.34285714285714286
2.1841004184100417	0.0028371603799312688	0.45785440613026823	0.5	step 1		hsa-miR-506-3p	hsa-miR-506-3p	microRNA	4	3	hsa-miR-506-3p	true	false		hsa-miR-506-3p	66.25	0	4		0	0.9919993214972294	false	0	hsa-miR-506-3p	1338	0.3468586387434555
2.1841004184100417	0.0028371603799312688	0.45785440613026823	0.5	step 1		hsa-miR-124-3p.2	hsa-miR-124-3p.2	microRNA	4	3	hsa-miR-124-3p.2		false		hsa-miR-124-3p.2	66.25	0	4		0	0.9919993214972294	false	0	hsa-miR-124-3p.2	1338	0.3468586387434555
2.1297071129707112	0.001581421764742449	0.46954813359528486	0.6666666666666666	step 1		hsa-miR-19b-3p	hsa-miR-19b-3p	microRNA	3	3	hsa-miR-19b-3p		false		hsa-miR-19b-3p	90.66666666666667	0	3		0	0.9923668438312789	false	0	hsa-miR-19b-3p	1290	0.44227642276422763
2.1297071129707112	0.001581421764742449	0.46954813359528486	0.6666666666666666	step 1		hsa-miR-19a-3p	hsa-miR-19a-3p	microRNA	3	3	hsa-miR-19a-3p		false		hsa-miR-19a-3p	90.66666666666667	0	3		0	0.9923668438312789	false	0	hsa-miR-19a-3p	1290	0.44227642276422763
2.1297071129707112	0.001581421764742449	0.46954813359528486	0.6666666666666666	step 1		hsa-miR-526b-3p	hsa-miR-526b-3p	microRNA	3	3	hsa-miR-526b-3p		false		hsa-miR-526b-3p	90.66666666666667	0	3		0	0.9923668438312789	false	0	hsa-miR-526b-3p	1290	0.44227642276422763
2.1297071129707112	0.001581421764742449	0.46954813359528486	0.6666666666666666	step 1		hsa-miR-17-5p	hsa-miR-17-5p	microRNA	3	3	hsa-miR-17-5p		false		hsa-miR-17-5p	90.66666666666667	0	3		0	0.9923668438312789	false	0	hsa-miR-17-5p	1290	0.44227642276422763
2.1297071129707112	0.001581421764742449	0.46954813359528486	0.6666666666666666	step 1		hsa-miR-20a-5p	hsa-miR-20a-5p	microRNA	3	3	hsa-miR-20a-5p		false		hsa-miR-20a-5p	90.66666666666667	0	3		0	0.9923668438312789	false	0	hsa-miR-20a-5p	1290	0.44227642276422763
2.1297071129707112	0.001581421764742449	0.46954813359528486	0.6666666666666666	step 1		hsa-miR-20b-5p	hsa-miR-20b-5p	microRNA	3	3	hsa-miR-20b-5p		false		hsa-miR-20b-5p	90.66666666666667	0	3		0	0.9923668438312789	false	0	hsa-miR-20b-5p	1290	0.44227642276422763
2.1297071129707112	0.001581421764742449	0.46954813359528486	0.6666666666666666	step 1		hsa-miR-519d-3p	hsa-miR-519d-3p	microRNA	3	3	hsa-miR-519d-3p		false		hsa-miR-519d-3p	90.66666666666667	0	3		0	0.9923668438312789	false	0	hsa-miR-519d-3p	1290	0.44227642276422763
3.1799163179916317	0.0	0.31447368421052635	0.0	step 1		hsa-miR-520b	hsa-miR-520b	microRNA	1	4	hsa-miR-520b		false		hsa-miR-520b	32.0	0	1		0	0.9852708356892458	false	0	hsa-miR-520b	0	0.0
3.1799163179916317	0.0	0.31447368421052635	0.0	step 1		hsa-miR-302c-3p.1	hsa-miR-302c-3p.1	microRNA	1	4	hsa-miR-302c-3p.1		false		hsa-miR-302c-3p.1	32.0	0	1		0	0.9852708356892458	false	0	hsa-miR-302c-3p.1	0	0.0
2.1297071129707112	0.001581421764742449	0.46954813359528486	0.6666666666666666	step 1		hsa-miR-93-5p	hsa-miR-93-5p	microRNA	3	3	hsa-miR-93-5p		false		hsa-miR-93-5p	90.66666666666667	0	3		0	0.9923668438312789	false	0	hsa-miR-93-5p	1290	0.44227642276422763
2.1297071129707112	0.001581421764742449	0.46954813359528486	0.6666666666666666	step 1		hsa-miR-106a-5p	hsa-miR-106a-5p	microRNA	3	3	hsa-miR-106a-5p		false		hsa-miR-106a-5p	90.66666666666667	0	3		0	0.9923668438312789	false	0	hsa-miR-106a-5p	1290	0.44227642276422763
2.1297071129707112	0.001581421764742449	0.46954813359528486	0.6666666666666666	step 1		hsa-miR-106b-5p	hsa-miR-106b-5p	microRNA	3	3	hsa-miR-106b-5p		false		hsa-miR-106b-5p	90.66666666666667	0	3		0	0.9923668438312789	false	0	hsa-miR-106b-5p	1290	0.44227642276422763
3.1799163179916317	0.0	0.31447368421052635	0.0	step 1		hsa-miR-372-3p	hsa-miR-372-3p	microRNA	1	4	hsa-miR-372-3p		false		hsa-miR-372-3p	32.0	0	1		0	0.9852708356892458	false	0	hsa-miR-372-3p	0	0.0
3.1799163179916317	0.0	0.31447368421052635	0.0	step 1		hsa-miR-373-3p	hsa-miR-373-3p	microRNA	1	4	hsa-miR-373-3p		false		hsa-miR-373-3p	32.0	0	1		0	0.9852708356892458	false	0	hsa-miR-373-3p	0	0.0
3.1799163179916317	0.0	0.31447368421052635	0.0	step 1		hsa-miR-520a-3p	hsa-miR-520a-3p	microRNA	1	4	hsa-miR-520a-3p		false		hsa-miR-520a-3p	32.0	0	1		0	0.9852708356892458	false	0	hsa-miR-520a-3p	0	0.0
3.1799163179916317	0.0	0.31447368421052635	0.0	step 1		hsa-miR-520c-3p	hsa-miR-520c-3p	microRNA	1	4	hsa-miR-520c-3p		false		hsa-miR-520c-3p	32.0	0	1		0	0.9852708356892458	false	0	hsa-miR-520c-3p	0	0.0
3.1799163179916317	0.0	0.31447368421052635	0.0	step 1		hsa-miR-520d-3p	hsa-miR-520d-3p	microRNA	1	4	hsa-miR-520d-3p		false		hsa-miR-520d-3p	32.0	0	1		0	0.9852708356892458	false	0	hsa-miR-520d-3p	0	0.0
3.1799163179916317	0.0	0.31447368421052635	0.0	step 1		hsa-miR-302b-3p	hsa-miR-302b-3p	microRNA	1	4	hsa-miR-302b-3p		false		hsa-miR-302b-3p	32.0	0	1		0	0.9852708356892458	false	0	hsa-miR-302b-3p	0	0.0
3.1799163179916317	0.0	0.31447368421052635	0.0	step 1		hsa-miR-520e	hsa-miR-520e	microRNA	1	4	hsa-miR-520e		false		hsa-miR-520e	32.0	0	1		0	0.9852708356892458	false	0	hsa-miR-520e	0	0.0
3.1799163179916317	0.0	0.31447368421052635	0.0	step 1		hsa-miR-302e	hsa-miR-302e	microRNA	1	4	hsa-miR-302e		false		hsa-miR-302e	32.0	0	1		0	0.9852708356892458	false	0	hsa-miR-302e	0	0.0
3.1799163179916317	0.0	0.31447368421052635	0.0	step 1		hsa-miR-302d-3p	hsa-miR-302d-3p	microRNA	1	4	hsa-miR-302d-3p		false		hsa-miR-302d-3p	32.0	0	1		0	0.9852708356892458	false	0	hsa-miR-302d-3p	0	0.0
3.1799163179916317	0.0	0.31447368421052635	0.0	step 1		hsa-miR-302a-3p	hsa-miR-302a-3p	microRNA	1	4	hsa-miR-302a-3p		false		hsa-miR-302a-3p	32.0	0	1		0	0.9852708356892458	false	0	hsa-miR-302a-3p	0	0.0
2.3347280334728033	1.425674872459444E-4	0.4283154121863799	0.6666666666666666	step 1		hsa-miR-374a-5p	hsa-miR-374a-5p	microRNA	3	3	hsa-miR-374a-5p		false		hsa-miR-374a-5p	58.0	0	3		0	0.9909815673414	false	0	hsa-miR-374a-5p	38	0.3717948717948718
2.3347280334728033	1.425674872459444E-4	0.4283154121863799	0.6666666666666666	step 1		hsa-miR-374b-5p	hsa-miR-374b-5p	microRNA	3	3	hsa-miR-374b-5p		false		hsa-miR-374b-5p	58.0	0	3		0	0.9909815673414	false	0	hsa-miR-374b-5p	38	0.3717948717948718
3.1338912133891212	4.672113221008494E-5	0.3190921228304406	0.0	step 1		hsa-miR-381-3p	hsa-miR-381-3p	microRNA	2	4	hsa-miR-381-3p		false		hsa-miR-381-3p	23.5	0	2		0	0.9855818161257492	false	0	hsa-miR-381-3p	32	0.5921052631578947
3.1338912133891212	4.672113221008494E-5	0.3190921228304406	0.0	step 1		hsa-miR-300	hsa-miR-300	microRNA	2	4	hsa-miR-300		false		hsa-miR-300	23.5	0	2		0	0.9855818161257492	false	0	hsa-miR-300	32	0.5921052631578947
2.217573221757322	9.22371234614213E-4	0.4509433962264151	0.4	step 1		hsa-miR-181c-5p	hsa-miR-181c-5p	microRNA	5	3	hsa-miR-181c-5p		false		hsa-miR-181c-5p	54.4	0	5		0	0.991773153907045	false	0	hsa-miR-181c-5p	950	0.2989010989010989
2.217573221757322	9.22371234614213E-4	0.4509433962264151	0.4	step 1		hsa-miR-4262	hsa-miR-4262	microRNA	5	3	hsa-miR-4262		false		hsa-miR-4262	54.4	0	5		0	0.991773153907045	false	0	hsa-miR-4262	950	0.2989010989010989
2.217573221757322	9.22371234614213E-4	0.4509433962264151	0.4	step 1		hsa-miR-181d-5p	hsa-miR-181d-5p	microRNA	5	3	hsa-miR-181d-5p		false		hsa-miR-181d-5p	54.4	0	5		0	0.991773153907045	false	0	hsa-miR-181d-5p	950	0.2989010989010989
2.3430962343096233	0.010830935719891834	0.4267857142857143	0.0	step 1		hsa-miR-325-3p	hsa-miR-325-3p	microRNA	6	4	hsa-miR-325-3p		false		hsa-miR-325-3p	37.833333333333336	0	6		0	0.9909250254438539	true	0	hsa-miR-325-3p	5228	0.23312236286919832
2.217573221757322	9.22371234614213E-4	0.4509433962264151	0.4	step 1		hsa-miR-181b-5p	hsa-miR-181b-5p	microRNA	5	3	hsa-miR-181b-5p		false		hsa-miR-181b-5p	54.4	0	5		0	0.991773153907045	false	0	hsa-miR-181b-5p	950	0.2989010989010989
2.217573221757322	9.22371234614213E-4	0.4509433962264151	0.4	step 1		hsa-miR-181a-5p	hsa-miR-181a-5p	microRNA	5	3	hsa-miR-181a-5p		false		hsa-miR-181a-5p	54.4	0	5		0	0.991773153907045	false	0	hsa-miR-181a-5p	950	0.2989010989010989
2.3640167364016738	5.274076157659717E-5	0.4230088495575221	0.5	initial	ENSG00000090097	PCBP4		initial	4	3	ENSG00000090097		false	-0.536165744774977	PCBP4	38.5	0	4	2.00463069286656E-4	0	0.9907836706999886	false	0	PCBP4	6	0.26013513513513514
2.3682008368200838	3.78989703380548E-4	0.42226148409893993	0.0	initial	ENSG00000103043	VAC14		initial	2	3	ENSG00000103043		false	0.382411316918801	VAC14	77.0	0	2	0.00548238637316047	0	0.9907553997512156	true	0	VAC14	154	0.5170068027210885
2.1548117154811717	0.050946886740756876	0.4640776699029126	0.028528528528528527	initial	ENSG00000151923	TIAL1		initial	39	3	ENSG00000151923		false	-0.310768165242188	TIAL1	7.351351351351352	0	39	0.00914621526413373	1	0.9921972181386407	true	0	TIAL1	20766	0.04656683710737765
2.3305439330543933	0.005926461205364612	0.42908438061041293	0.15555555555555556	initial	ENSG00000162692	VCAM1		initial	12	3	ENSG00000162692		false	1.30949272074693	VCAM1	18.3	0	12	8.04963045768526E-4	1	0.991009838290173	false	0	VCAM1	1344	0.1222972972972973
1.3807531380753137	0.7000697207560208	0.7242424242424242	0.01654715940430226	initial	ENSG00000112531	QKI		initial	164	2	ENSG00000112531		false	-0.768320602212977	QKI	4.358108108108108	0	163	2.72990189210095E-9	7	0.9974273436616533	false	1	QKI	58538	0.020404733091300257
2.3347280334728033	0.01750340111632592	0.4283154121863799	0.0	initial	ENSG00000116455	WDR77		initial	6	3	ENSG00000116455		false	0.358134332264645	WDR77	26.833333333333332	0	6	6.27234985059886E-5	0	0.9909815673414	false	0	WDR77	2902	0.17573696145124718
2.1841004184100417	0.11642917546806322	0.45785440613026823	0.03225806451612903	initial	ENSG00000160796	NBEAL2		initial	32	3	ENSG00000160796		false	-0.43928544222153	NBEAL2	6.75	0	32	1.7042666483E-4	0	0.9919993214972294	true	0	NBEAL2	25640	0.04244087837837838
2.3556485355648538	0.006605654146639263	0.4245115452930728	0.16666666666666666	initial	ENSG00000123240	OPTN		initial	6	3	ENSG00000123240		false	-0.307463678799788	OPTN	39.0	0	6	8.97577904236569E-4	1	0.9908402125975347	false	0	OPTN	1162	0.26013513513513514
2.288702928870293	0.03607181701348022	0.4369287020109689	75	initial	ENSG00000135093	USP30		initial	16	3	ENSG00000135093		false	-0.500757834646546	USP30	11.8125	0	16	5.84959300828712E-7	0	0.9912925477779034	true	0	USP30	5668	0.0772804054054054
2.213389121338912	0.04830343734832431	0.45179584120982985	0.04187192118226601	initial	ENSG00000142453	CARM1		initial	30	3	ENSG00000142453		false	0.547242681446532	CARM1	7.862068965517241	0	30	2.81098425414778E-11	1	0.9918014248558182	false	0	CARM1	11368	0.0505591798695247
2.3514644351464433	0.024999120987307055	0.42526690391459077	0.0	initial	ENSG00000006611	USH1C		initial	4	3	ENSG00000006611		false	2.41666507224262	USH1C	37.75	0	4	1.70965659779549E-6	0	0.9908684835463077	false	0	USH1C	1698	0.25
2.3682008368200838	9.673217277320034E-4	0.42226148409893993	0.0	initial	ENSG00000185272	RBM11		initial	4	3	ENSG00000185272		false	-0.730598055836344	RBM11	75.5	0	4	1.58380049038176E-5	1	0.9907553997512156	false	0	RBM11	246	0.5068027210884354
2.1129707112970713	0.10020374917728996	0.47326732673267324	0.0274822695035461	initial	ENSG00000117569	PTBP2		initial	49	3	ENSG00000117569		false	-0.399479154165178	PTBP2	6.083333333333333	0	49	0.0183047942729684	1	0.9924799276263712	true	0	PTBP2	33840	0.03885135135135135
2.3263598326359833	0.015488078172698271	0.42985611510791366	0.1111111111111111	initial	ENSG00000147274	RBMX		initial	9	3	ENSG00000147274		false	-0.214995674395027	RBMX	18.666666666666668	0	9	9.03369048268355E-4	0	0.9910381092389461	false	0	RBMX	2390	0.12312312312312312
1.8158995815899581	0.2830822698844484	0.5506912442396313	0.011466794075489728	initial	ENSG00000135316	SYNCRIP		initial	92	3	ENSG00000135316		false	0.207329405503897	SYNCRIP	3.9782608695652173	0	92	0.033303227534063	0	0.9944871649892572	true	0	SYNCRIP	69186	0.023722091656874264
2.1799163179916317	0.04651006664142942	0.45873320537428025	0.03753753753753754	initial	ENSG00000107164	FUBP3		initial	41	3	ENSG00000107164		false	-0.207523565213388	FUBP3	6.756756756756757	0	41	0.0034857130376407	1	0.9920275924460025	false	0	FUBP3	12620	0.04364499634769905

## Sheet: filtered_miR analysis
	BetweennessCentrality	logFC
hsa-miR-325-3p	0.010830935719891834
SYNCRIP		0.207329405503897
NBEAL2		-0.43928544222153
PTBP2		-0.399479154165178
TIAL1		-0.310768165242188
USP30		-0.500757834646546
VAC14		0.382411316918801
hsa-miR-223-3p	0.0063361416958559
SYNCRIP		0.207329405503897
PTBP2		-0.399479154165178
TIAL1		-0.310768165242188
CARM1		0.547242681446532
FUBP3		-0.207523565213388
WDR77		0.358134332264645
hsa-miR-137	0.004255789210131717
SYNCRIP		0.207329405503897
NBEAL2		-0.43928544222153
USP30		-0.500757834646546
QKI		-0.768320602212977
hsa-miR-124-3p.1	0.003244009054614899	(mir-506 similar)
QKI		-0.768320602212977
SYNCRIP		0.207329405503897
PTBP2		-0.399479154165178
USP30		-0.500757834646546
hsa-miR-544a	0.002907996752512148
SYNCRIP		0.207329405503897
PTBP2		-0.399479154165178
TIAL1		-0.310768165242188
RBMX		-0.214995674395027
hsa-miR-506-3p	0.0028371603799312688
QKI		-0.768320602212977
NBEAL2		-0.43928544222153
PTBP2		-0.399479154165178
TIAL1		-0.310768165242188

## Sheet: miR-506-proteomics
LFQ intensity FA74-19_Spur1	LFQ intensity FA74-19_Spur2	LFQ intensity FA74-19_Spur3	LFQ intensity FA74-19_Spur4	LFQ intensity FA74-19_Spur5	LFQ intensity FA74-19_Spur6	C: Student's T-test Significant Control_miR-506	N: Peptides	N: Razor + unique peptides	N: Unique peptides	N: Sequence coverage [%]	N: Mol. weight [kDa]	N: Q-value	N: Score	N: -Log Student's T-test p-value Control_miR-506	N: Student's T-test Difference Control_miR-506	N: Student's T-test Test statistic Control_miR-506	T: Protein IDs	T: Majority protein IDs	T: Protein names	T: Gene names
22.2944	21.9839	21.0167	15.7958	18.9208	18.902	+	15	15	14	12.5	195.98	0	26.926	1.6095	3.89212	3.51433	P55268	P55268	Laminin subunit beta-2	LAMB2
20.9366	21.2356	21.1826	16.7483	17.5666	18.6415	+	10	10	10	17	82.577	0	25.328	2.47237	3.46614	6.23554	O00391	O00391	Sulfhydryl oxidase 1	QSOX1
19.9485	20.6316	20.2323	18.5089	16.6015	16.1028	+	5	5	5	7.6	94.223	0	9.9487	1.86793	3.19973	4.21293	Q5T0F9	Q5T0F9	Coiled-coil and C2 domain-containing protein 1B	CC2D1B
20.2337	20.8356	21.0591	16.8135	17.4793	19.0121	+	11	11	10	11.5	126.69	0	13.786	1.87238	2.94118	4.22571	O94851	O94851	Protein-methionine sulfoxide oxidase MICAL2	MICAL2
21.3314	20.4993	22.6309	20.2978	16.2765	20.0955		6	6	3	62	11.309	0	109.37	0.831989	2.5973	1.79416	Q15836	Q15836	Vesicle-associated membrane protein 3	VAMP3
20.9285	21.2947	21.5234	18.4084	17.7554	19.9236	+	5	5	5	6.8	160.61	0	10.78	1.73319	2.55312	3.83841	P02462	P02462	Collagen alpha-1(IV) chain;Arresten	COL4A1
21.472	20.458	21.7617	16.4733	19.9285	20.0629		5	2	2	7.2	105.31	0	11.498	0.90704	2.409	1.94357	P26232	P26232	Catenin alpha-2	CTNNA2
19.7144	20.1942	18.9072	17.188	17.6303	16.8073	+	5	5	5	15.2	37.67	0.001246	2.016	2.2425	2.39681	5.39234	Q96PU8	Q96PU8	Protein quaking	QKI
17.8627	19.2298	18.7748	16.6029	15.2815	16.8298	+	4	4	4	5.5	99.632	0	6.6817	1.71723	2.38435	3.79557	P22681	P22681	E3 ubiquitin-protein ligase CBL	CBL
19.9593	20.0645	20.4572	18.7942	16.0056	18.5894		6	6	6	19.2	55.468	0	9.2967	1.2204	2.36394	2.59759	Q9NRY5	Q9NRY5	Protein FAM114A2	FAM114A2
19.7207	20.7418	19.8735	16.9458	17.2386	19.1768	+	7	7	7	10.9	92.819	0	8.2542	1.40883	2.32494	3.02401	Q3KQU3	Q3KQU3	MAP7 domain-containing protein 1	MAP7D1
20.6243	21.0233	20.7162	17.3281	18.5218	19.5702	+	4	4	4	12	54.283	0	78.975	1.60903	2.31457	3.51314	Q9Y6W5	Q9Y6W5	Wiskott-Aldrich syndrome protein family member 2	WASF2
20.256	19.392	19.9837	18.1543	18.4673	16.1156	+	1	1	1	3.9	47.878	0	2.8938	1.37522	2.29815	2.94573	O14763	O14763	Tumor necrosis factor receptor superfamily member 10B	TNFRSF10B
19.9635	20.4032	19.6652	18.1464	15.667	19.5614		8	8	8	13.4	96.748	0	20.406	0.893314	2.21909	1.91609	Q00653	Q00653	Nuclear factor NF-kappa-B p100 subunit;Nuclear factor NF-kappa-B p52 subunit	NFKB2
19.0647	19.2867	20.0705	17.841	17.5012	16.5081	+	2	1	1	3.4	66.228	0.0040641	1.6422	1.91693	2.19056	4.35518	Q8NHH9	Q8NHH9	Atlastin-2	ATL2
18.4101	20.5433	19.6407	16.276	16.1742	19.6487		6	6	6	17.6	56.527	0	36.093	0.767767	2.16507	1.66771	Q7Z434	Q7Z434	Mitochondrial antiviral-signaling protein	MAVS
24.1809	23.9749	24.2088	22.0915	21.9868	22.1476	+	32	32	32	34.3	131.14	0	138.72	4.70234	2.04627	23.3778	Q16706	Q16706	Alpha-mannosidase 2	MAN2A1
19.7717	19.8818	19.8252	19.2957	15.3925	18.8908		4	4	4	31.1	13.332	0	13.483	0.726284	1.96654	1.58652	Q9H7C9	Q9H7C9	Mth938 domain-containing protein	AAMDC
20.0407	20.3089	20.3214	17.9417	17.5903	19.2536	+	8	7	7	13.8	86.16	0	64.698	1.7242	1.96179	3.81425	Q9Y5V3	Q9Y5V3	Melanoma-associated antigen D1	MAGED1
20.3966	21.02	20.1863	19.137	16.3472	20.2533		5	5	5	20.9	56.777	0	11.398	0.756392	1.95512	1.64541	Q92575	Q92575	UBX domain-containing protein 4	UBXN4
20.4819	21.6965	21.7642	18.3196	18.5659	21.2297		10	10	10	39.6	51.263	0	20.015	0.88688	1.94243	1.90323	Q8NFQ8	Q8NFQ8	Torsin-1A-interacting protein 2	TOR1AIP2
25.6616	25.4847	25.3628	23.6238	23.7458	23.3286	+	42	42	42	33.1	177.6	0	276.69	3.66943	1.937	12.8096	P11047;Q9Y6N6	P11047	Laminin subunit gamma-1	LAMC1
20.6037	19.8755	20.1274	19.9329	18.8733	15.9968		5	5	5	16.2	41.625	0	3.4934	0.742736	1.93453	1.61868	Q8NEW0	Q8NEW0	Zinc transporter 7	SLC30A7
18.5201	20.3323	20.594	16.069	18.202	19.4437		7	7	7	12.6	80.551	0	36.494	0.741808	1.91058	1.61687	Q92615	Q92615	La-related protein 4B	LARP4B
20.8297	20.4408	20.4176	17.6991	19.1896	19.1335	+	9	9	9	12.3	102.43	0	12.63	1.69425	1.88865	3.73444	Q92888	Q92888	Rho guanine nucleotide exchange factor 1	ARHGEF1
21.0593	16.7848	16.809	16.9196	16.5632	15.621		3	3	3	11.9	43.614	0	3.3234	0.556809	1.84978	1.25606	Q9NX58	Q9NX58	Cell growth-regulating nucleolar protein	LYAR
20.0804	20.0725	20.1197	18.7502	17.3362	18.6787	+	7	7	7	7.9	126.6	0	28.54	1.78879	1.83584	3.99013	P23229	P23229	Integrin alpha-6;Integrin alpha-6 heavy chain;Integrin alpha-6 light chain;Processed integrin alpha-6	ITGA6
20.5646	20.3003	20.2668	18.4731	18.6121	18.5459	+	6	4	4	18.4	41.714	0	5.799	4.24345	1.83354	17.9125	Q9HBI1	Q9HBI1	Beta-parvin	PARVB
19.581	20.2621	18.7395	17.8218	18.8122	16.5631		6	6	6	26.5	41.738	0	18.62	1.0739	1.79522	2.28465	P53367	P53367	Arfaptin-1	ARFIP1
20.7038	21.6308	21.09	18.1505	19.6412	20.2834		13	13	13	15	107.17	0	9.7332	1.22021	1.78315	2.59717	Q8TD19	Q8TD19	Serine/threonine-protein kinase Nek9	NEK9
20.4604	20.3985	20.7129	19.7723	17.3569	19.1447		5	5	5	26.4	23.339	0	34.747	1.1378	1.76602	2.41939	Q86YS6	Q86YS6	Ras-related protein Rab-43	RAB43
21.5211	19.1704	19.4023	19.7183	19.6269	15.5822		6	6	6	11.8	65.071	0	8.2434	0.481097	1.72213	1.10723	Q92696	Q92696	Geranylgeranyl transferase type-2 subunit alpha	RABGGTA
21.7446	21.7725	21.7469	19.8779	20.1779	20.1492	+	4	4	4	14.2	44.876	0	13.47	4.21018	1.68632	17.5692	Q96G23	Q96G23	Ceramide synthase 2	CERS2
20.4731	19.3211	19.1503	19.0288	17.2881	17.5775		5	5	5	16.5	36.085	0	8.7215	1.16386	1.68337	2.47509	Q96KB5	Q96KB5	Lymphokine-activated killer T-cell-originated protein kinase	PBK
18.4826	18.5309	19.8497	17.4763	17.3187	17.0882	+	4	4	4	7.2	83.642	0	3.6722	1.64071	1.65997	3.59444	Q9BXB4;Q9BXB5	Q9BXB4	Oxysterol-binding protein-related protein 11	OSBPL11
19.1234	19.7666	20.2964	16.6723	18.7609	18.7826		6	6	6	19.8	54.19	0	14.548	0.999332	1.65684	2.13048	Q15208	Q15208	Serine/threonine-protein kinase 38	STK38
21.9148	21.4803	21.6451	20.2478	20.1265	19.7317	+	9	9	9	42.8	35.822	0	15.762	2.91704	1.64473	8.19039	Q8IVM0	Q8IVM0	Coiled-coil domain-containing protein 50	CCDC50
18.5113	19.6725	20.1386	19.8278	16.2227	17.3563		2	2	2	11	29.505	0	4.3994	0.631331	1.6385	1.40143	Q9GZT6	Q9GZT6	Coiled-coil domain-containing protein 90B, mitochondrial	CCDC90B
18.7823	18.875	19.1371	17.4187	17.153	17.3261	+	4	3	3	17.8	33.729	0	3.8685	3.61283	1.63218	12.3905	P11802	P11802	Cyclin-dependent kinase 4	CDK4
23.4188	23.3151	23.2015	22.1429	21.235	21.6801	+	5	5	5	15.6	56.025	0	55.586	2.41946	1.62578	6.03241	Q96QD8	Q96QD8	Sodium-coupled neutral amino acid transporter 2	SLC38A2
19.8369	19.6192	20.0198	18.9088	19.8078	15.9247		3	3	3	10.5	40.669	0	4.1124	0.613418	1.61156	1.36653	Q8WUP2	Q8WUP2	Filamin-binding LIM protein 1	FBLIM1
21.6417	20.8507	20.612	20.3738	16.1715	21.7731		10	5	1	69	19.794	0	56.978	0.393531	1.59533	0.932032	P19105	P19105	Myosin regulatory light chain 12A	MYL12A
19.8709	20.7291	21.9125	19.1428	18.8602	19.7565		5	5	5	9.9	80.62	0	6.4056	1.14928	1.58436	2.44386	Q9H6S3	Q9H6S3	Epidermal growth factor receptor kinase substrate 8-like protein 2	EPS8L2
20.1823	20.0334	19.6789	16.3827	19.162	19.6735		1	1	1	4.3	23.773	0.00025887	2.3855	0.686359	1.55878	1.50862	O43402	O43402	ER membrane protein complex subunit 8	EMC8
22.4226	21.9209	22.1034	21.0328	21.1862	19.5673	+	9	9	9	30.2	53.126	0	22.306	1.35377	1.55352	2.89628	Q12849	Q12849	G-rich sequence factor 1	GRSF1
20.7709	21.1143	20.9571	17.6607	20.135	20.3964		11	11	11	25.1	68.351	0	15.455	0.818233	1.55005	1.76698	Q15642	Q15642	Cdc42-interacting protein 4	TRIP10
23.023	23.2246	23.0419	21.4503	21.8724	21.3188	+	17	17	17	33.9	88.067	0	79.197	3.00915	1.54934	8.65778	P40763	P40763	Signal transducer and activator of transcription 3	STAT3
20.3243	19.1227	20.1934	18.9529	18.7225	17.3268		9	9	8	34.2	44.877	0	15.442	1.14541	1.54607	2.43561	P31350	P31350	Ribonucleoside-diphosphate reductase subunit M2	RRM2
21.0282	19.6717	19.3228	19.1374	18.5681	17.6831		6	6	6	15.6	66.755	0	9.6245	1.08304	1.54467	2.30377	Q96RS6	Q96RS6	NudC domain-containing protein 1	NUDCD1
19.1261	18.9223	19.5088	18.2038	17.0076	17.7145	+	3	3	3	19.7	17.092	0.0062966	1.4284	1.78677	1.5438	3.98454	Q53GA4	Q53GA4	Pleckstrin homology-like domain family A member 2	PHLDA2
20.8104	21.0271	20.8309	20.2076	17.5533	20.3237		9	9	9	19.4	80.984	0	19.833	0.776026	1.52792	1.68391	Q8IVL5	Q8IVL5	Prolyl 3-hydroxylase 2	LEPREL1
22.0277	22.4892	21.9588	20.7937	20.8328	20.2773	+	13	13	13	28.8	69.5	0	28.039	2.47193	1.52395	6.23385	O95340	O95340	Bifunctional 3-phosphoadenosine 5-phosphosulfate synthase 2;Sulfate adenylyltransferase;Adenylyl-sulfate kinase	PAPSS2
18.4172	17.9648	18.7343	17.1255	16.9746	16.5168	+	2	2	2	4.5	50.566	0.0022086	1.8748	2.18464	1.49984	5.19541	Q4G148	Q4G148	Glucoside xylosyltransferase 1	GXYLT1
19.6394	19.8848	20.1578	19.0259	16.7678	19.3941		9	9	8	15.2	84.542	0	14.28	0.832499	1.49811	1.79517	Q14161	Q14161	ARF GTPase-activating protein GIT2	GIT2
17.1675	19.7526	20.8338	19.0216	16.6121	17.6474		2	2	2	6.6	30.77	0	4.6476	0.504661	1.49096	1.15374	P09038	P09038	Fibroblast growth factor 2	FGF2
19.7706	19.6389	19.3422	19.8588	17.6908	16.7615		3	3	3	1.9	202.79	0	3.2816	0.732104	1.4802	1.59789	Q9NQT8	Q9NQT8	Kinesin-like protein KIF13B	KIF13B
19.6172	19.2167	19.179	18.6398	15.8793	19.0632		2	2	2	12.3	26.72	0.0042918	1.6241	0.664025	1.47688	1.4651	Q92979	Q92979	Ribosomal RNA small subunit methyltransferase NEP1	EMG1
19.6426	19.4731	19.5719	18.67	16.8556	18.7579		3	3	2	22.2	19.127	0	4.7405	1.11005	1.46802	2.36055	Q12974	Q12974	Protein tyrosine phosphatase type IVA 2	PTP4A2
18.7801	18.6975	18.1602	17.9537	16.1592	17.1341		2	2	2	10.1	32.868	0	3.0462	1.24079	1.46362	2.64235	P29372	P29372	DNA-3-methyladenine glycosylase	MPG
18.6293	20.1355	19.3437	16.5627	18.4121	18.8017		3	3	3	24.7	18.383	0	5.6852	0.819353	1.44399	1.7692	Q99757	Q99757	Thioredoxin, mitochondrial	TXN2
21.0972	20.7942	21.3772	20.0841	19.4244	19.4424	+	9	9	9	26.1	50.878	0	12.609	2.19824	1.43928	5.24116	P26572	P26572	Alpha-1,3-mannosyl-glycoprotein 2-beta-N-acetylglucosaminyltransferase	MGAT1
19.6633	19.8618	20.0156	19.3484	16.469	19.4145		7	7	7	11.8	91.809	0	14.591	0.667112	1.4363	1.47112	Q2NL82	Q2NL82	Pre-rRNA-processing protein TSR1 homolog	TSR1
20.0542	22.6584	22.0975	17.1518	20.8023	22.5794		7	7	7	19.2	53.425	0	13.485	0.329059	1.42553	0.799569	P35637;Q92804	P35637	RNA-binding protein FUS	FUS
21.81	21.4877	21.9147	21.8405	17.3204	21.8199		1	1	1	4.9	23.362	0	3.8501	0.39495	1.41056	0.934909	Q15041	Q15041	ADP-ribosylation factor-like protein 6-interacting protein 1	ARL6IP1
16.9005	22.603	20.3606	18.9334	17.1114	19.6189		1	1	1	7	23.223	0	2.4707	0.314681	1.40013	0.769483	Q9H009	Q9H009	Nascent polypeptide-associated complex subunit alpha-2	NACA2
20.8737	21.1141	20.4836	18.3361	19.6963	20.2503		10	10	10	17.9	112.53	0	19.477	1.09855	1.39624	2.33632	Q9UI26	Q9UI26	Importin-11	IPO11
19.9445	20.2197	19.8138	18.8148	17.9926	19.0175	+	9	9	9	20.4	67.256	0	32.836	1.83795	1.38439	4.12756	Q86TU7	Q86TU7	Histone-lysine N-methyltransferase setd3	SETD3
22.6519	22.9024	22.8929	21.5306	21.1499	21.6333	+	21	21	21	27.8	108.17	0	47.656	2.91591	1.37782	8.18481	O60716	O60716	Catenin delta-1	CTNND1
22.7889	22.6482	22.611	21.0921	21.3359	21.5317	+	9	9	7	51.4	23.48	0	25.226	3.22644	1.36277	9.85927	P10301	P10301	Ras-related protein R-Ras	RRAS
26.5238	26.4839	26.5896	25.0955	25.314	25.1138	+	24	24	24	36	88.414	0	93.456	4.22892	1.35803	17.7618	P05556	P05556	Integrin beta-1	ITGB1
20.1221	20.651	20.7739	18.7504	19.5134	19.2184	+	6	6	6	8.6	135.89	0	7.8598	1.97681	1.35491	4.53357	A2RUS2	A2RUS2	DENN domain-containing protein 3	DENND3
19.34	19.8866	19.6146	18.7075	16.9877	19.0914		2	2	2	10.6	32.904	0	5.5254	0.950004	1.35155	2.03009	Q9BU89	Q9BU89	Deoxyhypusine hydroxylase	DOHH
20.1028	19.0902	19.3401	18.031	15.7885	20.6839		11	11	11	19.9	73.278	0	12.271	0.39162	1.34326	0.928156	Q9Y2V7	Q9Y2V7	Conserved oligomeric Golgi complex subunit 6	COG6
18.5498	19.3735	19.3209	17.3413	16.6371	19.2441		5	5	5	9.6	90.59	0	7.2265	0.748049	1.34059	1.62908	Q9Y2G8	Q9Y2G8	DnaJ homolog subfamily C member 16	DNAJC16
18.7959	18.8364	18.8067	18.4727	15.7304	18.2221		5	4	4	25.1	23.338	0	3.246	0.696497	1.33794	1.52838	Q9BRJ7	Q9BRJ7	Protein syndesmos	NUDT16L1
18.7578	18.245	19.4236	18.4482	15.5398	18.4514		2	2	2	10.3	20.648	0	5.5562	0.575451	1.32901	1.29249	Q9UI14	Q9UI14	Prenylated Rab acceptor protein 1	RABAC1
24.3229	24.3334	24.3439	23.1887	22.8848	23.0016	+	18	18	18	24.4	114.54	0	69.36	3.91017	1.30835	14.7497	P08648	P08648	Integrin alpha-5;Integrin alpha-5 heavy chain;Integrin alpha-5 light chain	ITGA5
21.5623	21.8883	21.6162	20.1457	20.5356	20.5047	+	18	18	18	14.2	205.12	0	32.043	2.88798	1.29361	8.04773	O15031	O15031	Plexin-B2	PLXNB2
24.34	24.3489	24.4611	23.01	23.2279	23.0505	+	16	16	16	42.7	60.541	0	95.617	4.11496	1.28723	16.6218	Q6DD88	Q6DD88	Atlastin-3	ATL3
21.5874	21.4675	22.105	20.5611	20.1904	20.5902	+	8	8	7	51.8	21.308	0	23.315	2.25506	1.2727	5.43584	P84095	P84095	Rho-related GTP-binding protein RhoG	RHOG
18.5675	19.6651	19.379	17.0975	18.6726	18.0547		3	3	3	7.1	55.08	0	5.5849	1.05173	1.26231	2.23848	Q8IZP0	Q8IZP0	Abl interactor 1	ABI1
22.028	21.7204	21.8094	21.0355	19.8893	20.8522	+	5	5	5	32.4	21.498	0	11.846	1.57752	1.26023	3.4334	Q9BV57	Q9BV57	1,2-dihydroxy-3-keto-5-methylthiopentene dioxygenase	ADI1
20.1392	20.0184	20.1587	18.8996	18.7911	18.8462	+	7	7	7	21.6	45.059	0	13.357	4.701	1.25977	23.3596	P05121	P05121	Plasminogen activator inhibitor 1	SERPINE1
20.399	19.7924	19.7142	19.4913	16.9713	19.6723		7	6	6	10.5	92.448	0	10.502	0.630293	1.25691	1.39941	Q8TDW0;Q6NSJ5	Q8TDW0	Volume-regulated anion channel subunit LRRC8C	LRRC8C
20.6938	20.8332	21.4129	19.993	19.1725	20.0167	+	3	3	3	23.2	18.119	0	54.354	1.61786	1.25255	3.5357	P38936	P38936	Cyclin-dependent kinase inhibitor 1	CDKN1A
21.7053	23.5612	21.7494	21.6607	20.3632	21.275		3	3	3	33.6	13.81	0	6.7146	0.791976	1.23899	1.71525	Q9Y237	Q9Y237	Peptidyl-prolyl cis-trans isomerase NIMA-interacting 4	PIN4
20.2586	19.2872	19.6323	18.7693	18.7754	17.9432	+	5	5	5	28.7	31.444	0	6.0839	1.4419	1.23003	3.10205	O75663	O75663	TIP41-like protein	TIPRL
22.2228	22.5161	22.1058	21.1964	21.0013	20.9834	+	15	15	15	15.5	132.89	0	45.364	3.02373	1.22117	8.73396	Q53EP0	Q53EP0	Fibronectin type III domain-containing protein 3B	FNDC3B
19.6513	20.4909	19.5676	19.0368	17.5506	19.4761		8	8	8	15.9	83.184	0	11.103	0.865942	1.21545	1.86151	Q96SU4	Q96SU4	Oxysterol-binding protein-related protein 9	OSBPL9
19.0613	19.0528	19.2082	17.1935	19.075	17.4437		4	4	4	14.7	40.526	0	6.6347	0.951242	1.20337	2.0326	Q9BRQ8	Q9BRQ8	Apoptosis-inducing factor 2	AIFM2
22.7403	23.2818	23.4507	22.9965	23.678	19.2067		8	3	3	6.9	555.61	0	8.6252	0.353755	1.19721	0.850749	P58107	P58107	Epiplakin	EPPK1
21.1636	21.3403	20.8962	19.3067	20.0054	20.5046	+	15	15	15	22.7	107.49	0	23.939	1.49235	1.19448	3.22312	Q9P0V3	Q9P0V3	SH3 domain-binding protein 4	SH3BP4
20.6545	20.4747	20.2075	19.5617	19.4683	18.7636	+	3	3	3	13.7	36.648	0	13.271	1.85188	1.18102	4.16707	O15127	O15127	Secretory carrier-associated membrane protein 2	SCAMP2
20.8629	21.0614	20.8238	18.997	19.6407	20.5817		14	14	14	23.9	93.532	0	92.651	1.18665	1.17624	2.5242	Q8TD16	Q8TD16	Protein bicaudal D homolog 2	BICD2
19.6432	19.0221	19.9945	18.5425	16.297	20.3013		4	4	4	5.5	102.13	0	3.4744	0.418852	1.17303	0.98315	Q9UDR5	Q9UDR5	Alpha-aminoadipic semialdehyde synthase, mitochondrial;Lysine ketoglutarate reductase;Saccharopine dehydrogenase	AASS
18.0979	18.6329	18.2939	17.2305	17.0772	17.2051	+	2	2	2	14.6	23.222	0	7.5188	2.69782	1.17061	7.16811	Q9H944	Q9H944	Mediator of RNA polymerase II transcription subunit 20	MED20
22.1589	21.9856	21.7207	21.0466	20.5714	20.7422	+	21	21	21	20.7	133.96	0	34.15	2.46235	1.16834	6.19663	Q9UDY2	Q9UDY2	Tight junction protein ZO-2	TJP2
19.9713	20.8437	21.0393	19.0969	18.9885	20.2675		11	11	10	24.1	74.324	0	24.838	1.04465	1.1671	2.2238	Q96SB4;Q9UPE1	Q96SB4	SRSF protein kinase 1	SRPK1
23.3042	23.2146	23.1642	22.092	21.6909	22.4063	+	11	4	4	57	22.006	0	13.303	2.27855	1.16463	5.51802	P08134	P08134	Rho-related GTP-binding protein RhoC	RHOC
20.9891	20.873	21.3043	19.8481	19.6474	20.1811	+	4	4	4	31.6	19.291	0	3.7004	2.34533	1.16326	5.75708	Q9GZN8	Q9GZN8	UPF0687 protein C20orf27	C20orf27
20.2117	20.2054	20.2774	20.1576	16.8941	20.1616		6	6	6	41	24.551	0	15.783	0.460206	1.16038	1.0658	P19388	P19388	DNA-directed RNA polymerases I, II, and III subunit RPABC1	POLR2E
19.0163	20.0856	20.3011	17.1264	18.3599	20.4378		8	8	8	12.1	87.282	0	6.5963	0.482529	1.15967	1.11006	Q709F0	Q709F0	Acyl-CoA dehydrogenase family member 11	ACAD11
19.8797	19.6715	20.1851	19.6762	16.9193	19.6626		2	2	2	19	14.494	0	3.249	0.552863	1.15939	1.24834	P52758	P52758	Ribonuclease UK114	HRSP12
19.306	19.5742	18.9366	19.1956	16.373	18.783		3	3	3	15.8	33.429	0	5.9127	0.571246	1.15507	1.28427	Q96EQ0	Q96EQ0	Small glutamine-rich tetratricopeptide repeat-containing protein beta	SGTB
20.9808	20.6591	20.8385	19.6227	19.673	19.7382	+	6	6	6	16.3	60.218	0	8.1332	3.50234	1.14818	11.6099	Q04206	Q04206	Transcription factor p65	RELA
20.0268	19.8456	19.0001	19.5114	19.285	16.6431		5	5	5	10.5	86.454	0	11.593	0.515707	1.14434	1.17547	Q96TA2	Q96TA2	ATP-dependent zinc metalloprotease YME1L1	YME1L1
20.1587	20.3214	20.646	18.9081	19.4021	19.4165	+	1	1	1	4	28.295	0.0014851	1.9596	2.17048	1.13312	5.1481	P48509	P48509	CD151 antigen	CD151
19.2184	19.3607	19.6888	18.5152	18.2496	18.1262	+	5	5	5	5.4	163.37	0	6.194	2.47268	1.12566	6.23674	Q04656	Q04656	Copper-transporting ATPase 1	ATP7A
22.7354	22.4767	22.4216	21.3729	21.3915	21.4968	+	11	11	11	18.9	77.15	0	21.604	3.37934	1.12413	10.796	Q6NUQ4	Q6NUQ4	Transmembrane protein 214	TMEM214
18.1126	20.1447	21.0493	17.9659	18.3021	19.6781		3	3	3	65.6	6.0422	0	6.626	0.479787	1.12016	1.10463	P02795;P80297;P13640;CON__P67983;P80294;P04731;Q8N339;P04732	P02795;P80297;P13640	Metallothionein-2;Metallothionein-1X;Metallothionein-1G	MT2A;MT1X;MT1G
21.8364	21.9589	21.899	21.5658	19.8593	20.9217		2	2	2	33.6	12.452	0	51.328	1.05101	1.11581	2.23699	P63172	P63172	Dynein light chain Tctex-type 1	DYNLT1
22.3144	22.4461	21.7546	21.2657	21.1416	20.7658	+	8	8	8	28	47.687	0	66.91	1.89366	1.11399	4.28721	Q13501	Q13501	Sequestosome-1	SQSTM1
20.8466	21.0971	20.9037	19.6127	19.9386	19.9638	+	5	5	5	22.7	33.729	0	6.171	2.91099	1.11075	8.16049	P24385	P24385	G1/S-specific cyclin-D1	CCND1
21.486	20.7098	20.4183	19.9852	20.1898	19.1504		16	16	16	18.3	122.84	0	16.405	1.14538	1.09625	2.43555	P82094	P82094	TATA element modulatory factor	TMF1
21.779	22.1488	22.1531	20.3671	20.8401	21.5888	+	10	10	10	27.4	66.591	0	75.36	1.35842	1.09495	2.90699	Q9Y5X1	Q9Y5X1	Sorting nexin-9	SNX9
18.4483	17.7014	18.1303	18.0517	15.9655	16.9809		3	3	3	5.5	64.84	0	5.1737	0.788952	1.09395	1.70931	O14545	O14545	TRAF-type zinc finger domain-containing protein 1	TRAFD1
21.0083	19.6137	19.9831	18.7866	18.2261	20.3123		9	9	9	41.7	32.818	0	14.888	0.660258	1.0934	1.45777	P09601	P09601	Heme oxygenase 1	HMOX1
19.2892	18.8018	18.7656	16.1616	18.5448	18.9437		3	3	3	5.2	70.383	0	4.573	0.532237	1.06879	1.20793	Q9UJY5	Q9UJY5	ADP-ribosylation factor-binding protein GGA1	GGA1
21.0046	20.463	20.0683	20.6539	19.3461	18.3321		8	4	4	10	72.572	0	3.564	0.668305	1.06789	1.47344	Q5T9A4	Q5T9A4	ATPase family AAA domain-containing protein 3B	ATAD3B
19.255	18.926	19.4633	18.8375	16.5207	19.091		2	2	2	14.4	32.509	0	6.255	0.568636	1.06507	1.27918	Q9NVV0	Q9NVV0	Trimeric intracellular cation channel type B	TMEM38B
18.5334	17.9687	18.6535	17.5528	16.7232	17.6869	+	4	4	4	22	25.206	0	5.0185	1.35197	1.06423	2.89217	Q13445	Q13445	Transmembrane emp24 domain-containing protein 1	TMED1
20.2111	20.007	19.8197	19.0361	18.8944	18.9155	+	3	3	3	44	11.748	0	4.3234	3.03045	1.06399	8.7693	Q8WUH6	Q8WUH6	Transmembrane protein 263	TMEM263
21.1236	20.8418	19.6638	19.2437	19.8117	19.3858		7	7	7	26.4	43.585	0	18.105	1.04317	1.0627	2.22074	O75521	O75521	Enoyl-CoA delta isomerase 2, mitochondrial	ECI2
18.5065	18.9865	18.527	18.3386	16.2271	18.267		3	3	3	11.2	39.71	0	2.8648	0.680408	1.06247	1.49702	Q9H0V9	Q9H0V9	VIP36-like protein	LMAN2L
19.7464	20.7078	20.8905	21.2163	16.0528	20.9045		5	5	5	35.9	21.527	0	19.573	0.244352	1.057	0.618542	Q9H061	Q9H061	Transmembrane protein 126A	TMEM126A
19.747	20.0156	19.8013	18.6494	19.0435	18.7184	+	9	9	7	8.2	149.11	0	10.403	2.69788	1.05085	7.16839	P46934	P46934	E3 ubiquitin-protein ligase NEDD4	NEDD4
21.6853	22.0377	22.2764	20.378	21.3354	21.1443	+	17	15	15	13.8	185.7	0	26.504	1.43583	1.04723	3.08764	Q9HBL0	Q9HBL0	Tensin-1	TNS1
22.3179	22.2804	22.7082	19.7848	22.1191	22.2642		6	6	6	18.6	50.993	0	12.296	0.57094	1.04613	1.28368	Q6P9B6	Q6P9B6	TLD domain-containing protein 1	TLDC1
22.0061	21.9289	21.6315	20.7377	20.9686	20.7281	+	3	3	3	19.7	28.565	0	4.9636	2.77853	1.04408	7.53039	Q16563	Q16563	Synaptophysin-like protein 1	SYPL1
19.7588	19.0729	19.339	18.8263	16.8352	19.4022		4	4	4	10.8	31.282	0	2.6499	0.574156	1.03566	1.28996	Q9UBX3	Q9UBX3	Mitochondrial dicarboxylate carrier	SLC25A10
22.4539	22.3587	22.2165	21.5602	21.1496	21.2192	+	19	19	19	39.2	61.89	0	36.578	2.69478	1.03335	7.15481	P40222	P40222	Alpha-taxilin	TXLNA
24.8417	24.763	24.8846	23.9165	23.7491	23.756	+	34	34	34	34.6	165.27	0	125.63	4.01375	1.02259	15.6693	Q92626	Q92626	Peroxidasin homolog	PXDN
21.1216	21.1822	21.4063	20.2723	20.2037	20.2013	+	5	5	5	24.7	29.044	0	62.501	3.45297	1.01093	11.2765	Q9BZG1	Q9BZG1	Ras-related protein Rab-34	RAB34
21.3543	21.8656	21.5115	20.59	19.8592	21.2582		13	13	13	27.1	71.813	0	18.979	1.09876	1.00797	2.33676	Q96EK5	Q96EK5	KIF1-binding protein	KIAA1279
20.2207	19.6424	19.266	18.7688	19.1285	18.2085		6	6	6	8.8	106.16	0	8.3017	1.22737	1.00774	2.61286	Q4KMQ2	Q4KMQ2	Anoctamin-6	ANO6
21.209	21.566	21.6664	20.2806	20.4371	20.7018	+	13	13	13	22.1	88.367	0	25.515	2.25426	1.00731	5.43309	P50416	P50416	Carnitine O-palmitoyltransferase 1, liver isoform	CPT1A
21.6212	21.5835	21.1456	20.7182	20.0543	20.5605	+	2	2	2	25	13.735	0	11.065	1.79044	1.00581	3.99468	O14907	O14907	Tax1-binding protein 3	TAX1BP3
18.8212	17.973	17.9068	17.1313	17.833	16.7264		5	5	5	5.6	164.2	0	4.3802	1.07891	1.00347	2.29512	A0JNW5	A0JNW5	UHRF1-binding protein 1-like	UHRF1BP1L
19.5474	19.7986	20.4511	18.921	18.1626	19.7041		1	1	1	8.7	28.355	0.0071909	1.3567	0.89952	1.00312	1.92851	Q9H0N0	Q9H0N0	Ras-related protein Rab-6C	RAB6C
18.7384	18.6163	18.4653	18.5917	16.5386	17.6968		2	2	2	7.2	45.567	0.0047281	1.5321	0.765898	0.997651	1.66404	P49137;Q16644	P49137;Q16644	MAP kinase-activated protein kinase 2;MAP kinase-activated protein kinase 3	MAPKAPK2;MAPKAPK3
23.9569	23.9237	23.7872	23.2118	23.0136	22.4736	+	40	40	24	35.1	145.18	0	131.31	1.92095	0.989602	4.36698	Q7L576	Q7L576	Cytoplasmic FMR1-interacting protein 1	CYFIP1
19.0221	19.3838	19.4958	17.9917	18.445	18.4988	+	5	5	5	32.9	23.757	0	8.5131	1.99695	0.988719	4.59478	Q8N128	Q8N128	Protein FAM177A1	FAM177A1
19.3036	19.1493	19.0933	18.4782	18.2852	17.8282	+	3	3	3	7.6	63.523	0	5.0663	2.08135	0.984818	4.85792	O95470	O95470	Sphingosine-1-phosphate lyase 1	SGPL1
19.6871	21.4486	19.209	19.5565	16.4924	21.3421		2	2	2	13.1	15.947	0	3.4928	0.248025	0.98461	0.626602	Q6P1L8	Q6P1L8	39S ribosomal protein L14, mitochondrial	MRPL14
22.6653	22.6692	22.4871	21.9865	20.7059	22.1897		13	13	13	31.7	68.283	0	15.304	0.980646	0.979849	2.09231	Q96G03	Q96G03	Phosphoglucomutase-2	PGM2
20.2407	17.9597	17.8403	18.6041	17.5001	17.0011		7	7	7	4.6	250.75	0	12.441	0.462932	0.978451	1.07122	P50748	P50748	Kinetochore-associated protein 1	KNTC1
24.3261	24.3819	24.2572	23.4203	23.1718	23.4454	+	27	27	27	44.3	84.784	0	70.926	3.30464	0.975858	10.3284	O60568	O60568	Procollagen-lysine,2-oxoglutarate 5-dioxygenase 3	PLOD3
20.6574	20.0776	18.8923	20.0423	19.2086	17.4574		9	8	8	37.1	39.393	0	12.752	0.454963	0.973022	1.05537	Q14558	Q14558	Phosphoribosyl pyrophosphate synthase-associated protein 1	PRPSAP1
19.9029	19.2194	19.5742	19.2101	16.7825	19.7964		5	5	4	6.8	79.227	0	11.881	0.44087	0.969188	1.02727	O75157	O75157	TSC22 domain family protein 2	TSC22D2
20.5369	21.2322	21.5776	19.7745	20.5194	20.1468		8	8	8	17.8	58.743	0	7.4545	1.21679	0.968647	2.5897	Q8WXF1	Q8WXF1	Paraspeckle component 1	PSPC1
20.5185	19.7919	20.4616	19.652	18.9707	19.2458	+	5	5	5	32.8	28.612	0	12.293	1.46763	0.967841	3.16348	O95249	O95249	Golgi SNAP receptor complex member 1	GOSR1
20.2075	20.8216	20.5056	19.8881	18.5484	20.1994		9	9	9	18.7	86.131	0	15.088	0.835291	0.966277	1.8007	O43815	O43815	Striatin	STRN
19.4745	19.0807	19.1991	19.2992	17.6151	17.9531		3	3	3	9.3	57.26	0	6.9855	0.847323	0.962296	1.82453	Q00613	Q00613	Heat shock factor protein 1	HSF1
18.5114	17.4771	17.177	16.8835	17.145	16.3061		1	1	1	8.6	21.452	0.0042847	1.6167	0.930346	0.943656	1.99041	P00374	P00374	Dihydrofolate reductase	DHFR
18.4919	18.1253	18.3609	17.4663	17.2738	17.4078	+	1	1	1	11	19.743	0	3.2586	2.82944	0.943387	7.76721	Q9UL45	Q9UL45	Biogenesis of lysosome-related organelles complex 1 subunit 6	BLOC1S6
19.5495	18.7556	18.2888	16.2036	18.8431	18.7189		4	4	4	8.1	78.71	0	4.6134	0.431211	0.94275	1.00795	Q5T2E6	Q5T2E6	UPF0668 protein C10orf76	C10orf76
19.2237	19.5623	19.2147	19.1448	17.2291	18.8159		2	2	2	8	29.04	0	3.0616	0.710368	0.936963	1.55544	O14618	O14618	Copper chaperone for superoxide dismutase	CCS
18.0916	18.3556	16.9703	16.7904	16.9083	16.9143		3	3	3	3.9	92.499	0	3.7967	1.02903	0.93483	2.19151	Q6IA86	Q6IA86	Elongator complex protein 2	ELP2
22.7058	22.0532	22.4906	21.784	20.6996	21.9663		7	7	7	44	20.497	0	16.224	0.995845	0.933231	2.12334	Q15382	Q15382	GTP-binding protein Rheb	RHEB
18.0066	17.934	18.0157	17.4278	16.2378	17.4958		2	2	2	5.4	22.423	0.0040631	1.6413	1.06978	0.931618	2.27605	Q96AH0	Q96AH0	SOSS complex subunit B2	NABP1
26.2691	25.9839	25.6662	25.1463	24.977	25.0167	+	35	35	35	41.6	122.85	0	201.63	2.15761	0.926408	5.10539	Q9BSJ8	Q9BSJ8	Extended synaptotagmin-1	ESYT1
19.3579	19.3368	19.7727	19.2552	17.0001	19.4366		3	3	3	22.8	20.576	0	3.7225	0.508698	0.925203	1.16169	Q9H0U6	Q9H0U6	39S ribosomal protein L18, mitochondrial	MRPL18
22.2523	21.9297	21.8474	21.0652	21.1001	21.0983	+	15	15	15	23.7	89.42	0	28.261	2.75671	0.921925	7.43089	P22059;Q969R2	P22059	Oxysterol-binding protein 1	OSBP
22.5335	22.302	22.3568	21.2931	21.8665	21.2684	+	10	10	10	16.7	68.894	0	18.826	1.94586	0.921452	4.44073	Q96RF0	Q96RF0	Sorting nexin-18	SNX18
18.1911	18.1054	19.1117	18.2679	17.0199	17.3578		5	5	5	11.1	92.218	0	8.8729	0.869961	0.920868	1.8695	Q9BQ52	Q9BQ52	Zinc phosphodiesterase ELAC protein 2	ELAC2
24.5873	25.022	24.8839	23.8047	23.7849	24.1437	+	26	26	25	21.2	150.56	0	102.11	2.21876	0.919971	5.31083	Q8WX93	Q8WX93	Palladin	PALLD
17.7324	18.1441	18.4525	17.4076	16.6594	17.5154		1	1	1	15.7	9.3435	0	3.1382	1.26175	0.91555	2.68869	Q9Y5J9	Q9Y5J9	Mitochondrial import inner membrane translocase subunit Tim8 B	TIMM8B
19.8527	19.7156	19.6359	18.9251	18.9807	18.5783	+	2	2	2	17.5	11.133	0	2.6804	2.52259	0.906715	6.43371	L0R6Q1	L0R6Q1		SLC35A4
19.3362	18.8516	19.5885	19.7051	16.3366	19.0332		5	5	5	31.8	20.116	0	8.0865	0.356362	0.900443	0.85612	P82663	P82663	28S ribosomal protein S25, mitochondrial	MRPS25
20.3822	19.9435	21.2185	21.4743	16.2351	21.1384		1	1	1	12	15.179	0.0012438	2.0101	0.199575	0.898797	0.518337	O15116	O15116	U6 snRNA-associated Sm-like protein LSm1	LSM1
20.5301	20.5232	18.7364	20.6346	20.1037	16.3681		10	10	10	28.6	51.844	0	12.273	0.239956	0.89449	0.608864	Q5TFE4	Q5TFE4	5-nucleotidase domain-containing protein 1	NT5DC1
20.9124	20.7202	20.6036	20.2512	19.3937	19.9084	+	15	15	12	19.6	127.06	0	27.538	1.55432	0.894302	3.37535	Q12965	Q12965	Unconventional myosin-Ie	MYO1E
20.9264	21.2834	21.0521	19.8633	20.3113	20.4128	+	2	2	2	19	23.598	0	5.1949	1.96227	0.891502	4.48978	Q9HCN8	Q9HCN8	Stromal cell-derived factor 2-like protein 1	SDF2L1
[truncated: 3,281 more rows]

## Sheet: Funct. enrichm miR-506-proteom
source	term_name	term_id	adjusted_p_value	negative_log10_of_adjusted_p_value	term_size	query_size	intersection_size	effective_domain_size	intersections
[truncated: 226 more rows]
